# Supplementary material for: Therapeutic potential of N-acetylcysteine in acrylamide acute neurotoxicity in adult zebrafish
Source: Sci Rep. 2019 Nov 11;9:16467. doi: 10.1038/s41598-019-53154-w (PMC6848153; doi:10.1038/s41598-019-53154-w)
Supplement: Supplementary file 2 — Supplementary Dataset S1 [file 41598_2019_53154_MOESM2_ESM.xls]

## Sheet: ACR DEGs
ID	logFC	logCPM	LR	PValue	FDR	Gene	Description
GeneID:57935	-1.62686	11.2864	418.304	5.70953e-93	1.07984e-88	actb2	actin%2C beta 2
GeneID:541344	2.04477	6.98239	261.068	1.00392e-58	9.49355e-55	prdx1	peroxiredoxin 1
GeneID:57934	-2.21458	9.05598	197.058	9.15847e-45	5.77381e-41	actb1	actin%2C beta 1
GeneID:335798	-1.04978	9.451	147.124	7.37213e-34	3.48573e-30	zgc:65894	zgc:65894
GeneID:406303	-1.24676	9.05014	142.925	6.10277e-33	2.30843e-29	tuba2	tubulin%2C alpha 2
GeneID:100037309	-0.883508	7.02013	122.118	2.17553e-28	6.85763e-25	srebf2	sterol regulatory element binding transcription factor 2
GeneID:414331	-2.03839	5.07478	121.468	3.01898e-28	8.15686e-25	cyp51	cytochrome P450%2C family 51
GeneID:799528	-4.98832	2.79915	121.046	3.73442e-28	8.82862e-25	sqlea	squalene epoxidase a
GeneID:30449	3.58595	2.12547	111.892	3.77383e-26	7.68198e-23	serpinh1b	serpin peptidase inhibitor%2C clade H (heat shock protein 47)%2C member 1b%2C transcript variant 2
GeneID:641421	-1.32446	8.95428	111.746	4.06175e-26	7.68198e-23	tubb2b	tubulin%2C beta 2b
GeneID:573122	-1.17876	10.1106	110.284	8.48948e-26	1.45965e-22	tuba1c	tubulin%2C alpha 1c
GeneID:394060	-2.0415	5.36503	108.946	1.66784e-25	2.47398e-22	hmgcs1	3-hydroxy-3-methylglutaryl-CoA synthase 1 (soluble)%2C
GeneID:334189	-1.56713	6.01918	108.907	1.70051e-25	2.47398e-22	insig1	insulin induced gene 1
GeneID:336681	-0.808412	9.62721	104.251	1.78229e-24	2.40775e-21	tubb4b	tubulin%2C beta 4B class IVb
GeneID:559054	-1.83012	4.97681	98.8764	2.68763e-23	3.38874e-20	hmgcra	3-hydroxy-3-methylglutaryl-CoA reductase a
GeneID:100126128	2.03818	3.98707	90.393	1.95255e-21	2.30803e-18	zgc:173594	zgc:173594
GeneID:436823	0.969537	4.73935	90.2687	2.07919e-21	2.31316e-18	pir	pirin
GeneID:554127	-1.18524	7.27405	88.8094	4.34754e-21	4.56806e-18	tubb2	tubulin%2C beta 2A class IIa
GeneID:100006523	1.13417	4.46644	84.922	3.10365e-20	3.08944e-17	zgc:198419	zgc:198419
GeneID:767746	-1.42753	8.73542	84.2366	4.38969e-20	4.15111e-17	zgc:153426	zgc:153426
GeneID:386701	-1.7727	6.96207	84.1395	4.61058e-20	4.15238e-17	tubb5	tubulin%2C beta 5%2C
GeneID:567809	1.69222	3.98291	76.973	1.73314e-18	1.48995e-15	slc6a16b	solute carrier family 6%2C member 16b%2C
GeneID:563855	1.58541	10.1172	73.1307	1.21341e-17	9.97789e-15	chac1	ChaC%2C cation transport regulator homolog 1 (E. coli)
GeneID:192340	-1.37568	4.90942	72.3861	1.76956e-17	1.35989e-14	scarb2a	scavenger receptor class B%2C member 2a
GeneID:100147850	0.715139	6.29753	72.3551	1.79756e-17	1.35989e-14	pgap1	post-GPI attachment to proteins 1
GeneID:553575	1.12364	4.81926	72.2499	1.896e-17	1.37919e-14	gsr	glutathione reductase
GeneID:393460	-1.24175	4.88932	68.3999	1.33485e-16	9.3504e-14	ldlrb	low density lipoprotein receptor b
GeneID:100151256	1.87501	3.02183	67.1627	2.50001e-16	1.68867e-13	cmbl	carboxymethylenebutenolidase homolog (Pseudomonas)
GeneID:541429	1.7236	6.73572	65.6139	5.48509e-16	3.57722e-13	aoc2	amine oxidase%2C copper containing 2
GeneID:436651	2.07098	7.54824	63.0114	2.0551e-15	1.2956e-12	zgc:92066	zgc:92066
GeneID:337230	0.704283	7.08775	61.944	3.5337e-15	2.1559e-12	gars	glycyl-tRNA synthetase
GeneID:447891	-1.72057	2.53556	60.6553	6.79977e-15	4.01888e-12	sc5d	sterol-C5-desaturase
GeneID:563719	0.667515	6.25438	59.6826	1.11459e-14	6.38797e-12	foxo4	forkhead box O4
GeneID:795400	-2.12227	2.55835	59.469	1.24234e-14	6.91071e-12	lss	lanosterol synthase (2%2C3-oxidosqualene-lanosterol cyclase)
GeneID:565338	0.916915	4.25703	59.3926	1.29153e-14	6.97907e-12	eif2ak1	eukaryotic translation initiation factor 2-alpha kinase 1
GeneID:406605	1.20314	3.78426	58.3972	2.14192e-14	1.12528e-11	fam213b	family with sequence similarity 213%2C member B
GeneID:406805	1.15771	4.81058	57.4021	3.5523e-14	1.8158e-11	nvl	nuclear VCP-like
GeneID:266988	-1.03546	4.09331	57.288	3.76446e-14	1.87361e-11	smoc2	SPARC related modular calcium binding 2
GeneID:555589	0.783505	5.32266	57.0306	4.29073e-14	2.08078e-11	hspb15	heat shock protein%2C alpha-crystallin-related%2C b15
GeneID:503713	0.666785	7.39455	56.7849	4.8619e-14	2.29883e-11	ppm1k	protein phosphatase%2C Mg2+/Mn2+ dependent%2C 1K%2C
GeneID:335124	-0.461101	7.65176	55.6802	8.52748e-14	3.93367e-11	ppme1	protein phosphatase methylesterase 1
GeneID:406452	0.608099	6.92694	55.4789	9.44655e-14	4.25387e-11	sqstm1	sequestosome 1
GeneID:171473	0.683572	8.94995	54.3382	1.68788e-13	7.42392e-11	ccng1	cyclin G1%2C
GeneID:393307	0.635709	6.22082	53.7119	2.32148e-13	9.97869e-11	maff	v-maf avian musculoaponeurotic fibrosarcoma oncogene homolog F
GeneID:556410	0.721642	9.50289	53.0608	3.23387e-13	1.35916e-10	atf4b	activating transcription factor 4b
GeneID:406662	-1.24627	4.66834	52.9334	3.45052e-13	1.40656e-10	msmo1	methylsterol monooxygenase 1
GeneID:393664	-0.84257	5.89897	52.908	3.49539e-13	1.40656e-10	tuba8l2	tubulin%2C alpha 8 like 2
GeneID:336977	0.70626	6.16424	52.2982	4.76817e-13	1.87876e-10	hagh	hydroxyacylglutathione hydrolase%2C
GeneID:100150316	-3.52604	0.586116	51.6418	6.66094e-13	2.57099e-10	pcsk9	proprotein convertase subtilisin/kexin type 9
GeneID:568650	-0.478005	7.47712	51.4744	7.25375e-13	2.7438e-10	wu:fb95e10	wu:fb95e10%2C
GeneID:335916	-1.0421	6.19272	51.2856	7.986e-13	2.96155e-10	jun	jun proto-oncogene
GeneID:335231	1.45284	2.11484	50.8747	9.84534e-13	3.58086e-10	fbp1a	fructose-1%2C6-bisphosphatase 1a
GeneID:448859	0.601379	4.88885	50.3857	1.26309e-12	4.4635e-10	atg4b	autophagy related 4B%2C cysteine peptidase
GeneID:563090	0.495582	6.6918	50.3682	1.27441e-12	4.4635e-10	sin3aa	SIN3 transcription regulator family member Aa%2C
GeneID:449661	1.16042	6.32066	49.8496	1.65991e-12	5.70798e-10	tars	threonyl-tRNA synthetase%2C
GeneID:449866	2.30105	2.44155	49.4942	1.98964e-12	6.71964e-10	si:ch211-39i2.2	si:ch211-39i2.2
GeneID:563937	-0.439633	8.02252	47.6435	5.11221e-12	1.69627e-09	nppcl	natriuretic peptide precursor C-like protein%2C
GeneID:321465	0.477151	7.46158	47.3532	5.92812e-12	1.93308e-09	ctdsp2	CTD (carboxy-terminal domain%2C RNA polymerase II%2C polypeptide A) small phosphatase 2%2C
GeneID:335032	-0.924442	4.50661	46.7716	7.97619e-12	2.55684e-09	rapgef6	Rap guanine nucleotide exchange factor (GEF) 6
GeneID:266987	0.813484	8.03632	46.4376	9.45853e-12	2.98149e-09	cbsb	cystathionine-beta-synthase b
GeneID:100150128	-1.27744	1.31157	46.1507	1.09497e-11	3.39495e-09	adamts18	ADAM metallopeptidase with thrombospondin type 1 motif%2C 18%2C
GeneID:393805	-1.10153	5.58391	45.9866	1.19062e-11	3.63196e-09	mid1ip1b	MID1 interacting protein 1b
GeneID:324940	0.687494	7.73532	45.9253	1.22849e-11	3.68802e-09	aars	alanyl-tRNA synthetase%2C transcript variant 1
GeneID:30210	-0.65461	6.84258	45.5951	1.45402e-11	4.29686e-09	mafba	v-maf avian musculoaponeurotic fibrosarcoma oncogene homolog Ba
GeneID:563429	1.83005	3.6562	45.3387	1.65745e-11	4.82268e-09	thbs4a	thrombospondin 4a
GeneID:323529	-0.466571	8.28241	45.2847	1.70379e-11	4.88239e-09	hnrnpa0a	heterogeneous nuclear ribonucleoprotein A0a
GeneID:100007463	0.575795	7.04551	44.9067	2.06649e-11	5.83337e-09	tle3b	transducin-like enhancer of split 3b%2C
GeneID:338183	1.10179	5.03931	44.6585	2.34578e-11	6.52437e-09	mars	methionyl-tRNA synthetase
GeneID:334757	1.42408	2.88388	44.5716	2.45229e-11	6.70697e-09	sfxn2	sideroflexin 2%2C
GeneID:100004977	1.04622	5.80732	44.5455	2.48513e-11	6.70697e-09	mthfd2	methylenetetrahydrofolate dehydrogenase (NADP+ dependent) 2%2C methenyltetrahydrofolate cyclohydrolase
GeneID:436600	-0.917724	3.68545	44.5199	2.51782e-11	6.70697e-09	ebp	emopamil binding protein (sterol isomerase)
GeneID:768285	0.576643	5.40967	44.0054	3.27465e-11	8.60188e-09	gabpb1	GA binding protein transcription factor%2C beta subunit 1
GeneID:100149745	1.44929	4.63863	43.4653	4.31544e-11	1.11805e-08	sesn2	sestrin 2
GeneID:445240	-0.448486	6.02406	43.1578	5.04992e-11	1.29067e-08	fnbp1l	formin binding protein 1-like
GeneID:321084	0.758909	3.68474	43.0773	5.26193e-11	1.32692e-08	dnmt3ba	DNA (cytosine-5-)-methyltransferase 3 beta%2C duplicate a%2C
GeneID:436915	-0.629445	6.24311	42.4471	7.26194e-11	1.80717e-08	camk2n2	calcium/calmodulin-dependent protein kinase II inhibitor 2
GeneID:791612	2.09236	5.03645	41.8436	9.88721e-11	2.42853e-08	mat2ab	methionine adenosyltransferase II%2C alpha b
GeneID:323285	-1.3289	3.15596	41.7397	1.0427e-10	2.52829e-08	scinla	scinderin like a
GeneID:321837	1.10999	4.08517	41.62	1.10854e-10	2.6539e-08	keap1a	kelch-like ECH-associated protein 1a
GeneID:492781	-1.06099	3.14766	41.3036	1.30326e-10	3.08108e-08	mvda	mevalonate (diphospho) decarboxylase a
GeneID:334932	0.570979	7.76034	40.9949	1.52624e-10	3.56368e-08	mdm4	MDM4%2C p53 regulator%2C transcript variant 2
GeneID:445405	0.523907	7.19458	40.8167	1.67196e-10	3.85633e-08	sars	seryl-tRNA synthetase
GeneID:373085	0.456685	8.54623	40.7601	1.72112e-10	3.92187e-08	hspa9	heat shock protein 9
GeneID:335159	-0.694982	7.51318	40.447	2.02022e-10	4.54862e-08	acsbg2	acyl-CoA synthetase bubblegum family member 2%2C
GeneID:368235	0.842429	6.2022	40.3922	2.07772e-10	4.62305e-08	yars	tyrosyl-tRNA synthetase%2C
GeneID:541474	-0.552423	7.51952	40.3107	2.16617e-10	4.76381e-08	cntn1b	contactin 1b
GeneID:100006878	1.2573	1.99978	40.209	2.28195e-10	4.96075e-08	si:dkey-11e23.9	si:dkey-11e23.9%2C
GeneID:558079	-0.66134	7.28904	40.0947	2.41947e-10	5.19994e-08	si:ch211-195b15.8	si:ch211-195b15.8
GeneID:335888	0.746514	6.55912	39.9592	2.59325e-10	5.51081e-08	mylipa	myosin regulatory light chain interacting protein a
GeneID:140614	0.733596	8.06537	39.9293	2.63317e-10	5.53346e-08	xbp1	X-box binding protein 1
GeneID:724009	1.56322	5.32397	39.5731	3.15999e-10	6.56757e-08	slc25a47a	solute carrier family 25%2C member 47a%2C
GeneID:436836	-1.19389	6.45517	38.7917	4.71517e-10	9.69326e-08	stmn4l	stathmin-like 4%2C like%2C
GeneID:393096	-1.68838	2.82576	38.4602	5.58811e-10	1.13643e-07	lipg	lipase%2C endothelial
GeneID:337412	0.560816	6.89789	38.4099	5.73403e-10	1.1537e-07	bcat1	branched chain amino-acid transaminase 1%2C cytosolic%2C
GeneID:799099	1.17648	6.28676	38.3534	5.90259e-10	1.17437e-07	lpin1	lipin 1%2C
GeneID:30082	-0.419605	9.22727	38.3342	5.96094e-10	1.17437e-07	khdrbs1a	KH domain containing%2C RNA binding%2C signal transduction associated 1a%2C
GeneID:393563	0.460727	7.27525	38.0348	6.94924e-10	1.35496e-07	ghitm	growth hormone inducible transmembrane protein
GeneID:566863	-0.453369	7.83497	37.9625	7.21181e-10	1.39181e-07	acsl6	acyl-CoA synthetase long-chain family member 6
GeneID:431762	0.908191	3.85546	37.85	7.63984e-10	1.45952e-07	mgst1.2	microsomal glutathione S-transferase 1.2
GeneID:100001119	0.39537	6.64409	37.5426	8.9437e-10	1.6863e-07	prr14	proline rich 14%2C
GeneID:368885	1.1226	7.68689	37.5292	9.00527e-10	1.6863e-07	slc1a4	solute carrier family 1 (glutamate/neutral amino acid transporter)%2C member 4%2C
GeneID:100003801	0.565532	5.37956	37.3574	9.83481e-10	1.82359e-07	ccsapb	centriole%2C cilia and spindle-associated protein b%2C
GeneID:558924	1.33977	8.17701	37.3201	1.00246e-09	1.84073e-07	abca1a	ATP-binding cassette%2C sub-family A (ABC1)%2C member 1A
GeneID:394125	-0.792893	3.93757	37.0545	1.14876e-09	2.08908e-07	rhoca	ras homolog family member Ca
GeneID:100101645	0.357665	6.67851	36.8169	1.29763e-09	2.33734e-07	usp47	ubiquitin specific peptidase 47%2C
GeneID:58128	-0.721623	8.64274	36.6512	1.41275e-09	2.51075e-07	fabp7a	fatty acid binding protein 7%2C brain%2C a
GeneID:797259	0.526461	5.76372	36.6406	1.42045e-09	2.51075e-07	si:ch73-92i20.1	si:ch73-92i20.1
GeneID:140816	0.585244	6.58888	36.5677	1.47456e-09	2.58225e-07	cebpg	CCAAT/enhancer binding protein (C/EBP)%2C gamma
GeneID:406443	-0.361343	8.85961	36.5306	1.50291e-09	2.60775e-07	ywhah	tyrosine 3-monooxygenase/tryptophan 5-monooxygenase activation protein%2C eta polypeptide
GeneID:323266	-0.667581	8.29661	36.4861	1.53759e-09	2.64368e-07	cd99l2	CD99 molecule-like 2%2C
GeneID:560411	0.643536	6.65703	36.2818	1.70753e-09	2.90941e-07	elmsan1b	ELM2 and Myb/SANT-like domain containing 1b%2C
GeneID:393130	0.760825	5.16223	35.9607	2.01342e-09	3.39999e-07	reep3b	receptor accessory protein 3b
GeneID:406813	0.442306	5.06491	35.4703	2.58975e-09	4.33451e-07	tfdp1a	transcription factor Dp-1%2C a
GeneID:566152	-0.68527	6.69601	35.2795	2.85625e-09	4.73862e-07	shank3b	SH3 and multiple ankyrin repeat domains 3b%2C
GeneID:100126016	-0.335711	8.77863	35.1621	3.03363e-09	4.98913e-07	ank3b	ankyrin 3b%2C
GeneID:406310	0.481225	5.72597	35.0246	3.25564e-09	5.3081e-07	rnf185	ring finger protein 185
GeneID:406380	1.37406	2.26392	34.9553	3.37356e-09	5.45334e-07	zgc:63694	zgc:63694%2C
GeneID:436780	-0.817322	6.25984	34.9125	3.44856e-09	5.52735e-07	nrn1a	neuritin 1a
GeneID:794932	-0.79243	3.23342	34.8119	3.63138e-09	5.77145e-07	dtna	dystrobrevin%2C alpha%2C
GeneID:100329766	1.84105	-0.0533395	34.6665	3.91314e-09	6.16744e-07	mmp20a	matrix metallopeptidase 20a (enamelysin)
GeneID:402820	-0.999608	3.81722	34.6051	4.03837e-09	6.3122e-07	tmsb	thymosin%2C beta
GeneID:558648	0.615582	4.76405	34.534	4.18874e-09	6.49357e-07	selo	selenoprotein O
GeneID:322455	-0.672147	6.36132	34.0239	5.44405e-09	8.371e-07	cd9a	CD9 molecule a%2C
GeneID:560522	-0.569701	7.35555	33.9542	5.64256e-09	8.60627e-07	hnrnpd	heterogeneous nuclear ribonucleoprotein D%2C
GeneID:494533	0.334018	8.18895	33.7701	6.20262e-09	9.38481e-07	prkar1aa	protein kinase%2C cAMP-dependent%2C regulatory%2C type I%2C alpha (tissue specific extinguisher 1) a
GeneID:60640	-1.52273	9.46716	33.4867	7.17511e-09	1.07701e-06	cyp19a1b	cytochrome P450%2C family 19%2C subfamily A%2C polypeptide 1b
GeneID:100170816	-0.505714	5.02219	33.4613	7.26957e-09	1.08175e-06	kirrelb	kin of IRRE like b%2C
GeneID:570638	0.710186	8.06569	33.4476	7.3211e-09	1.08175e-06	apoc1	apolipoprotein C-I%2C transcript variant 1
GeneID:767723	0.67516	3.52026	33.2866	7.95268e-09	1.16596e-06	zgc:153595	zgc:153595
GeneID:326857	0.53175	6.51783	33.1383	8.58318e-09	1.24872e-06	gclc	glutamate-cysteine ligase%2C catalytic subunit
GeneID:791728	0.907081	2.85341	32.9236	9.5853e-09	1.38176e-06	renbp	renin binding protein
GeneID:100330171	-0.671634	5.85817	32.9118	9.64377e-09	1.38176e-06	si:dkey-112a7.4	si:dkey-112a7.4%2C
GeneID:559583	0.766971	3.71056	32.8543	9.93309e-09	1.40803e-06	trmt1l	tRNA methyltransferase 1-like
GeneID:100007015	-4.96068	4.04905	32.8346	1.0034e-08	1.40803e-06	si:dkey-71b5.7	si:dkey-71b5.7%2C
GeneID:559240	-0.452059	5.15277	32.8315	1.00505e-08	1.40803e-06	gba2	glucosidase%2C beta (bile acid) 2
GeneID:402906	-0.406706	7.02029	32.7754	1.03448e-08	1.43861e-06	jpt1b	Jupiter microtubule associated homolog 1b%2C
GeneID:541539	2.53853	1.53361	32.5577	1.15703e-08	1.59132e-06	alpi.1	alkaline phosphatase%2C intestinal%2C tandem duplicate 1%2C
GeneID:321119	1.02015	2.68735	32.5509	1.16112e-08	1.59132e-06	mcmbp	minichromosome maintenance complex binding protein
GeneID:327341	0.438617	7.21123	32.4119	1.24719e-08	1.69699e-06	eif2s3	eukaryotic translation initiation factor 2%2C subunit 3 gamma
GeneID:335654	1.6712	3.8535	32.3941	1.25866e-08	1.70036e-06	camk1ga	calcium/calmodulin-dependent protein kinase IGa%2C
GeneID:553659	0.617216	4.1461	32.2644	1.34559e-08	1.8049e-06	banp	BTG3 associated nuclear protein%2C
GeneID:393547	-0.949678	5.9092	32.2197	1.3769e-08	1.8339e-06	glipr1b	GLI pathogenesis-related 1b%2C
GeneID:368670	0.444347	5.77667	32.1667	1.41494e-08	1.87138e-06	dhrs1	dehydrogenase/reductase (SDR family) member 1
GeneID:100535615	0.390798	6.3576	32.1409	1.43384e-08	1.88321e-06	tom1l2	target of myb1 like 2 membrane trafficking protein%2C
GeneID:793609	0.777435	6.42955	32.0437	1.50746e-08	1.96406e-06	hdc	histidine decarboxylase
GeneID:100150939	-1.03186	3.21275	32.0325	1.51617e-08	1.96406e-06	nes	nestin
GeneID:323346	0.320943	6.14598	31.7972	1.7114e-08	2.20189e-06	sin3ab	SIN3 transcription regulator family member Ab%2C
GeneID:437001	0.365948	5.99048	31.5977	1.89655e-08	2.42361e-06	adck3	aarF domain containing kinase 3
GeneID:100124610	1.07145	4.5037	31.4402	2.05676e-08	2.61071e-06	timp4.3	TIMP metallopeptidase inhibitor 4%2C tandem duplicate 3
GeneID:503771	0.561382	7.57064	31.3444	2.16078e-08	2.72445e-06	zgc:112982	zgc:112982%2C
GeneID:445164	-1.64925	4.84108	31.3175	2.19098e-08	2.74424e-06	tuba8l3	tubulin%2C alpha 8 like 3
GeneID:566899	-0.591404	4.5156	31.3007	2.21003e-08	2.74989e-06	si:ch211-206a7.2	si:ch211-206a7.2
GeneID:565276	0.636815	3.61694	31.1211	2.42427e-08	2.99674e-06	pms2	PMS1 homolog 2%2C mismatch repair system component
GeneID:569168	0.336779	6.45816	31.0751	2.48236e-08	3.04863e-06	afg3l2	AFG3-like AAA ATPase 2
GeneID:564685	-0.845891	4.43669	31.0318	2.53835e-08	3.09728e-06	nab1b	NGFI-A binding protein 1b (EGR1 binding protein 1)%2C
GeneID:393333	0.376255	6.91231	30.9549	2.641e-08	3.20188e-06	tmem106ba	transmembrane protein 106Ba
GeneID:102725537	-0.667099	3.85422	30.8919	2.72802e-08	3.28631e-06	trpc4a	transient receptor potential cation channel%2C subfamily C%2C member 4a%2C
GeneID:30230	-0.884946	4.19802	30.8795	2.74562e-08	3.28658e-06	inab	internexin neuronal intermediate filament protein%2C alpha b
GeneID:555782	0.937781	2.78896	30.8327	2.81255e-08	3.34551e-06	ccdc135	coiled-coil domain containing 135%2C
GeneID:571158	0.954638	3.42032	30.8037	2.855e-08	3.37478e-06	zbtb40	zinc finger and BTB domain containing 40%2C
GeneID:323721	0.467746	6.70784	30.725	2.97311e-08	3.49258e-06	rbm14a	RNA binding motif protein 14a%2C
GeneID:566696	-0.437309	6.36095	30.7042	3.00516e-08	3.50614e-06	si:ch211-216l23.1	si:ch211-216l23.1%2C
GeneID:492676	0.464058	4.72051	30.6935	3.02173e-08	3.50614e-06	tbc1d15	TBC1 domain family%2C member 15%2C
GeneID:569122	-0.517079	4.72711	30.6652	3.0662e-08	3.53347e-06	samd11	sterile alpha motif domain containing 11%2C
GeneID:553311	4.23854	4.14238	30.6548	3.08265e-08	3.53347e-06	p3h3	prolyl 3-hydroxylase 3
GeneID:797705	-0.448237	6.65476	30.5275	3.29171e-08	3.75036e-06	si:dkey-56m19.5	si:dkey-56m19.5
GeneID:100332111	-0.485981	6.77678	30.3983	3.51844e-08	3.98193e-06	shc3	SHC (Src homology 2 domain containing) transforming protein 3
GeneID:100002266	5.05171	2.57117	30.388	3.53706e-08	3.98193e-06	LOC100002266	NACHT%2C LRR and PYD domains-containing protein 3-like
GeneID:768196	1.92405	0.880201	30.2439	3.80981e-08	4.25675e-06	me1	malic enzyme 1%2C NADP(+)-dependent%2C cytosolic%2C
GeneID:323733	-1.89141	2.20718	30.2356	3.82619e-08	4.25675e-06	top2a	topoisomerase (DNA) II alpha
GeneID:321496	-0.377155	9.45946	30.1996	3.89799e-08	4.31127e-06	cfl1	cofilin 1
GeneID:404731	0.455131	5.17952	30.1656	3.96682e-08	4.36188e-06	uros	uroporphyrinogen III synthase
GeneID:799637	0.963686	3.8371	29.9429	4.44949e-08	4.86435e-06	nupr1	nuclear protein 1
GeneID:335901	0.865003	2.15678	29.8526	4.66182e-08	5.06719e-06	klf15	Kruppel-like factor 15
GeneID:100307105	1.99932	2.34385	29.8283	4.72048e-08	5.10162e-06	si:rp71-80o10.4	si:rp71-80o10.4
GeneID:492363	0.614967	7.6654	29.8154	4.7521e-08	5.10662e-06	slc7a3a	solute carrier family 7 (cationic amino acid transporter%2C y+ system)%2C member 3a
GeneID:550449	0.759407	5.79211	29.7832	4.83161e-08	5.16273e-06	asb5b	ankyrin repeat and SOCS box containing 5b%2C
GeneID:402921	-0.430226	6.4945	29.7658	4.87522e-08	5.18006e-06	bcor	BCL6 corepressor
GeneID:406386	0.439851	5.62298	29.6628	5.1413e-08	5.42576e-06	rabggtb	Rab geranylgeranyltransferase%2C beta subunit
GeneID:406433	0.875751	2.52378	29.6543	5.16384e-08	5.42576e-06	dhdhl	dihydrodiol dehydrogenase (dimeric)%2C like
GeneID:573216	-1.09596	9.10577	29.5237	5.52384e-08	5.77196e-06	tuba1a	tubulin%2C alpha 1a
GeneID:100002318	-0.653574	4.74549	29.433	5.78843e-08	6.01519e-06	mapk13	mitogen-activated protein kinase 13
GeneID:794238	-1.59078	1.78539	29.3417	6.06766e-08	6.27091e-06	abcg4b	ATP-binding cassette%2C sub-family G (WHITE)%2C member 4b
GeneID:100007289	0.477826	6.93937	29.2592	6.33155e-08	6.50685e-06	ano11	anoctamin 11
GeneID:569131	0.571539	5.37881	29.249	6.36476e-08	6.50685e-06	mettl7a	methyltransferase like 7A
GeneID:327345	-0.606476	4.15233	29.2312	6.42373e-08	6.53182e-06	stk17a	serine/threonine kinase 17a
GeneID:550357	1.33977	3.95686	29.182	6.58883e-08	6.66388e-06	cremb	cAMP responsive element modulator b%2C
GeneID:100150998	-1.04845	2.92457	29.0303	7.1256e-08	7.13096e-06	focad	focadhesin
GeneID:791159	0.767685	3.23959	29.0301	7.12606e-08	7.13096e-06	galns	galactosamine (N-acetyl)-6-sulfatase
GeneID:393904	-0.833005	3.37975	28.9922	7.26689e-08	7.23361e-06	gipc2	GIPC PDZ domain containing family%2C member 2
GeneID:402886	0.497155	5.00318	28.9405	7.46357e-08	7.39049e-06	mmadhc	methylmalonic aciduria (cobalamin deficiency) cblD type%2C with homocystinuria
GeneID:114427	0.498834	5.8497	28.928	7.5121e-08	7.39981e-06	vars	valyl-tRNA synthetase
GeneID:100537080	-1.05421	4.10198	28.821	7.93847e-08	7.77929e-06	zbtb7c	zinc finger and BTB domain containing 7C
GeneID:558271	-0.42105	7.45835	28.7445	8.25829e-08	8.05098e-06	fscn1a	fascin actin-bundling protein 1a
GeneID:792371	-0.480273	6.5376	28.7111	8.40217e-08	8.14925e-06	grm8a	glutamate receptor%2C metabotropic 8a%2C
GeneID:101886224	1.30135	2.94442	28.6476	8.68202e-08	8.3777e-06	LOC101886224	uncharacterized LOC101886224%2C
GeneID:569618	2.17584	3.57182	28.5033	9.35385e-08	8.98017e-06	adamts8a	ADAM metallopeptidase with thrombospondin type 1 motif%2C 8a
GeneID:100136846	0.921126	2.66516	28.45	9.61489e-08	9.18416e-06	anks3	ankyrin repeat and sterile alpha motif domain containing 3
GeneID:373116	-0.499112	5.42774	28.3261	1.02502e-07	9.74182e-06	hes6	hes family bHLH transcription factor 6
GeneID:677743	0.95738	3.52691	28.2853	1.04687e-07	9.89971e-06	zgc:136826	zgc:136826
GeneID:564334	0.828415	2.65903	28.1888	1.10041e-07	1.03543e-05	tspan37	tetraspanin 37
GeneID:393939	1.30252	4.33544	28.1113	1.14533e-07	1.07235e-05	atf3	activating transcription factor 3
GeneID:560444	0.251148	8.65417	28.026	1.19698e-07	1.1152e-05	rnf10	ring finger protein 10
GeneID:30608	-0.673696	8.09779	27.9866	1.2216e-07	1.12852e-05	gap43	growth associated protein 43
GeneID:406564	-0.488487	7.31926	27.984	1.22322e-07	1.12852e-05	sfpq	splicing factor proline/glutamine-rich
GeneID:563542	0.587915	5.88973	27.9422	1.24993e-07	1.14757e-05	ube2e1	ubiquitin-conjugating enzyme E2E 1%2C
GeneID:394039	0.75195	4.7593	27.9061	1.27347e-07	1.16353e-05	zgc:66475	zgc:66475%2C
GeneID:768185	-0.796184	3.54292	27.8697	1.29765e-07	1.17992e-05	hsd17b7	hydroxysteroid (17-beta) dehydrogenase 7
GeneID:393154	-0.8221	7.7318	27.8546	1.30782e-07	1.18348e-05	tuba8l4	tubulin%2C alpha 8 like 4
GeneID:321575	0.32864	6.0174	27.8167	1.3337e-07	1.20116e-05	maea	macrophage erythroblast attacher
GeneID:445217	0.66574	4.14482	27.7262	1.39756e-07	1.2527e-05	mettl16	methyltransferase like 16
GeneID:407617	-0.455989	5.3849	27.6909	1.42331e-07	1.26977e-05	cadps2	Ca++-dependent secretion activator 2%2C
GeneID:798302	0.414522	6.73125	27.5338	1.54373e-07	1.37073e-05	frmpd3	FERM and PDZ domain containing 3%2C
GeneID:563149	0.31717	8.25654	27.3935	1.65986e-07	1.45542e-05	lrp1aa	low density lipoprotein receptor-related protein 1Aa
GeneID:405874	0.59905	5.4992	27.3932	1.66013e-07	1.45542e-05	aamp	angio-associated%2C migratory cell protein
GeneID:445212	-0.396821	9.10119	27.3872	1.66532e-07	1.45542e-05	fam49al	family with sequence similarity 49%2C member A-like
GeneID:560548	1.38103	3.15479	27.3819	1.66989e-07	1.45542e-05	si:ch211-15b10.6	si:ch211-15b10.6
GeneID:325896	-0.610629	5.79443	27.3575	1.69108e-07	1.46342e-05	cnp	2'%2C3'-cyclic nucleotide 3' phosphodiesterase%2C
GeneID:550587	0.482672	4.47069	27.3535	1.69454e-07	1.46342e-05	lin37	lin-37 DREAM MuvB core complex component
GeneID:569631	-0.417647	9.1724	27.2793	1.76088e-07	1.50913e-05	basp1	brain abundant%2C membrane attached signal protein 1
GeneID:100538163	0.689171	5.14322	27.2765	1.76343e-07	1.50913e-05	ppp1r15b	protein phosphatase 1 regulatory subunit 15B
GeneID:504111	0.392253	7.65682	27.1544	1.87835e-07	1.5978e-05	znf1035	zinc finger protein 1035%2C
GeneID:556406	-0.633037	4.57855	27.1487	1.88394e-07	1.5978e-05	clip2	CAP-GLY domain containing linker protein 2%2C
GeneID:561012	-0.409404	5.1048	27.1331	1.8992e-07	1.60355e-05	plxnb1a	plexin b1a%2C
GeneID:550131	-0.804064	2.29358	27.0825	1.94959e-07	1.63878e-05	morn4	MORN repeat containing 4
GeneID:572485	-0.720767	4.4525	27.0593	1.97313e-07	1.65123e-05	si:dkey-71h2.2	si:dkey-71h2.2%2C
GeneID:402962	-0.705726	2.60855	26.8309	2.22055e-07	1.8501e-05	lhfpl2a	lipoma HMGIC fusion partner-like 2a%2C
GeneID:352924	0.354587	6.64658	26.7596	2.30405e-07	1.91125e-05	txnrd1	thioredoxin reductase 1
GeneID:100329900	-0.497322	4.27892	26.683	2.39721e-07	1.97985e-05	frmd4bb	FERM domain containing 4Bb%2C
GeneID:793200	0.38457	8.45278	26.6543	2.43306e-07	2.00071e-05	gabarapb	GABA(A) receptor-associated protein b
GeneID:568263	0.351369	5.75115	26.643	2.44741e-07	2.00381e-05	snx17	sorting nexin 17%2C
GeneID:777765	-1.1838	1.68966	26.5993	2.50336e-07	2.04078e-05	gk5	glycerol kinase 5 (putative)
GeneID:503532	0.517035	5.60057	26.5774	2.53183e-07	2.05512e-05	pmpcb	peptidase (mitochondrial processing) beta
GeneID:368752	-0.412745	8.38761	26.5199	2.60843e-07	2.09095e-05	vat1	vesicle amine transport 1
GeneID:794635	2.40761	3.03627	26.5132	2.61741e-07	2.09095e-05	si:dkey-8k3.2	si:dkey-8k3.2
GeneID:327510	-0.497579	4.94939	26.5032	2.63101e-07	2.09095e-05	rhoq	ras homolog family member Q
GeneID:100001114	-0.598022	3.90405	26.5013	2.63366e-07	2.09095e-05	LOC100001114	microtubule-associated protein 4-like%2C
GeneID:100101640	1.26611	4.55481	26.4967	2.63989e-07	2.09095e-05	apoa1b	apolipoprotein A-Ib
GeneID:393644	-0.997989	4.00643	26.4879	2.65195e-07	2.09095e-05	slc39a10	solute carrier family 39 (zinc transporter)%2C member 10
GeneID:794234	-0.529249	4.70431	26.4869	2.65335e-07	2.09095e-05	cdc42se2	CDC42 small effector 2%2C
GeneID:337168	0.326066	6.78323	26.4552	2.69723e-07	2.11671e-05	nbr1a	neighbor of brca1 gene 1a%2C
GeneID:321452	-1.41836	1.32927	26.4435	2.71364e-07	2.12079e-05	smc2	structural maintenance of chromosomes 2
GeneID:100007636	0.620667	5.38359	26.2939	2.93213e-07	2.28212e-05	si:dkey-21c19.3	si:dkey-21c19.3
GeneID:402941	-0.946177	4.26092	26.2493	3.00057e-07	2.32581e-05	insm1a	insulinoma-associated 1a
GeneID:553750	0.380544	6.982	26.222	3.04338e-07	2.34937e-05	mtmr1a	myotubularin related protein 1a%2C
GeneID:336471	-0.822461	3.22788	26.1771	3.11497e-07	2.39485e-05	col1a2	collagen%2C type I%2C alpha 2%2C
GeneID:334393	0.930585	5.58271	26.0454	3.33491e-07	2.55357e-05	iars	isoleucyl-tRNA synthetase
GeneID:406475	0.600767	4.80044	26.0067	3.40233e-07	2.59469e-05	usf1l	upstream transcription factor 1%2C like%2C
GeneID:564906	3.05128	1.03702	25.9573	3.49055e-07	2.6455e-05	MGC174155	Cathepsin L1-like
GeneID:100873093	2.16448	0.589609	25.9463	3.51052e-07	2.6455e-05	nfe2l2b	nuclear factor%2C erythroid 2-like 2b
GeneID:406578	0.916171	4.19128	25.9461	3.51093e-07	2.6455e-05	stxbp2	syntaxin binding protein 2
GeneID:30037	-0.43252	6.23372	25.9049	3.58662e-07	2.69181e-05	tnc	tenascin C%2C
GeneID:321193	-0.548242	4.60257	25.8605	3.66998e-07	2.74349e-05	paics	phosphoribosylaminoimidazole carboxylase%2C phosphoribosylaminoimidazole succinocarboxamide synthetase
GeneID:503537	-1.60846	0.630542	25.7727	3.84078e-07	2.85987e-05	slc29a2	solute carrier family 29 (equilibrative nucleoside transporter)%2C member 2
GeneID:557632	-0.470714	4.93904	25.7224	3.94219e-07	2.92387e-05	si:ch211-197l9.4	si:ch211-197l9.4
GeneID:100538248	-0.565028	6.29007	25.6577	4.07661e-07	3.01176e-05	LOC100538248	uncharacterized LOC100538248%2C
GeneID:569554	-1.44701	2.44653	25.6396	4.11509e-07	3.02835e-05	igsf9bb	immunoglobulin superfamily%2C member 9Bb%2C
GeneID:393179	0.519544	6.16382	25.6285	4.13879e-07	3.03399e-05	pdap1b	pdgfa associated protein 1b
GeneID:568430	-0.65514	4.38157	25.5638	4.28004e-07	3.12542e-05	gpr37b	G protein-coupled receptor 37b
GeneID:447933	0.534783	3.06918	25.4217	4.6071e-07	3.35131e-05	uxt	ubiquitously-expressed%2C prefoldin-like chaperone
GeneID:553347	-0.323812	6.85245	25.384	4.698e-07	3.40245e-05	polr2a	polymerase (RNA) II (DNA directed) polypeptide A
GeneID:368632	0.348133	5.72516	25.3777	4.71338e-07	3.40245e-05	ormdl1	ORMDL sphingolipid biosynthesis regulator 1
GeneID:100150190	0.974234	3.81897	25.2614	5.00621e-07	3.60009e-05	zdhhc23a	zinc finger%2C DHHC-type containing 23a%2C
GeneID:393142	0.394513	4.75281	25.2317	5.08389e-07	3.6421e-05	ccdc53	coiled-coil domain containing 53
GeneID:393796	-1.8576	0.353986	25.1527	5.29662e-07	3.78019e-05	kif4	kinesin family member 4
GeneID:394045	-0.805334	2.40267	25.0896	5.47278e-07	3.89123e-05	lmcd1	LIM and cysteine-rich domains 1%2C
GeneID:406511	0.586871	6.35728	25.009	5.70627e-07	4.04205e-05	sort1a	sortilin 1a%2C
GeneID:550277	0.896619	2.45717	24.9014	6.03376e-07	4.25808e-05	rhbdd1	rhomboid domain containing 1%2C
GeneID:550245	-0.590356	5.35238	24.8144	6.31239e-07	4.43815e-05	eif3k	eukaryotic translation initiation factor 3%2C subunit K%2C
GeneID:558344	-0.421594	6.59531	24.6763	6.78132e-07	4.75019e-05	chd4a	chromodomain helicase DNA binding protein 4a%2C
GeneID:327056	0.317995	6.8384	24.5253	7.33413e-07	5.11847e-05	rnf145b	ring finger protein 145b
GeneID:494044	-1.48554	-0.0125704	24.4981	7.4382e-07	5.17201e-05	efemp2a	EGF containing fibulin-like extracellular matrix protein 2a
GeneID:492794	-1.16142	1.12333	24.4868	7.48222e-07	5.18356e-05	arhgap28	Rho GTPase activating protein 28
GeneID:403038	0.550078	6.12397	24.4782	7.5157e-07	5.18775e-05	lman2la	lectin%2C mannose-binding 2-like a
GeneID:321928	0.957462	5.14722	24.433	7.69379e-07	5.29137e-05	phgdh	phosphoglycerate dehydrogenase
GeneID:406285	-1.47744	0.151794	24.4106	7.78381e-07	5.33389e-05	chaf1b	chromatin assembly factor 1%2C subunit B
GeneID:436842	1.03954	3.21424	24.2974	8.25524e-07	5.63651e-05	tpmt.1	thiopurine S-methyltransferase%2C tandem duplicate 1
GeneID:100003670	0.474575	5.02736	24.2023	8.67282e-07	5.88148e-05	msrb1b	methionine sulfoxide reductase B1b
GeneID:79381	0.615508	7.43353	24.2016	8.67621e-07	5.88148e-05	gstp1	glutathione S-transferase pi 1
GeneID:557118	-0.782865	2.80217	24.1854	8.74912e-07	5.90972e-05	si:dkey-280e21.3	si:dkey-280e21.3
GeneID:100535713	-0.415756	7.30941	24.0851	9.217e-07	6.16417e-05	LOC100535713	transcription activator BRG1-like
GeneID:795084	-0.905973	3.45474	24.0846	9.2196e-07	6.16417e-05	igfbp5a	insulin-like growth factor binding protein 5a
GeneID:323201	-0.461232	8.7702	24.0837	9.22361e-07	6.16417e-05	marcksb	myristoylated alanine-rich protein kinase C substrate b
GeneID:751664	1.09833	2.79209	24.0757	9.26214e-07	6.16813e-05	pter	phosphotriesterase related
GeneID:114444	0.719241	5.20847	23.983	9.71922e-07	6.44981e-05	etv6	ets variant 6
GeneID:336567	0.359173	5.79682	23.8699	1.03073e-06	6.81614e-05	ftr67	finTRIM family%2C member 67
GeneID:550551	0.478722	8.23009	23.7559	1.09362e-06	7.20683e-05	cbx7a	chromobox homolog 7a
GeneID:334316	0.475942	4.15661	23.7299	1.10849e-06	7.27946e-05	brf1b	BRF1%2C RNA polymerase III transcription initiation factor b
GeneID:406293	0.691452	5.81456	23.6868	1.13359e-06	7.373e-05	tcp11l2	t-complex 11%2C testis-specific-like 2%2C
GeneID:58113	-0.782556	7.82179	23.6828	1.13593e-06	7.373e-05	cd74a	CD74 molecule%2C major histocompatibility complex%2C class II invariant chain a
GeneID:794462	0.380339	6.72504	23.6808	1.13714e-06	7.373e-05	LOC794462	insulin receptor substrate 2-B-like
GeneID:100331262	-0.587644	5.06698	23.6787	1.13833e-06	7.373e-05	ppp1r9bb	protein phosphatase 1%2C regulatory subunit 9Bb
GeneID:100332293	0.616825	4.38999	23.6457	1.15804e-06	7.47453e-05	LOC100332293	WD repeat domain phosphoinositide-interacting protein 1-like
GeneID:564658	0.649886	6.20437	23.6393	1.16191e-06	7.47453e-05	scrt1a	scratch family zinc finger 1a
GeneID:321577	0.469975	5.82459	23.6051	1.18272e-06	7.58267e-05	ttpal	tocopherol (alpha) transfer protein-like%2C
GeneID:334613	-1.49596	4.11195	23.5692	1.20499e-06	7.69934e-05	fn1b	fibronectin 1b%2C
GeneID:378962	2.20682	-0.47298	23.5378	1.22486e-06	7.79993e-05	pah	phenylalanine hydroxylase
GeneID:100537620	-0.664277	3.83208	23.5039	1.24663e-06	7.91192e-05	si:ch73-290k24.6	si:ch73-290k24.6
GeneID:445322	0.40371	5.71463	23.4938	1.2532e-06	7.91361e-05	chst10	carbohydrate sulfotransferase 10%2C
GeneID:550369	-2.36721	1.37835	23.4906	1.25527e-06	7.91361e-05	nsdhl	NAD(P) dependent steroid dehydrogenase-like
GeneID:566219	-0.656516	3.42713	23.4672	1.27064e-06	7.98394e-05	dpf1	D4%2C zinc and double PHD fingers family 1%2C
GeneID:562155	-1.2287	1.34061	23.4583	1.27652e-06	7.99432e-05	klf4	Kruppel-like factor 4
GeneID:325690	0.237293	10.2949	23.3366	1.35991e-06	8.48844e-05	serinc1	serine incorporator 1
GeneID:559384	-1.47184	0.42028	23.2814	1.39945e-06	8.70651e-05	prf1.5	perforin 1.5%2C
GeneID:327355	0.421385	5.22803	23.2728	1.40572e-06	8.71687e-05	ice1	KIAA0947-like (H. sapiens)
GeneID:568159	-0.595431	4.1246	23.2464	1.42516e-06	8.80853e-05	ago3b	argonaute RISC catalytic component 3b%2C
GeneID:553468	0.365015	5.07735	23.2296	1.43767e-06	8.85689e-05	atraid	all-trans retinoic acid-induced differentiation factor
GeneID:553417	-0.843065	3.70454	23.1788	1.47615e-06	9.03811e-05	ppm1e	protein phosphatase%2C Mg2+/Mn2+ dependent%2C 1E
GeneID:393412	0.667856	3.10232	23.1782	1.47664e-06	9.03811e-05	klhl24b	kelch-like family member 24b
GeneID:564067	0.578595	5.6209	23.0948	1.54207e-06	9.38769e-05	abcb6a	ATP-binding cassette%2C sub-family B (MDR/TAP)%2C member 6a%2C
GeneID:571911	-0.956693	2.9829	23.0928	1.54369e-06	9.38769e-05	fdft1	farnesyl-diphosphate farnesyltransferase 1%2C
GeneID:436609	0.903513	5.20811	23.0646	1.56646e-06	9.47011e-05	hax1	HCLS1 associated protein X-1
GeneID:777767	0.332458	6.40851	23.0637	1.56725e-06	9.47011e-05	osbpl9	oxysterol binding protein-like 9%2C
GeneID:564723	-0.627079	3.61178	23.0483	1.57982e-06	9.51563e-05	mier2	mesoderm induction early response 1%2C family member 2
GeneID:550580	0.530506	4.66662	23.0231	1.60063e-06	9.61041e-05	sqrdl	sulfide quinone reductase-like (yeast)%2C
GeneID:100003889	-0.291756	7.50745	22.9929	1.62597e-06	9.73163e-05	zeb2a	zinc finger E-box binding homeobox 2a%2C
GeneID:436734	1.0724	4.80979	22.9681	1.64712e-06	9.81381e-05	txn	thioredoxin
GeneID:445208	-0.627762	5.87887	22.9647	1.65008e-06	9.81381e-05	camk2d1	calcium/calmodulin-dependent protein kinase (CaM kinase) II delta 1%2C
GeneID:562734	0.512314	4.93899	22.9273	1.68249e-06	9.97523e-05	fam210aa	family with sequence similarity 210%2C member Aa
GeneID:100002108	0.715119	4.05853	22.9	1.70649e-06	0.000100859	npvf	neuropeptide VF precursor
GeneID:556258	-1.48074	3.73328	22.848	1.75334e-06	0.000103305	tcap	titin-cap (telethonin)
GeneID:336888	0.693458	7.84299	22.6921	1.90143e-06	0.000111683	susd6	sushi domain containing 6%2C
GeneID:58016	0.392061	5.77334	22.6807	1.91278e-06	0.000112001	hccsb	holocytochrome c synthase b
GeneID:101884699	-1.03584	1.04886	22.6324	1.96147e-06	0.000114449	si:ch211-132g1.7	si:ch211-132g1.7
GeneID:560986	0.45713	7.8494	22.6273	1.96669e-06	0.000114449	pnpla6	patatin-like phospholipase domain containing 6%2C
GeneID:558307	0.77053	3.04724	22.585	2.01049e-06	0.000116639	slc25a36b	solute carrier family 25 (pyrimidine nucleotide carrier)%2C member 36b
GeneID:692304	0.384698	6.09496	22.5672	2.02919e-06	0.000117364	dek	DEK proto-oncogene%2C
GeneID:799847	-0.567582	5.63749	22.5417	2.05632e-06	0.00011839	dennd5a	DENN/MADD domain containing 5A%2C
GeneID:321659	0.251176	8.78052	22.5388	2.05945e-06	0.00011839	zfr	zinc finger RNA binding protein
GeneID:553383	-0.248432	9.9184	22.4902	2.11213e-06	0.000121051	spna2	spectrin alpha 2%2C
GeneID:336473	0.670957	8.79526	22.4144	2.19717e-06	0.000125544	glulb	glutamate-ammonia ligase (glutamine synthase) b
GeneID:100317924	-0.408472	7.16271	22.3672	2.25186e-06	0.000128282	mras	muscle RAS oncogene homolog
GeneID:369196	-0.335635	6.97837	22.3601	2.26024e-06	0.000128372	tshz1	teashirt zinc finger homeobox 1%2C
GeneID:503502	-1.28734	0.698119	22.3508	2.27118e-06	0.000128607	crabp2b	cellular retinoic acid binding protein 2%2C b
GeneID:559490	-0.570819	6.70892	22.3083	2.32206e-06	0.000131096	tppp2	tubulin polymerization-promoting protein family member 2
GeneID:327590	-1.77306	0.129974	22.2974	2.33525e-06	0.000131448	tk1	thymidine kinase 1%2C soluble
GeneID:552997	-0.516746	5.02792	22.2052	2.45008e-06	0.000137333	fdps	farnesyl diphosphate synthase (farnesyl pyrophosphate synthetase%2C dimethylallyltranstransferase%2C geranyltranstransferase)
GeneID:103910274	-0.315043	8.12697	22.2019	2.45431e-06	0.000137333	LOC103910274	nucleus accumbens-associated protein 1-like%2C
GeneID:393905	0.883288	3.57758	22.1844	2.47681e-06	0.000138182	kdelc1	KDEL (Lys-Asp-Glu-Leu) containing 1
GeneID:554137	0.697025	5.55327	22.1713	2.49378e-06	0.000138603	hbp1	HMG-box transcription factor 1
GeneID:324048	0.386949	7.49525	22.1673	2.499e-06	0.000138603	cnot6a	CCR4-NOT transcription complex%2C subunit 6a%2C
GeneID:447889	1.04127	6.84383	22.1579	2.51127e-06	0.000138876	pnp5b	purine nucleoside phosphorylase 5b%2C
GeneID:321965	0.754908	4.18207	22.1052	2.58107e-06	0.00014232	taz	tafazzin%2C
GeneID:114446	0.549994	9.49743	22.0943	2.59577e-06	0.000142622	dlg1	discs%2C large homolog 1 (Drosophila)%2C
GeneID:566373	-0.492933	4.91247	22.09	2.60163e-06	0.000142622	ano2	anoctamin 2%2C
GeneID:30627	-1.94984	1.08033	22.0387	2.67211e-06	0.000145904	kif23	kinesin family member 23%2C
GeneID:100003848	-0.712332	5.52883	22.0352	2.67693e-06	0.000145904	ucn3l	urocortin 3%2C like
GeneID:324098	-0.552897	7.03788	22.0078	2.71539e-06	0.000147575	cd82a	CD82 molecule a%2C
GeneID:560235	-0.45915	6.58018	21.9942	2.73479e-06	0.000148204	coro2ba	coronin%2C actin binding protein%2C 2Ba%2C
GeneID:678549	0.365377	5.0456	21.9364	2.81843e-06	0.000151764	fbxo8	F-box protein 8%2C
GeneID:393287	0.276428	6.55972	21.9345	2.8212e-06	0.000151764	chuk	conserved helix-loop-helix ubiquitous kinase
GeneID:100005341	-1.35873	1.55324	21.9322	2.82457e-06	0.000151764	wipf1a	WAS/WASL interacting protein family%2C member 1a
GeneID:445129	0.341063	6.94055	21.9031	2.86769e-06	0.000153645	sdhc	succinate dehydrogenase complex%2C subunit C%2C integral membrane protein
GeneID:492810	-0.822524	5.41907	21.8891	2.88864e-06	0.00015433	mfsd2aa	major facilitator superfamily domain containing 2aa%2C
GeneID:567714	0.364428	4.8213	21.8491	2.94949e-06	0.000157137	igsf21b	immunoglobin superfamily%2C member 21b
GeneID:567704	-0.413068	5.70234	21.8351	2.97118e-06	0.000157848	cdh7	cadherin 7%2C type 2%2C
GeneID:450006	-0.781213	2.71176	21.8168	2.99964e-06	0.000158914	myl9a	myosin%2C light chain 9a%2C regulatory%2C
GeneID:566608	0.350537	8.57846	21.799	3.02761e-06	0.000159948	upf3a	UPF3 regulator of nonsense transcripts homolog A (yeast)%2C
GeneID:558071	0.658986	5.10711	21.7932	3.0368e-06	0.000159986	atf6	activating transcription factor 6
GeneID:558977	-0.443295	6.97256	21.7767	3.06293e-06	0.000160915	atf7ip	activating transcription factor 7 interacting protein%2C
GeneID:103908695	0.385848	5.52667	21.7536	3.10013e-06	0.000162418	fbxo48	F-box protein 48%2C transcript variant 3
GeneID:100537012	-0.690633	5.99709	21.7365	3.12776e-06	0.000163412	baiap2b	BAI1-associated protein 2b%2C
GeneID:796453	0.365222	4.76993	21.7236	3.14893e-06	0.000164066	LOC796453	protein FAM104A
GeneID:795027	-0.465136	8.38733	21.6998	3.18832e-06	0.000165661	si:ch211-222l21.1	si:ch211-222l21.1
GeneID:334032	0.406867	6.84079	21.6409	3.2876e-06	0.000170352	smarca2	SWI/SNF related%2C matrix associated%2C actin dependent regulator of chromatin%2C subfamily a%2C member 2%2C
GeneID:405812	-0.400835	3.90456	21.6346	3.29841e-06	0.000170445	cyb5b	cytochrome b5 type B
GeneID:334471	-0.347332	5.92959	21.6265	3.31242e-06	0.000170702	larp6	La ribonucleoprotein domain family%2C member 6
GeneID:567812	-0.42165	6.03546	21.5812	3.39157e-06	0.000174306	si:ch211-10a23.2	si:ch211-10a23.2%2C
GeneID:393425	-0.574476	3.35714	21.5752	3.4022e-06	0.000174379	elovl5	ELOVL fatty acid elongase 5%2C
GeneID:568315	-1.14289	0.89049	21.5645	3.42126e-06	0.000174882	nfatc1	nuclear factor of activated T-cells%2C cytoplasmic%2C calcineurin-dependent 1
GeneID:692277	-0.42493	4.60059	21.5444	3.4574e-06	0.000175808	arhgap10	Rho GTPase activating protein 10
GeneID:567452	0.559709	6.72039	21.544	3.45797e-06	0.000175808	grk5l	G protein-coupled receptor kinase 5 like%2C
GeneID:393362	0.401739	5.94831	21.4382	3.65424e-06	0.000185289	wipi1	WD repeat domain%2C phosphoinositide interacting 1%2C
GeneID:503936	0.661547	4.59489	21.3995	3.72866e-06	0.000188557	pnpla7b	patatin-like phospholipase domain containing 7b%2C
GeneID:100334568	-0.682261	2.65793	21.3803	3.76621e-06	0.000189928	pde5aa	phosphodiesterase 5A%2C cGMP-specific%2C a%2C
GeneID:792924	-0.438012	6.31382	21.3754	3.77586e-06	0.000189928	wu:fb55g09	wu:fb55g09
GeneID:553422	-0.332224	7.01726	21.3664	3.79363e-06	0.000190315	chd5	chromodomain helicase DNA binding protein 5%2C
GeneID:799873	0.329806	5.57803	21.3567	3.81292e-06	0.000190777	spns1	spinster homolog 1 (Drosophila)%2C
GeneID:562701	0.417952	4.27686	21.2621	4.00572e-06	0.000199684	ahi1	Abelson helper integration site 1
GeneID:767671	-1.03462	0.985641	21.2591	4.01204e-06	0.000199684	ccdc146	coiled-coil domain containing 146%2C
GeneID:492487	-0.271651	6.95426	21.237	4.05856e-06	0.000201469	rab11a	RAB11a%2C member RAS oncogene family
GeneID:557186	0.376984	5.63654	21.2131	4.10946e-06	0.000203461	aldh18a1	aldehyde dehydrogenase 18 family%2C member A1%2C
GeneID:140615	-0.893864	7.29075	21.1553	4.23524e-06	0.000209141	fads2	fatty acid desaturase 2
GeneID:30553	0.308297	7.12999	21.1414	4.26619e-06	0.000210121	sod1	superoxide dismutase 1%2C soluble
GeneID:564521	-1.43809	2.39392	21.1297	4.29217e-06	0.000210718	mki67	marker of proliferation Ki-67%2C
GeneID:100538330	-0.33083	8.01833	21.126	4.3006e-06	0.000210718	rbfox3a	RNA binding protein%2C fox-1 homolog (C. elegans) 3a%2C
GeneID:559037	0.357585	5.66615	21.1161	4.32272e-06	0.000211255	grpel1	GrpE-like 1%2C mitochondrial
GeneID:570425	0.711944	4.07361	21.0778	4.41003e-06	0.000214966	diablob	diablo%2C IAP-binding mitochondrial protein b
GeneID:559896	0.561532	4.22545	21.0217	4.5411e-06	0.000220786	cd99	CD99 molecule%2C
GeneID:324431	0.39126	6.65236	21.0138	4.55979e-06	0.000221126	ilf3a	interleukin enhancer binding factor 3a%2C
GeneID:100003846	0.403567	5.30139	20.978	4.64584e-06	0.000224723	rnf25	ring finger protein 25
GeneID:405872	-0.438846	8.73312	20.9347	4.75197e-06	0.000229271	nptx1l	neuronal pentraxin 1 like
GeneID:564475	0.952331	5.21065	20.9252	4.77576e-06	0.000229832	cyp39a1	cytochrome P450%2C family 39%2C subfamily A%2C polypeptide 1
GeneID:571720	-0.471107	8.25684	20.9184	4.79268e-06	0.000230061	si:ch211-251b21.1	si:ch211-251b21.1
GeneID:100034522	1.77126	1.56673	20.8471	4.97437e-06	0.000238178	mthfd1l	methylenetetrahydrofolate dehydrogenase (NADP+ dependent) 1-like%2C
GeneID:324197	0.44549	4.05766	20.8232	5.03701e-06	0.000240568	toporsa	topoisomerase I binding%2C arginine/serine-rich a%2C
GeneID:796380	-0.346785	7.17683	20.7121	5.33782e-06	0.000254176	eif3ba	eukaryotic translation initiation factor 3%2C subunit Ba
GeneID:567446	-1.44215	1.32174	20.7081	5.34881e-06	0.000254176	nusap1	nucleolar and spindle associated protein 1
GeneID:565795	-0.5286	5.15033	20.642	5.53694e-06	0.000262457	nab1a	NGFI-A binding protein 1a (EGR1 binding protein 1)%2C
GeneID:492482	0.795186	3.13895	20.6281	5.57728e-06	0.000263605	eif4ebp3	eukaryotic translation initiation factor 4E binding protein 3
GeneID:449655	-0.250726	6.87933	20.624	5.58906e-06	0.000263605	atp6v1c1b	ATPase%2C H+ transporting%2C lysosomal%2C V1 subunit C1b
GeneID:559616	1.06295	2.32012	20.6	5.65969e-06	0.000266273	cabp2b	calcium binding protein 2b%2C
GeneID:553337	-0.676748	3.14803	20.5524	5.80202e-06	0.000272292	lamb2l	laminin%2C beta 2-like%2C
GeneID:553661	-0.675291	4.24838	20.5421	5.83346e-06	0.00027309	homer2	homer scaffolding protein 2
GeneID:30314	0.968517	8.11454	20.3925	6.30756e-06	0.000294555	apoeb	apolipoprotein Eb%2C
GeneID:798766	0.531924	4.36973	20.3765	6.36055e-06	0.000296298	ccdc61	coiled-coil domain containing 61%2C
GeneID:794882	0.266808	7.11512	20.3546	6.43396e-06	0.000298608	bsdc1	BSD domain containing 1
GeneID:563766	-0.548661	6.36936	20.3523	6.44171e-06	0.000298608	npb	neuropeptide B%2C
GeneID:678541	0.875831	2.2452	20.332	6.51025e-06	0.000301047	gstk4	glutathione S-transferase kappa 4%2C
GeneID:337424	0.33231	6.00521	20.3243	6.53638e-06	0.000301437	arl8ba	ADP-ribosylation factor-like 8Ba
GeneID:100318899	0.382844	5.74658	20.3202	6.55055e-06	0.000301437	als2b	amyotrophic lateral sclerosis 2b (juvenile)%2C
GeneID:558704	-1.8581	0.326018	20.2985	6.62535e-06	0.000304139	LOC558704	novel protein similar to solute carrier family 26%2C member 5 (slc26a5)
GeneID:103910150	7.69377	0.167386	20.2739	6.71107e-06	0.000307328	LOC103910150	uncharacterized LOC103910150%2C
GeneID:393996	0.357139	6.35946	20.2511	6.79157e-06	0.000310263	rnf11a	ring finger protein 11a
GeneID:494492	-0.842751	5.34637	20.2405	6.82914e-06	0.000310584	slc17a6a	solute carrier family 17 (vesicular glutamate transporter)%2C member 6a
GeneID:560014	-0.474035	6.22679	20.2399	6.83144e-06	0.000310584	ntng2a	netrin g2a%2C
GeneID:564651	0.436924	5.29335	20.2346	6.85025e-06	0.000310692	hltf	helicase-like transcription factor%2C
GeneID:572211	0.520543	4.98229	20.2215	6.89744e-06	0.000312084	srsf7b	serine/arginine-rich splicing factor 7b
GeneID:560870	0.567493	3.89759	20.1666	7.09819e-06	0.000319647	LOC560870	gastrula zinc finger protein xLCGF3.1-like
GeneID:553453	-0.680842	2.94036	20.1628	7.11245e-06	0.000319647	samhd1	SAM domain and HD domain 1%2C
GeneID:555744	-1.42969	2.65959	20.162	7.11528e-06	0.000319647	grhl2a	grainyhead-like transcription factor 2a
GeneID:101885701	-0.867954	2.73746	20.1121	7.30342e-06	0.000327321	rasal1	RAS protein activator like 1
GeneID:327176	0.31995	6.19678	20.0758	7.4434e-06	0.000332548	pcmtd1	protein-L-isoaspartate (D-aspartate) O-methyltransferase domain containing 1
GeneID:436729	0.527948	6.23281	20.0727	7.45521e-06	0.000332548	setd7	SET domain containing (lysine methyltransferase) 7%2C
GeneID:100149273	-0.315543	7.04604	20.0556	7.52247e-06	0.000334759	mapk9	mitogen-activated protein kinase 9
GeneID:406504	-0.384022	10.4768	20.0478	7.55284e-06	0.000335321	marcksl1b	MARCKS-like 1b
GeneID:100333933	-0.559703	4.02011	20.0117	7.69679e-06	0.000340196	cadpsa	Ca2+-dependent activator protein for secretion a%2C
GeneID:553630	-0.396838	7.37215	20.0113	7.69862e-06	0.000340196	trim13	tripartite motif containing 13%2C
GeneID:563174	-0.511084	6.75934	20.0065	7.71784e-06	0.000340251	spegb	SPEG complex locus b%2C
GeneID:100003245	-0.630809	6.31345	19.9992	7.7476e-06	0.000340768	nat16	N-acetyltransferase 16
GeneID:560385	-0.550943	4.01107	19.9826	7.81483e-06	0.00034284	pald1b	phosphatase domain containing%2C paladin 1b%2C
GeneID:553816	-1.38477	2.80444	19.9787	7.83096e-06	0.00034284	inhbab	inhibin%2C beta Ab
GeneID:100005108	-0.744113	2.41521	19.9317	8.02573e-06	0.000350556	slc26a6	solute carrier family 26%2C member 6
GeneID:394014	-0.412965	6.67559	19.9031	8.14662e-06	0.000355016	wdr1	WD repeat domain 1
GeneID:407722	0.530472	4.26723	19.894	8.1856e-06	0.000355895	gpn2	GPN-loop GTPase 2%2C
GeneID:100334178	0.334844	5.24356	19.852	8.3677e-06	0.000362978	LOC100334178	E3 ubiquitin-protein ligase RNF31
GeneID:100006201	-0.335921	6.51667	19.8442	8.40158e-06	0.000363467	letm2	leucine zipper-EF-hand containing transmembrane protein 2%2C
GeneID:794796	-0.998588	3.05231	19.8406	8.41743e-06	0.000363467	rai14	retinoic acid induced 14%2C
GeneID:336211	-0.756055	7.55367	19.8325	8.45346e-06	0.000364192	zwi	zwilling
GeneID:565909	-0.705294	3.39552	19.8254	8.48479e-06	0.000364711	erfl3	Ets2 repressor factor like 3
GeneID:566559	0.292869	7.99415	19.8118	8.54516e-06	0.000366473	akt1s1	AKT1 substrate 1 (proline-rich)
GeneID:387529	-1.43508	1.61894	19.7921	8.6341e-06	0.00036945	ldlra	low density lipoprotein receptor a%2C
GeneID:555349	0.271777	6.15432	19.7846	8.66761e-06	0.000370046	zyg11	zyg-11 homolog (C. elegans)
GeneID:100151358	0.897888	3.66016	19.7715	8.72729e-06	0.000371325	gsap	gamma-secretase activating protein%2C
GeneID:107966129	-0.930472	1.81822	19.7694	8.73683e-06	0.000371325	tpx2	TPX2%2C microtubule-associated%2C homolog (Xenopus laevis)%2C
GeneID:58083	0.311918	10.1954	19.7474	8.83835e-06	0.000374798	appa	amyloid beta (A4) precursor protein a
GeneID:327226	-2.12501	0.0404253	19.7348	8.89679e-06	0.000376248	casc5	cancer susceptibility candidate 5%2C
GeneID:767742	-5.64298	3.04136	19.7314	8.91234e-06	0.000376248	f13a1a.1	coagulation factor XIII%2C A1 polypeptide a%2C tandem duplicate 1
GeneID:553411	-0.670388	4.39091	19.7076	9.02427e-06	0.000380125	dpysl4	dihydropyrimidinase-like 4
GeneID:569795	0.347513	8.29466	19.6923	9.09649e-06	0.000382315	chd2	chromodomain helicase DNA binding protein 2%2C
GeneID:445306	-0.423617	4.99455	19.6819	9.14646e-06	0.000383298	eif3ha	eukaryotic translation initiation factor 3%2C subunit H%2C a
GeneID:402943	-0.498861	5.00225	19.679	9.16041e-06	0.000383298	stard10	StAR-related lipid transfer (START) domain containing 10
GeneID:561276	-0.973037	2.0488	19.6576	9.26322e-06	0.000385512	arhgef2	rho/rac guanine nucleotide exchange factor (GEF) 2%2C
GeneID:558816	4.15628	1.30647	19.6506	9.29759e-06	0.000385512	LOC558816	ferritin%2C middle subunit-like
GeneID:570430	0.507424	5.80718	19.6488	9.30607e-06	0.000385512	si:ch1073-174d20.2	si:ch1073-174d20.2
GeneID:556399	1.13549	4.10276	19.6466	9.31681e-06	0.000385512	cfp	complement factor properdin%2C
GeneID:30671	1.74126	2.59805	19.6462	9.31898e-06	0.000385512	hsp70.3	heat shock cognate 70-kd protein%2C tandem duplicate 3
GeneID:324985	0.453639	6.76852	19.6402	9.34821e-06	0.000385512	zgc:64072	zgc:64072
GeneID:100334510	0.513616	4.47859	19.6352	9.37265e-06	0.000385512	pet100	PET100 homolog
GeneID:100330617	0.288773	6.86232	19.6344	9.37638e-06	0.000385512	tsc1b	tuberous sclerosis 1b
GeneID:322571	-0.355134	9.13648	19.6224	9.43589e-06	0.00038702	rpl3	ribosomal protein L3
GeneID:751758	-0.981681	1.51533	19.6187	9.45397e-06	0.00038702	tagln	transgelin%2C
GeneID:393995	-0.594154	5.0736	19.57	9.69813e-06	0.000396157	gpc1b	glypican 1b
GeneID:103911582	1.38759	0.199927	19.5257	9.9257e-06	0.000404579	LOC103911582	gelsolin-related protein of 125 kDa-like
GeneID:565503	0.499417	4.359	19.5117	9.9984e-06	0.000406666	osbpl1a	oxysterol binding protein-like 1A%2C
GeneID:798985	0.302669	6.43293	19.5006	1.00568e-05	0.000408165	vps16	vacuolar protein sorting protein 16
GeneID:565996	-0.506944	4.2481	19.489	1.01181e-05	0.000409773	fam131ba	family with sequence similarity 131%2C member Ba%2C
GeneID:794707	-0.48711	5.87708	19.4576	1.02859e-05	0.00041568	syt11b	synaptotagmin XIb
GeneID:100535414	-0.512291	4.23465	19.4532	1.03097e-05	0.000415751	c25h12orf75	chromosome 25 C12orf75 homolog%2C
GeneID:795748	0.397503	4.78205	19.2966	1.11903e-05	0.000450303	rnf169	ring finger protein 169
GeneID:100006580	0.378269	4.45567	19.2036	1.1749e-05	0.00047178	si:ch211-255f4.12	si:ch211-255f4.12
GeneID:100334848	-0.736135	2.45196	19.1887	1.1841e-05	0.00047447	si:dkey-17e16.17	si:dkey-17e16.17
GeneID:777733	0.410361	3.93673	19.1839	1.18711e-05	0.00047467	rb1	retinoblastoma 1
GeneID:101884198	-0.544521	4.22854	19.1251	1.22424e-05	0.000488482	samd1b	sterile alpha motif domain containing 1b
GeneID:767689	-0.353152	6.82019	19.1139	1.23147e-05	0.000490332	bcam	basal cell adhesion molecule (Lutheran blood group)%2C
GeneID:559970	0.494402	10.3218	19.0968	1.24251e-05	0.000493289	si:dkey-205h13.1	si:dkey-205h13.1%2C
GeneID:403131	0.995179	1.37529	19.0944	1.24411e-05	0.000493289	tlr4ba	toll-like receptor 4b%2C duplicate a%2C
GeneID:100333114	-0.596696	4.29141	19.0597	1.26693e-05	0.000501285	tln2b	talin 2b
GeneID:563669	-0.321257	5.4607	19.016	1.29627e-05	0.000511823	stag1b	stromal antigen 1b
GeneID:561225	0.380398	4.39719	18.9727	1.32603e-05	0.000522485	mysm1	Myb-like%2C SWIRM and MPN domains 1%2C
GeneID:431763	0.549622	4.36691	18.9657	1.33092e-05	0.000523319	gadd45ab	growth arrest and DNA-damage-inducible%2C alpha%2C b
GeneID:564461	-0.377307	6.20067	18.9538	1.3392e-05	0.000523693	grm2b	glutamate receptor%2C metabotropic 2b%2C
GeneID:393745	0.607313	4.88216	18.9526	1.34008e-05	0.000523693	wars	tryptophanyl-tRNA synthetase
GeneID:797829	0.556937	5.16054	18.9524	1.34018e-05	0.000523693	flr	fleer%2C
GeneID:449805	-0.900671	4.43803	18.8646	1.40332e-05	0.000547169	glipr2l	GLI pathogenesis-related 2%2C like
GeneID:550407	0.607631	6.49618	18.8609	1.40604e-05	0.000547169	barhl1a	BarH-like homeobox 1a
GeneID:245946	1.09524	1.53128	18.8457	1.41729e-05	0.000550415	invs	inversin%2C
GeneID:564833	0.755625	4.78687	18.8287	1.42995e-05	0.000554195	si:dkey-25o16.2	si:dkey-25o16.2%2C
GeneID:678547	0.407842	4.3077	18.7985	1.45278e-05	0.000561769	brat1	BRCA1-associated ATM activator 1%2C
GeneID:100334281	1.05167	2.19178	18.7951	1.45544e-05	0.000561769	LOC100334281	hemicentin-2%2C
GeneID:557421	-0.630384	5.45209	18.7812	1.46603e-05	0.000564706	cbarpb	calcium channel%2C voltage-dependent%2C beta subunit associated regulatory protein b%2C
GeneID:436721	0.352582	4.8021	18.7735	1.472e-05	0.000565312	ing2	inhibitor of growth family%2C member 2
GeneID:58090	0.258194	6.09666	18.7702	1.47456e-05	0.000565312	trpc4apa	transient receptor potential cation channel%2C subfamily C%2C member 4 associated protein a
GeneID:799527	1.52156	0.451682	18.7676	1.47657e-05	0.000565312	cxcr3.3	chemokine (C-X-C motif) receptor 3%2C tandem duplicate 3%2C
GeneID:561469	-0.31577	5.83142	18.7401	1.49801e-05	0.000572361	atp6v0a2a	ATPase%2C H+ transporting%2C lysosomal V0 subunit a2a%2C
GeneID:556314	-0.745216	4.45505	18.7006	1.52932e-05	0.000583147	ttyh3a	tweety family member 3a%2C
GeneID:447825	-0.700421	3.36592	18.673	1.55167e-05	0.000590479	mfsd6b	major facilitator superfamily domain containing 6b
GeneID:100148379	0.219157	7.12028	18.6283	1.58844e-05	0.000601729	zswim8	zinc finger%2C SWIM-type containing 8%2C
GeneID:171477	-1.01482	3.7002	18.6257	1.59059e-05	0.000601729	rbp5	retinol binding protein 1a%2C cellular
GeneID:57923	1.72494	1.28583	18.6255	1.59078e-05	0.000601729	pycard	PYD and CARD domain containing
GeneID:494043	0.308529	4.99873	18.6093	1.60433e-05	0.000604775	slc9a8	solute carrier family 9%2C subfamily A (NHE8%2C cation proton antiporter 8)%2C member 8
GeneID:30119	-0.961681	3.03199	18.605	1.60794e-05	0.000604775	frzb	frizzled-related protein
GeneID:436638	0.306372	6.00612	18.6045	1.60843e-05	0.000604775	kat5a	K(lysine) acetyltransferase 5a%2C
GeneID:436905	0.269403	7.40689	18.5721	1.63599e-05	0.00061392	prkab1a	protein kinase%2C AMP-activated%2C beta 1 non-catalytic subunit%2C a%2C
GeneID:568138	-0.267943	6.32619	18.5393	1.66436e-05	0.000623329	tp53bp2b	tumor protein p53 binding protein%2C 2b%2C
GeneID:492763	0.666873	4.13346	18.5263	1.67573e-05	0.000626344	casp9	caspase 9%2C apoptosis-related cysteine peptidase
GeneID:751757	1.71745	1.31174	18.5211	1.68035e-05	0.000626835	zgc:153317	zgc:153317
GeneID:555573	-0.577133	3.04915	18.4782	1.71856e-05	0.000639826	si:dkey-191m6.4	si:dkey-191m6.4
GeneID:564498	0.322808	5.94737	18.436	1.75703e-05	0.000652864	dcaf6	ddb1 and cul4 associated factor 6%2C
GeneID:557983	0.500091	6.11793	18.3861	1.80364e-05	0.000668868	arhgef1b	Rho guanine nucleotide exchange factor (GEF) 1b%2C
GeneID:64610	-0.278043	11.0302	18.3721	1.817e-05	0.000672504	atp1a3a	ATPase%2C Na+/K+ transporting%2C alpha 3a polypeptide
GeneID:557123	-0.492295	5.30753	18.3547	1.83368e-05	0.000676851	prkd1	protein kinase D1%2C
GeneID:557406	0.31355	6.78979	18.351	1.83727e-05	0.000676851	si:dkey-102f14.5	si:dkey-102f14.5%2C
GeneID:406496	-1.28681	2.05859	18.3487	1.83948e-05	0.000676851	aldoab	aldolase a%2C fructose-bisphosphate%2C b
GeneID:406265	-0.85378	0.984431	18.3185	1.86888e-05	0.000686249	agpat4	1-acylglycerol-3-phosphate O-acyltransferase 4 (lysophosphatidic acid acyltransferase%2C delta)
GeneID:793165	-0.309631	6.57477	18.315	1.87228e-05	0.000686249	tia1	TIA1 cytotoxic granule-associated RNA binding protein%2C
GeneID:192338	-1.21646	1.79127	18.3018	1.88532e-05	0.000689055	mcm2	minichromosome maintenance complex component 2
GeneID:100332174	0.235912	7.2693	18.2998	1.88722e-05	0.000689055	rb1cc1	RB1-inducible coiled-coil 1
GeneID:393900	0.467346	4.592	18.2621	1.92502e-05	0.000701501	ercc2	excision repair cross-complementation group 2
GeneID:556874	-0.63594	2.92835	18.2435	1.94385e-05	0.000707002	col6a3	collagen%2C type VI%2C alpha 3%2C
GeneID:541538	-2.10546	0.231138	18.2381	1.94936e-05	0.000707643	zgc:110540	zgc:110540
GeneID:724010	-0.445805	5.6587	18.2266	1.96122e-05	0.000710584	dgkaa	diacylglycerol kinase%2C alpha a%2C
GeneID:569147	-0.79709	3.24108	18.212	1.97633e-05	0.000714653	tmem97	transmembrane protein 97
GeneID:402936	0.671127	3.12106	18.2084	1.98e-05	0.000714653	fancg	Fanconi anemia%2C complementation group G
GeneID:555414	0.30679	6.27941	18.2002	1.98857e-05	0.000715325	hdlbpb	high density lipoprotein binding protein b
GeneID:140613	-0.605158	3.70179	18.1994	1.98943e-05	0.000715325	her9	hairy-related 9%2C
GeneID:561041	-0.890967	2.57388	18.1831	2.00652e-05	0.000720102	mmp15a	matrix metallopeptidase 15a
GeneID:403077	-0.287717	6.64083	18.177	2.01299e-05	0.000721053	h2afvb	H2A histone family%2C member Vb
GeneID:100006460	-0.524987	3.22259	18.1661	2.02453e-05	0.000723818	efna3a	ephrin-A3a%2C
GeneID:571530	0.627265	3.21758	18.1526	2.03891e-05	0.000727584	si:dkey-21a6.5	si:dkey-21a6.5
GeneID:110439874	1.46002	0.784995	18.1297	2.0636e-05	0.000734301	LOC110439874	carboxypeptidase N subunit 2-like%2C
GeneID:541423	0.435108	7.72762	18.1279	2.0655e-05	0.000734301	smyd2a	SET and MYND domain containing 2a
GeneID:83908	0.667502	7.15774	18.1221	2.07187e-05	0.000734507	ucp1	uncoupling protein 1
GeneID:436983	0.298622	5.65617	18.1202	2.07385e-05	0.000734507	ccdc149b	coiled-coil domain containing 149b%2C
GeneID:393182	0.3117	6.02803	18.0535	2.14783e-05	0.000759287	prpf4ba	pre-mRNA processing factor 4Ba
GeneID:336153	-0.518069	4.81495	18.0437	2.1589e-05	0.000761778	grm2a	glutamate receptor%2C metabotropic 2a%2C
GeneID:619270	0.735332	3.50109	18.0394	2.16375e-05	0.000762067	fam210b	family with sequence similarity 210%2C member B
GeneID:566764	-1.22834	1.31034	18.0217	2.18403e-05	0.000767778	scin	scinderin
GeneID:562570	-0.329775	5.48858	18.0087	2.19899e-05	0.000771604	elfn1a	extracellular leucine-rich repeat and fibronectin type III domain containing 1a%2C
GeneID:567253	0.395892	7.22407	17.9948	2.2151e-05	0.000775817	atf5b	activating transcription factor 5b%2C
GeneID:566409	-0.889677	2.01699	17.9626	2.2529e-05	0.000786975	mcm6	minichromosome maintenance complex component 6
GeneID:30286	0.289787	10.4773	17.9606	2.25528e-05	0.000786975	ndrg3a	ndrg family member 3a%2C
GeneID:192295	-1.46541	0.810435	17.9131	2.31226e-05	0.000805372	ccna2	cyclin A2%2C
GeneID:797430	0.255367	6.5244	17.8701	2.36513e-05	0.000822273	col4a3bpb	collagen%2C type IV%2C alpha 3 (Goodpasture antigen) binding protein b%2C
GeneID:393167	0.501436	4.23269	17.8387	2.40437e-05	0.00083429	hebp2	heme binding protein 2
GeneID:562194	-0.369745	6.18266	17.8332	2.41136e-05	0.00083429	dapk3	death-associated protein kinase 3
GeneID:322508	-1.40504	7.7297	17.832	2.41293e-05	0.00083429	h1fx	H1 histone family%2C member X
GeneID:406660	-0.267643	10.6871	17.8133	2.4367e-05	0.000840082	calm1a	calmodulin 1a
GeneID:406746	0.762459	3.26311	17.8119	2.43856e-05	0.000840082	fpgs	folylpolyglutamate synthase
GeneID:403079	-0.452858	4.5453	17.7987	2.45548e-05	0.000844372	igfbp3	insulin-like growth factor binding protein 3
GeneID:352919	0.304293	6.2732	17.7855	2.47265e-05	0.000848363	selt1a	selenoprotein T%2C 1a
GeneID:735250	-0.481118	5.22102	17.7828	2.47606e-05	0.000848363	rpl22l1	ribosomal protein L22-like 1%2C transcript variant 1
GeneID:393604	-0.968975	0.766207	17.7706	2.49202e-05	0.000852289	srfb	serum response factor b
GeneID:100009637	0.276124	6.49219	17.7578	2.5089e-05	0.000856511	wasla	Wiskott-Aldrich syndrome-like a%2C
GeneID:556236	0.666351	4.4414	17.7477	2.52226e-05	0.000859522	acacb	acetyl-CoA carboxylase beta%2C
GeneID:555454	-0.235189	7.86296	17.734	2.54043e-05	0.000863281	myh10	myosin%2C heavy chain 10%2C non-muscle%2C
GeneID:101886448	1.37844	0.302996	17.7325	2.54242e-05	0.000863281	si:dkey-175a17.3	si:dkey-175a17.3
GeneID:100003563	-0.386702	8.44924	17.7262	2.55087e-05	0.0008646	stmn2b	stathmin 2b%2C
GeneID:564976	-0.503809	4.36967	17.721	2.55782e-05	0.000865403	dyrk4	dual-specificity tyrosine-(Y)-phosphorylation regulated kinase 4%2C
GeneID:101887127	4.87817	2.63148	17.6878	2.60288e-05	0.000879075	calhm1	calcium homeostasis modulator 1
GeneID:563134	0.664922	4.70483	17.6825	2.61019e-05	0.000879973	tbc1d31	TBC1 domain family%2C member 31
GeneID:794676	-0.674312	4.49986	17.6594	2.6421e-05	0.000889146	si:dkey-221l4.11	si:dkey-221l4.11
GeneID:100333759	0.771478	2.00862	17.6416	2.66686e-05	0.000895886	swi5	SWI5 homologous recombination repair protein
GeneID:798497	-0.852174	1.41273	17.6259	2.68899e-05	0.000901718	msantd1	Myb/SANT-like DNA-binding domain containing 1
GeneID:394043	0.537522	5.02726	17.6176	2.70083e-05	0.000904084	ephx1	epoxide hydrolase 1%2C microsomal (xenobiotic)
GeneID:100537446	0.26864	5.65334	17.6031	2.72148e-05	0.000909387	im:7147486	im:7147486
GeneID:565269	-1.34799	0.648258	17.5934	2.73536e-05	0.000912413	her8.2	hairy-related 8.2%2C
GeneID:796801	0.280767	8.8298	17.5723	2.76583e-05	0.000920954	aplp2	amyloid beta (A4) precursor-like protein 2%2C
GeneID:30266	-0.508225	4.5976	17.5678	2.77248e-05	0.000921544	sema3aa	sema domain%2C immunoglobulin domain (Ig)%2C short basic domain%2C secreted%2C (semaphorin) 3Aa
GeneID:550498	0.336526	6.83174	17.5452	2.80555e-05	0.0009309	iscub	iron-sulfur cluster assembly enzyme b
GeneID:368213	0.428959	5.86862	17.5339	2.82225e-05	0.000934803	glo1	glyoxalase 1
GeneID:100331302	-0.738059	3.15004	17.4831	2.89871e-05	0.00095845	ctxn3	cortexin 3%2C
GeneID:393155	0.627121	3.96234	17.4752	2.91078e-05	0.000960761	osgn1	oxidative stress induced growth inhibitor 1
GeneID:393993	-0.362952	5.44061	17.4594	2.93514e-05	0.000967114	ralaa	v-ral simian leukemia viral oncogene homolog Aa (ras related)
GeneID:541396	-0.294601	8.51272	17.4429	2.96076e-05	0.000973857	islr2	immunoglobulin superfamily containing leucine-rich repeat 2
GeneID:445398	0.382922	8.61982	17.4386	2.96741e-05	0.00097435	snrnp70	small nuclear ribonucleoprotein 70 (U1)%2C
GeneID:405805	0.921739	5.02763	17.4289	2.98252e-05	0.000977467	trib3	tribbles pseudokinase 3
GeneID:406245	0.338654	8.49894	17.4259	2.98724e-05	0.000977467	tob1b	transducer of ERBB2%2C 1b
GeneID:564608	-0.395108	7.26128	17.4217	2.99387e-05	0.000977945	tmem198b	transmembrane protein 198b%2C
GeneID:573047	0.393246	5.94917	17.4155	3.00365e-05	0.00097945	lsm7	LSM7 homolog%2C U6 small nuclear RNA and mRNA degradation associated
GeneID:553305	-0.424253	3.87551	17.4114	3.0102e-05	0.000979896	ipo4	importin 4
GeneID:373092	0.233524	7.6993	17.3771	3.06498e-05	0.000996013	glud1b	glutamate dehydrogenase 1b
GeneID:565816	0.513069	2.6747	17.3703	3.07595e-05	0.000997864	c18h3orf33	c18h3orf33 homolog (H. sapiens)
GeneID:447836	-1.68944	-0.222679	17.3642	3.08581e-05	0.000999348	pfkma	phosphofructokinase%2C muscle a
GeneID:562037	0.439646	7.08411	17.3496	3.10967e-05	0.00100535	eprs	glutamyl-prolyl-tRNA synthetase%2C
GeneID:553166	-0.373707	8.34483	17.3395	3.12626e-05	0.00100899	dpysl3	dihydropyrimidinase-like 3
GeneID:445048	0.470962	4.15541	17.3275	3.14605e-05	0.00101365	dnal1	dynein%2C axonemal%2C light chain 1
GeneID:100331919	0.423505	5.0302	17.3024	3.18779e-05	0.00102535	dnttip1	deoxynucleotidyltransferase terminal interacting protein 1
GeneID:393593	0.281032	6.70845	17.2852	3.21683e-05	0.00103294	papolg	poly(A) polymerase gamma%2C
GeneID:799612	1.24327	2.67271	17.279	3.22731e-05	0.00103454	prl2	prolactin 2
GeneID:558116	0.443737	6.025	17.2451	3.28549e-05	0.00105141	zgc:174888	zgc:174888
GeneID:567750	0.308897	7.41294	17.23	3.31172e-05	0.00105802	fbxo33	F-box protein 33
GeneID:100330479	-1.08313	1.02769	17.2132	3.341e-05	0.00106557	ccni2	cyclin I family%2C member 2%2C
GeneID:394244	0.274334	6.39384	17.2048	3.35582e-05	0.0010685	ndel1a	nudE neurodevelopment protein 1-like 1a%2C
GeneID:100150980	0.485119	3.54325	17.1891	3.38372e-05	0.00107557	mtg1	mitochondrial ribosome-associated GTPase 1%2C transcript variant 1
GeneID:793697	-0.521308	4.56785	17.1798	3.40041e-05	0.00107906	si:ch1073-174d20.1	si:ch1073-174d20.1%2C
GeneID:100002196	0.289235	8.53469	17.145	3.46313e-05	0.00109712	si:ch211-235e9.8	si:ch211-235e9.8%2C
GeneID:563520	-0.422325	4.35653	17.0593	3.623e-05	0.00114585	si:ch73-217b7.1	si:ch73-217b7.1%2C
GeneID:406283	0.264503	7.6121	17.0522	3.63664e-05	0.00114824	acadm	acyl-CoA dehydrogenase%2C C-4 to C-12 straight chain
GeneID:555635	-0.769604	5.06007	17.0423	3.65569e-05	0.00115233	fndc5b	fibronectin type III domain containing 5b%2C
GeneID:445102	1.83929	0.129762	17.0383	3.66338e-05	0.00115284	c8a	complement component 8%2C alpha polypeptide%2C
GeneID:553674	0.335305	6.03455	17.0064	3.72541e-05	0.00116712	acbd5a	acyl-CoA binding domain containing 5a%2C
GeneID:317741	-0.694804	3.6145	17.0041	3.72985e-05	0.00116712	coro1ca	coronin%2C actin binding protein%2C 1Ca
GeneID:562093	0.360265	7.39736	17.0029	3.7322e-05	0.00116712	crebzf	CREB/ATF bZIP transcription factor%2C
GeneID:565315	0.802138	4.47938	17.0023	3.73344e-05	0.00116712	slc6a15	solute carrier family 6 (neutral amino acid transporter)%2C member 15
GeneID:447842	0.255519	6.31485	16.9877	3.76219e-05	0.00117416	clpxa	caseinolytic mitochondrial matrix peptidase chaperone subunit a%2C
GeneID:100001029	-0.621926	2.66353	16.9406	3.85676e-05	0.0012017	rpz3	rapunzel 3
GeneID:445127	0.706461	2.34594	16.8973	3.9457e-05	0.00122739	hsd17b14	hydroxysteroid (17-beta) dehydrogenase 14
GeneID:556765	0.284161	7.37737	16.866	4.01133e-05	0.00124575	dcun1d4	DCN1%2C defective in cullin neddylation 1%2C domain containing 4 (S. cerevisiae)%2C
GeneID:503792	-0.858745	2.79089	16.8478	4.05011e-05	0.00125573	gpc2	glypican 2
GeneID:386636	0.303233	7.46329	16.8327	4.08231e-05	0.00125974	timm17a	translocase of inner mitochondrial membrane 17 homolog A (yeast)
GeneID:568826	-1.84579	0.126166	16.8323	4.08316e-05	0.00125974	si:ch211-266i6.3	si:ch211-266i6.3%2C
GeneID:799094	-0.432706	4.58128	16.8312	4.08562e-05	0.00125974	sgsm2	small G protein signaling modulator 2%2C
GeneID:114367	2.60919	0.402276	16.8293	4.08969e-05	0.00125974	nots	nothepsin
GeneID:565995	0.485075	3.56647	16.8061	4.14004e-05	0.00127318	tsen34	TSEN34 tRNA splicing endonuclease subunit%2C
GeneID:393613	-0.720429	2.24412	16.7999	4.15363e-05	0.00127529	kdelr3	KDEL (Lys-Asp-Glu-Leu) endoplasmic reticulum protein retention receptor 3
GeneID:336529	-0.541032	4.11007	16.787	4.18185e-05	0.00128187	oprd1b	opioid receptor%2C delta 1b
GeneID:794311	0.669853	2.98301	16.7473	4.2703e-05	0.00130686	fmo5	flavin containing monooxygenase 5
GeneID:368329	0.4303	6.4806	16.7441	4.27761e-05	0.00130699	cdkn1bb	cyclin-dependent kinase inhibitor 1Bb
GeneID:559461	0.235026	7.00354	16.7381	4.29095e-05	0.00130895	wdr26a	WD repeat domain 26a
GeneID:58041	0.484366	6.01773	16.7344	4.29937e-05	0.0013094	hspe1	heat shock 10 protein 1%2C transcript variant 1
GeneID:568661	0.48468	4.25534	16.7179	4.33703e-05	0.00131875	ccm2l	cerebral cavernous malformation 2-like%2C
GeneID:171478	-0.47627	7.81199	16.7059	4.3646e-05	0.001325	fabp3	fatty acid binding protein 3%2C muscle and heart
GeneID:557972	0.392552	5.16584	16.6879	4.40618e-05	0.00133548	nt5c2b	5'-nucleotidase%2C cytosolic IIb%2C
GeneID:394079	1.27019	5.31886	16.6824	4.4189e-05	0.00133719	atxn3	ataxin 3%2C
GeneID:436805	-0.762721	3.86662	16.6762	4.4334e-05	0.00133944	zgc:92912	zgc:92912
GeneID:793418	0.670196	6.86108	16.6686	4.45122e-05	0.00134268	apof	apolipoprotein F
GeneID:567631	1.73039	-0.0326596	16.6322	4.53748e-05	0.00136652	tg	thyroglobulin
GeneID:394190	0.347218	5.65325	16.6242	4.55655e-05	0.00137008	hmgcl	3-hydroxymethyl-3-methylglutaryl-CoA lyase
GeneID:406750	0.283892	6.43884	16.6074	4.59715e-05	0.00137713	maf1	MAF1 homolog%2C negative regulator of RNA polymerase III
GeneID:335110	-0.293632	9.15058	16.6071	4.59796e-05	0.00137713	dync1h1	dynein%2C cytoplasmic 1%2C heavy chain 1
GeneID:566122	-1.28508	5.63246	16.6055	4.60185e-05	0.00137713	ncam3	neural cell adhesion molecule 3%2C
GeneID:569976	0.260011	9.22901	16.598	4.61986e-05	0.00138034	tacc2	transforming%2C acidic coiled-coil containing protein 2%2C
GeneID:437027	-0.450826	6.6983	16.5865	4.64815e-05	0.00138624	rac3a	ras-related C3 botulinum toxin substrate 3a (rho family%2C small GTP binding protein Rac3)
GeneID:58099	-1.34279	1.45537	16.584	4.65427e-05	0.00138624	arntl2	aryl hydrocarbon receptor nuclear translocator-like 2
GeneID:556628	0.462565	4.11262	16.5611	4.71065e-05	0.00140083	zgc:111868	zgc:111868
GeneID:368284	0.422569	5.90223	16.5307	4.78688e-05	0.0014203	cars	cysteinyl-tRNA synthetase
GeneID:572093	-0.820375	1.50654	16.529	4.79115e-05	0.0014203	nacc1b	nucleus accumbens associated 1%2C BEN and BTB (POZ) domain containing b
GeneID:100004265	-0.47609	4.25762	16.4835	4.9075e-05	0.00145251	gpsm1a	G protein signaling modulator 1a%2C
GeneID:735249	0.279261	6.98783	16.4735	4.93342e-05	0.0014579	vimp	VCP-interacting membrane selenoprotein
GeneID:565405	0.288448	6.68852	16.4506	4.9935e-05	0.00147335	unkl	unkempt family zinc finger-like%2C
GeneID:559928	0.220896	6.83645	16.4452	5.00761e-05	0.00147522	dnajc18	DnaJ (Hsp40) homolog%2C subfamily C%2C member 18
GeneID:792041	0.403424	5.07741	16.4374	5.02822e-05	0.00147628	tbxas1	thromboxane A synthase 1 (platelet)
GeneID:563665	0.829961	3.15724	16.4358	5.0327e-05	0.00147628	c3b.1	complement component c3b%2C tandem duplicate 1%2C
GeneID:406250	-0.232444	6.88824	16.435	5.03463e-05	0.00147628	actr3	ARP3 actin related protein 3 homolog
GeneID:569414	-0.619939	4.22379	16.4297	5.04873e-05	0.00147648	purg	purine-rich element binding protein G
GeneID:337690	0.370425	6.96081	16.4289	5.05093e-05	0.00147648	pikfyve	phosphoinositide kinase%2C FYVE finger containing%2C
GeneID:101886037	-0.427229	4.52286	16.4146	5.08919e-05	0.00148419	fndc9	fibronectin type III domain containing 9
GeneID:562930	-0.880711	1.4636	16.4132	5.09301e-05	0.00148419	paplna	papilin a%2C proteoglycan-like sulfated glycoprotein%2C
GeneID:337077	-0.596847	3.04605	16.3793	5.1849e-05	0.00150865	sdc3	syndecan 3
GeneID:100330186	0.361515	8.23105	16.3722	5.20428e-05	0.00151196	LOC100330186	coiled-coil domain-containing protein 136-like%2C
GeneID:406449	0.440254	8.09523	16.3669	5.21894e-05	0.00151389	ptges3a	prostaglandin E synthase 3a (cytosolic)
GeneID:436790	0.261109	7.40036	16.3638	5.22751e-05	0.00151406	arl6ip5b	ADP-ribosylation factor-like 6 interacting protein 5b
GeneID:386661	-1.02889	4.03368	16.3245	5.33702e-05	0.00154274	scd	stearoyl-CoA desaturase (delta-9-desaturase)
GeneID:567275	0.292796	5.98709	16.3224	5.34284e-05	0.00154274	mgst3b	microsomal glutathione S-transferase 3b
GeneID:798222	-0.911834	2.86608	16.3107	5.37589e-05	0.00154991	camk2b	calcium/calmodulin dependent protein kinase II beta%2C
GeneID:321860	0.411317	6.99973	16.3019	5.40111e-05	0.00155481	rbmx	RNA binding motif protein%2C X-linked%2C
GeneID:431744	0.431685	5.81713	16.2744	5.48002e-05	0.00157513	sh3bgrl2	SH3 domain binding glutamate-rich protein like 2
GeneID:393285	0.795646	6.34898	16.2618	5.51651e-05	0.00158225	irs2a	insulin receptor substrate 2a%2C
GeneID:65225	0.292626	7.37838	16.2597	5.52263e-05	0.00158225	ctsd	cathepsin D
GeneID:641290	0.472481	3.8984	16.2566	5.53165e-05	0.00158225	nubp2	nucleotide binding protein 2 (MinD homolog%2C E. coli)%2C transcript variant 2
GeneID:557109	-0.381655	4.25785	16.2543	5.53827e-05	0.00158225	raf1b	Raf-1 proto-oncogene%2C serine/threonine kinase b%2C
GeneID:100538267	-1.16028	1.71642	16.2395	5.58187e-05	0.00159231	kcnj10a	potassium inwardly-rectifying channel%2C subfamily J%2C member 10a
GeneID:100537554	-0.714013	4.49531	16.2173	5.64747e-05	0.00160437	LOC100537554	serine/threonine-protein kinase DCLK2-like
GeneID:561960	-1.00088	1.05047	16.2155	5.65296e-05	0.00160437	si:dkey-229e3.2	si:dkey-229e3.2
GeneID:282559	-0.998113	0.693275	16.2143	5.65655e-05	0.00160437	aldh3b1	aldehyde dehydrogenase 3 family%2C member B1%2C
GeneID:571193	-0.895882	2.71295	16.2133	5.65952e-05	0.00160437	cacng1b	calcium channel%2C voltage-dependent%2C gamma subunit 1b
GeneID:641427	0.740952	1.91129	16.2101	5.66901e-05	0.00160437	exo5	exonuclease 5
GeneID:793007	-0.66924	3.00658	16.2081	5.67505e-05	0.00160437	zgc:162331	zgc:162331
GeneID:100150889	-1.07894	1.05738	16.1996	5.70063e-05	0.0016092	tapbpl	TAP binding protein (tapasin)-like
GeneID:445403	0.443383	7.78629	16.1961	5.71125e-05	0.00160979	uspl1	ubiquitin specific peptidase like 1%2C
GeneID:101886260	0.3826	5.87029	16.1832	5.75019e-05	0.00161835	LOC101886260	pituitary tumor-transforming gene 1 protein-interacting protein-like
GeneID:100005937	-2.91954	1.31597	16.1668	5.80016e-05	0.00162863	prrg2	proline rich Gla (G-carboxyglutamic acid) 2%2C transcript variant 3
GeneID:571548	0.525868	4.4608	16.1656	5.80392e-05	0.00162863	zgc:174906	zgc:174906
GeneID:406514	0.309409	7.86091	16.1526	5.84391e-05	0.00163742	atf4a	activating transcription factor 4a%2C
GeneID:393428	-0.561635	2.94316	16.1488	5.85571e-05	0.0016383	plppr2a	phospholipid phosphatase related 2a
GeneID:100037367	0.296072	9.84314	16.1425	5.87504e-05	0.00164128	leng8	leukocyte receptor cluster (LRC) member 8
GeneID:436772	0.402116	7.18208	16.1298	5.91454e-05	0.00164988	sec61g	Sec61 translocon gamma subunit
GeneID:323882	-0.434271	5.07006	16.1268	5.92408e-05	0.0016501	insm1b	insulinoma-associated 1b
GeneID:562358	-0.52008	4.50563	16.1214	5.94077e-05	0.00165232	zcchc6	zinc finger%2C CCHC domain containing 6
GeneID:799963	0.707725	3.83671	16.0898	6.04099e-05	0.00167773	gpt2	glutamic pyruvate transaminase (alanine aminotransferase) 2
GeneID:494477	-0.727036	3.97937	16.0801	6.07203e-05	0.00167852	tfr1a	transferrin receptor 1a%2C
GeneID:100149756	-0.550505	4.90958	16.0799	6.07265e-05	0.00167852	slc17a6b	solute carrier family 17 (vesicular glutamate transporter)%2C member 6b%2C transcript variant 1
GeneID:100148292	0.484079	3.69881	16.0792	6.07488e-05	0.00167852	npl	N-acetylneuraminate pyruvate lyase (dihydrodipicolinate synthase)
GeneID:564295	0.30289	5.7731	16.0778	6.07936e-05	0.00167852	traf2a	Tnf receptor-associated factor 2a%2C
GeneID:140426	-1.83889	1.33163	16.0742	6.09073e-05	0.00167921	gc3	guanylyl cyclase 3%2C
GeneID:492719	0.25721	6.1151	16.0672	6.11331e-05	0.00168298	me3	malic enzyme 3%2C NADP(+)-dependent%2C mitochondrial
GeneID:566813	0.382421	6.01339	15.9939	6.3546e-05	0.00174687	zbtb21	zinc finger and BTB domain containing 21
GeneID:794093	-0.389568	5.08859	15.9882	6.37369e-05	0.00174957	npdc1a	neural proliferation%2C differentiation and control%2C 1a
GeneID:560788	-0.292862	5.70565	15.9706	6.43353e-05	0.00176344	parp1	poly (ADP-ribose) polymerase 1
GeneID:100149084	-0.930404	0.779932	15.9575	6.47814e-05	0.0017731	LOC100149084	uncharacterized LOC100149084%2C
GeneID:393331	0.412542	4.73751	15.9262	6.58616e-05	0.00180006	ubl7b	ubiquitin-like 7b (bone marrow stromal cell-derived)%2C
GeneID:326050	0.464997	4.25252	15.9214	6.60278e-05	0.001802	nucb2b	nucleobindin 2b
GeneID:394129	-0.842624	1.92423	15.9042	6.66306e-05	0.00181583	hmbsa	hydroxymethylbilane synthase a%2C
GeneID:564542	3.00931	2.85243	15.8927	6.70358e-05	0.00182424	si:dkey-254e1.1	si:dkey-254e1.1%2C
GeneID:563011	-0.534441	4.53474	15.8863	6.72627e-05	0.0018263	myh14	myosin%2C heavy chain 14%2C non-muscle%2C
GeneID:560778	0.443938	3.69301	15.8852	6.73045e-05	0.0018263	naga	N-acetylgalactosaminidase%2C alpha
GeneID:559527	0.388418	5.57723	15.8544	6.84062e-05	0.00185353	ankrd10b	ankyrin repeat domain 10b%2C
GeneID:336257	-0.222034	7.31948	15.8065	7.01627e-05	0.00189841	nmnat2	nicotinamide nucleotide adenylyltransferase 2
GeneID:751692	0.851214	2.93618	15.797	7.05158e-05	0.00190524	rnaseka	ribonuclease%2C RNase K a
GeneID:100124651	-1.57339	0.568837	15.7844	7.0984e-05	0.00191515	siglec15l	sialic acid binding Ig-like lectin 15%2C like
GeneID:393489	0.326742	4.87361	15.7789	7.11938e-05	0.00191808	zfand2a	zinc finger%2C AN1-type domain 2A%2C
GeneID:556792	0.325048	4.61532	15.7683	7.15938e-05	0.00192611	capn7	calpain 7
GeneID:794073	0.448998	2.88112	15.7521	7.22086e-05	0.00193898	LOC794073	uncharacterized LOC794073
GeneID:30674	0.86435	8.15782	15.7503	7.22772e-05	0.00193898	tefa	thyrotrophic embryonic factor a%2C
GeneID:492507	-0.473797	5.36129	15.6951	7.44183e-05	0.00199359	crhb	corticotropin releasing hormone b
GeneID:553189	-0.435256	7.15261	15.6837	7.48656e-05	0.00200273	dnmt3ab	DNA (cytosine-5-)-methyltransferase 3 alpha b%2C
GeneID:336492	1.14724	5.91533	15.6629	7.56943e-05	0.00202204	ptgdsb.1	prostaglandin D2 synthase b%2C tandem duplicate 1
GeneID:58054	0.740612	3.05786	15.6085	7.79033e-05	0.00207812	pim2	Pim-2 proto-oncogene%2C serine/threonine kinase
GeneID:553621	-0.297402	5.54855	15.596	7.84219e-05	0.002089	nxn	nucleoredoxin
GeneID:449795	-0.255708	6.24312	15.5666	7.96476e-05	0.00211867	zgc:101840	zgc:101840
GeneID:402854	-0.692883	3.78663	15.5473	8.04663e-05	0.00213713	ak7a	adenylate kinase 7a
GeneID:393322	-0.494041	4.1937	15.5449	8.05677e-05	0.00213713	tnfaip8l3	tumor necrosis factor%2C alpha-induced protein 8-like 3
GeneID:334347	0.290177	5.83146	15.5346	8.10072e-05	0.00214578	kdm4ab	lysine (K)-specific demethylase 4A%2C genome duplicate b
GeneID:553350	0.624263	3.63692	15.5259	8.13835e-05	0.00215274	cgnl1	cingulin-like 1%2C
GeneID:266989	-0.281054	6.79992	15.5215	8.15738e-05	0.00215476	etf1b	eukaryotic translation termination factor 1b%2C
GeneID:415177	0.436622	4.69045	15.5143	8.18843e-05	0.00215788	rnf14	ring finger protein 14
GeneID:335475	0.886059	6.11803	15.5135	8.19202e-05	0.00215788	wu:fj16a03	wu:fj16a03
GeneID:100536264	-1.33908	0.582876	15.5032	8.23643e-05	0.00216656	spag16	sperm associated antigen 16
GeneID:447847	0.343414	6.71746	15.4943	8.27525e-05	0.00217246	hars	histidyl-tRNA synthetase%2C transcript variant 1
GeneID:562344	-0.44481	3.75073	15.4928	8.28185e-05	0.00217246	hs3st1l2	heparan sulfate (glucosamine) 3-O-sulfotransferase 1-like 2
GeneID:768304	-0.490428	4.36845	15.4793	8.34148e-05	0.00218507	atp2b4	ATPase%2C Ca++ transporting%2C plasma membrane 4
GeneID:751785	-0.71418	2.50846	15.4749	8.36085e-05	0.00218712	aldh1a3	aldehyde dehydrogenase 1 family%2C member A3
GeneID:544664	-0.746889	3.09655	15.4496	8.47341e-05	0.0022135	erbb3b	erb-b2 receptor tyrosine kinase 3b%2C
GeneID:101883251	0.894129	1.52052	15.445	8.49404e-05	0.00221583	LOC101883251	uncharacterized LOC101883251%2C
GeneID:337737	0.224282	7.68912	15.4295	8.56391e-05	0.00223098	rab5aa	RAB5A%2C member RAS oncogene family%2C a
GeneID:393328	0.261049	5.41079	15.4217	8.59947e-05	0.00223667	oser1	oxidative stress responsive serine-rich 1
GeneID:393508	0.225517	6.70468	15.4195	8.6094e-05	0.00223667	mff	mitochondrial fission factor%2C
GeneID:321618	-1.33027	9.13478	15.4049	8.6761e-05	0.00224598	h1f0	H1 histone family%2C member 0
GeneID:393807	-0.44228	4.71258	15.4044	8.67882e-05	0.00224598	ppp1r3cb	protein phosphatase 1%2C regulatory subunit 3Cb
GeneID:100003350	1.3286	-0.157268	15.4039	8.68086e-05	0.00224598	si:ch211-196f2.6	si:ch211-196f2.6
GeneID:550262	-0.391518	6.39728	15.3791	8.79567e-05	0.00227258	h3f3b.1	H3 histone%2C family 3B.1
GeneID:562714	0.308971	5.67564	15.3673	8.85086e-05	0.00228372	nfs1	NFS1 cysteine desulfurase
GeneID:108183920	-1.26962	0.112592	15.3528	8.9187e-05	0.00229808	si:dkeyp-15a6.2	si:dkeyp-15a6.2%2C
GeneID:572690	-0.465249	6.17784	15.3439	8.96093e-05	0.00230582	dynll2b	dynein%2C light chain%2C LC8-type 2b
GeneID:570063	1.7958	3.10199	15.3201	9.07475e-05	0.00233194	wdr76	WD repeat domain 76%2C
GeneID:100003520	0.333459	6.24337	15.3051	9.14715e-05	0.00234599	ppfia1	protein tyrosine phosphatase%2C receptor type%2C f polypeptide (PTPRF)%2C interacting protein (liprin)%2C alpha 1
GeneID:100001405	1.16959	5.28723	15.3036	9.15425e-05	0.00234599	LOC100001405	cell surface glycoprotein 1-like%2C
GeneID:678614	-0.851981	2.50189	15.2805	9.26695e-05	0.00236913	elovl2	ELOVL fatty acid elongase 2%2C
GeneID:503758	0.59572	3.09416	15.2783	9.27764e-05	0.00236913	slc25a32b	solute carrier family 25 (mitochondrial folate carrier)%2C member 32b
GeneID:560000	0.646935	4.8171	15.2774	9.28211e-05	0.00236913	cpt1ab	carnitine palmitoyltransferase 1Ab (liver)%2C
GeneID:563244	-0.335621	3.92082	15.2716	9.31036e-05	0.00237314	sowahcb	sosondowah ankyrin repeat domain family Cb%2C
GeneID:323453	-0.250753	6.97298	15.2489	9.42324e-05	0.00239868	eif4g2a	eukaryotic translation initiation factor 4%2C gamma 2a
GeneID:445816	-2.00823	1.89927	15.2284	9.5259e-05	0.00241875	mstna	myostatin a
GeneID:558261	2.29323	0.170697	15.2281	9.52767e-05	0.00241875	ociad2	OCIA domain containing 2
GeneID:101883329	-0.510609	3.08832	15.2207	9.56502e-05	0.00242498	si:dkey-206p8.1	si:dkey-206p8.1%2C
GeneID:558088	0.207895	6.50303	15.2107	9.61546e-05	0.00243304	cpt1aa	carnitine palmitoyltransferase 1Aa (liver)%2C
GeneID:100535003	-0.813545	2.04932	15.2094	9.62254e-05	0.00243304	ngfra	nerve growth factor receptor a (TNFR superfamily%2C member 16)%2C
GeneID:100334730	0.230932	6.49336	15.1963	9.68925e-05	0.00244663	ganab	glucosidase%2C alpha%3B neutral AB
GeneID:777704	-0.537121	3.87797	15.1802	9.77242e-05	0.00246434	zgc:123035	zgc:123035%2C transcript variant 1
GeneID:406512	-0.456969	4.06032	15.174	9.80447e-05	0.00246913	nfe2l3	nuclear factor%2C erythroid 2-like 3%2C
GeneID:192312	0.304282	4.12726	15.1697	9.82683e-05	0.00247147	mak16	MAK16 homolog (S. cerevisiae)
GeneID:81580	-0.981015	2.12086	15.1614	9.87025e-05	0.0024791	cldna	claudin a
GeneID:100537642	-0.337779	6.15749	15.1588	9.88381e-05	0.00247921	ttyh1	tweety family member 1%2C
GeneID:407708	-0.326965	4.69853	15.1528	9.91499e-05	0.00248374	lmf2b	lipase maturation factor 2b
GeneID:568981	-0.533325	4.18264	15.1214	0.000100816	0.00252214	ankrd13b	ankyrin repeat domain 13B%2C
GeneID:393507	-0.762615	2.1799	15.1137	0.000101224	0.00252838	stk17b	serine/threonine kinase 17b (apoptosis-inducing)
GeneID:100149324	-0.734325	6.22177	15.1117	0.000101333	0.00252838	proca1	protein interacting with cyclin A1
GeneID:58027	-0.590627	3.80258	15.1007	0.000101925	0.00253967	spon1a	spondin 1a
GeneID:100148117	-0.542148	4.1456	15.0983	0.000102054	0.00253967	rundc3aa	RUN domain containing 3Aa
GeneID:325065	0.319045	4.82856	15.0939	0.000102295	0.00254233	mon1bb	MON1 secretory trafficking family member Bb
GeneID:386897	-1.4889	-0.397443	15.0892	0.00010255	0.00254532	asf1ba	anti-silencing function 1Ba histone chaperone
GeneID:100537665	2.0384	-0.347093	15.085	0.000102775	0.00254755	si:dkey-26g8.4	si:dkey-26g8.4
GeneID:100334378	-0.677175	4.74121	15.0812	0.000102986	0.00254945	kcnf1b	potassium voltage-gated channel%2C subfamily F%2C member 1b
GeneID:100001169	-0.954194	1.6921	15.0782	0.000103146	0.00255005	si:dkey-57h18.1	si:dkey-57h18.1%2C
GeneID:335083	-0.295806	6.99999	15.0704	0.000103576	0.00255736	capzb	capping protein (actin filament) muscle Z-line%2C beta
GeneID:108179007	0.784928	1.04023	15.0597	0.000104162	0.00256847	wars	tryptophanyl-tRNA synthetase
GeneID:334107	0.356585	5.45891	15.0432	0.000105076	0.00258763	tsn	translin
GeneID:325469	0.223516	7.14087	15.0166	0.000106571	0.00262103	fbxo9	F-box protein 9%2C
GeneID:559784	0.644165	3.95918	15.0123	0.00010681	0.00262316	amotl2b	angiomotin like 2b%2C
GeneID:562595	-0.26615	6.14272	15.0085	0.000107027	0.00262316	flvcr1	feline leukemia virus subgroup C cellular receptor 1%2C
GeneID:406776	0.26652	5.80894	15.0059	0.000107175	0.00262316	uba3	ubiquitin-like modifier activating enzyme 3%2C
GeneID:791878	0.288729	8.74712	15.0035	0.000107315	0.00262316	cst3	cystatin C (amyloid angiopathy and cerebral hemorrhage)
GeneID:567619	-0.800973	1.95087	15.0028	0.000107351	0.00262316	si:dkey-25o16.4	si:dkey-25o16.4
GeneID:58032	0.924982	3.67243	14.9542	0.000110151	0.0026881	edn1	endothelin 1
GeneID:799884	-0.291061	4.81935	14.9511	0.000110335	0.00268914	mpp3b	membrane protein%2C palmitoylated 3b (MAGUK p55 subfamily member 3)%2C
GeneID:100003678	-0.50234	4.92456	14.9463	0.000110616	0.00269252	si:ch211-286c4.6	si:ch211-286c4.6%2C
GeneID:751673	0.294102	6.87764	14.9422	0.000110856	0.00269489	zgc:153240	zgc:153240%2C
GeneID:101883656	0.446883	5.64505	14.9386	0.000111067	0.00269516	LOC101883656	brain-enriched guanylate kinase-associated protein%2C
GeneID:334289	-8.72681	2.52084	14.9372	0.000111152	0.00269516	clca1	chloride channel accessory 1
GeneID:100307076	-1.22654	0.710179	14.9148	0.000112478	0.00272382	bub1	BUB1 mitotic checkpoint serine/threonine kinase%2C
GeneID:100535309	-0.541185	7.39497	14.9032	0.00011317	0.00273416	vgf	VGF nerve growth factor inducible
GeneID:81540	-1.2965	0.252264	14.9028	0.000113195	0.00273416	tyms	thymidylate synthetase
GeneID:100037377	-0.410706	4.64533	14.894	0.000113722	0.0027434	kcnc2	potassium voltage-gated channel%2C Shaw-related subfamily%2C member 2%2C
GeneID:564838	-0.676832	5.71487	14.8866	0.00011417	0.0027507	ppp1r14ba	protein phosphatase 1%2C regulatory (inhibitor) subunit 14Ba%2C
GeneID:568754	-1.27497	0.0054849	14.8637	0.000115568	0.00278083	LOC568754	C2 calcium-dependent domain-containing protein 4C-like
GeneID:799930	0.391903	6.59571	14.8553	0.000116082	0.00278837	p4htm	prolyl 4-hydroxylase%2C transmembrane (endoplasmic reticulum)
GeneID:565213	-0.431501	5.1569	14.8538	0.000116176	0.00278837	slc9a5	solute carrier family 9%2C subfamily A (NHE5%2C cation proton antiporter 5)%2C member 5
GeneID:561906	-0.340648	4.91257	14.8199	0.000118278	0.00283224	chrnb2b	cholinergic receptor%2C nicotinic%2C beta 2b
GeneID:100002256	-1.95096	2.77325	14.8195	0.000118303	0.00283224	pik3ap1	phosphoinositide-3-kinase adaptor protein 1%2C
GeneID:394164	0.376515	4.54242	14.7574	0.000122267	0.00292342	edem1	ER degradation enhancer%2C mannosidase alpha-like 1
GeneID:559990	0.452221	5.90357	14.7532	0.000122538	0.00292622	mlc1	megalencephalic leukoencephalopathy with subcortical cysts 1%2C
GeneID:101884201	0.642029	3.75736	14.7375	0.000123564	0.00294699	si:ch211-266k22.6	si:ch211-266k22.6
GeneID:570672	-0.241101	9.37558	14.7337	0.000123813	0.00294922	syn1	synapsin I%2C
GeneID:324865	-0.875176	1.72937	14.73	0.000124057	0.00295131	pcdh2g12	protocadherin 2 gamma 12
GeneID:101883163	-4.13088	-0.721006	14.7263	0.000124303	0.00295344	LOC101883163	uncharacterized LOC101883163
GeneID:497284	-0.310131	7.02221	14.7135	0.000125148	0.00296979	hdgfrp3	HDGF like 3
GeneID:100332351	0.384636	4.5825	14.7109	0.000125323	0.00297022	LOC100332351	uncharacterized LOC100332351
GeneID:569910	-0.398235	4.26613	14.6939	0.000126458	0.00299337	armc5	armadillo repeat containing 5
GeneID:101882768	-0.3389	4.95375	14.685	0.000127055	0.00300373	si:dkey-7f3.9	si:dkey-7f3.9%2C
GeneID:553349	-1.77998	0.52017	14.6715	0.000127966	0.00302151	znf185	zinc finger protein 185 with LIM domain
GeneID:555788	-0.368436	5.77398	14.6666	0.000128302	0.00302565	srgap1b	SLIT-ROBO Rho GTPase activating protein 1b%2C
GeneID:678522	0.428285	6.36413	14.641	0.000130053	0.00306312	gpat4	glycerol-3-phosphate acyltransferase 4
GeneID:436633	0.394198	4.66675	14.6344	0.000130508	0.00307003	slc25a40	solute carrier family 25%2C member 40%2C
GeneID:553761	1.88071	3.74729	14.6237	0.000131257	0.0030838	arhgef3l	Rho guanine nucleotide exchange factor (GEF) 3%2C like%2C
GeneID:558956	3.43988	4.89534	14.6073	0.000132403	0.00310686	isg15	ISG15 ubiquitin-like modifier
GeneID:449979	-1.06358	0.938588	14.6034	0.000132673	0.00310935	kif20ba	kinesin family member 20Ba%2C
GeneID:677757	0.456797	4.09161	14.5932	0.000133393	0.0031195	mycbp	c-myc binding protein
GeneID:110439001	0.369119	4.09174	14.591	0.000133549	0.0031195	LOC110439001	zinc finger FYVE domain-containing protein 1-like
GeneID:100332365	0.93727	0.708449	14.5903	0.000133601	0.0031195	si:rp71-1c10.10	si:rp71-1c10.10
GeneID:323299	-0.190696	8.46761	14.5854	0.000133947	0.00312372	atrx	alpha thalassemia/mental retardation syndrome X-linked homolog (human)%2C
GeneID:797436	0.622241	2.40469	14.581	0.000134264	0.00312726	LOC797436	neutral cholesterol ester hydrolase 1-like
GeneID:560847	-0.359964	4.00364	14.5753	0.000134665	0.00313275	adgra1a	adhesion G protein-coupled receptor A1a
GeneID:394099	0.32381	8.08333	14.5632	0.000135536	0.00314913	arrb2b	arrestin%2C beta 2b%2C
GeneID:492340	0.425554	3.95833	14.555	0.000136129	0.00315576	cln3	ceroid-lipofuscinosis%2C neuronal 3
GeneID:790930	-0.292241	7.27103	14.5528	0.000136287	0.00315576	nell2a	neural EGFL like 2a
GeneID:327172	-0.397679	4.22829	14.5523	0.000136322	0.00315576	stap2a	signal transducing adaptor family member 2a
GeneID:751682	0.286456	5.70636	14.5113	0.00013932	0.00322024	avl9	AVL9 homolog (S. cerevisiase)%2C
GeneID:406473	1.23008	0.385104	14.5093	0.000139466	0.00322024	pck2	phosphoenolpyruvate carboxykinase 2 (mitochondrial)
GeneID:447856	0.425083	3.88305	14.5073	0.000139618	0.00322024	utp3	UTP3%2C small subunit (SSU) processome component%2C homolog (S. cerevisiae)
GeneID:494074	0.419977	4.27037	14.4895	0.00014094	0.00324677	ttc26	tetratricopeptide repeat domain 26%2C
GeneID:569706	0.344736	6.85024	14.4847	0.000141306	0.00325124	phkb	phosphorylase kinase%2C beta%2C
GeneID:561010	-0.700066	3.00506	14.4797	0.000141682	0.00325393	si:dkey-261h17.1	si:dkey-261h17.1
GeneID:794493	-0.813597	2.37438	14.4785	0.000141767	0.00325393	gdf10b	growth differentiation factor 10b
GeneID:327294	0.353817	7.1904	14.4705	0.000142373	0.00326387	gatsl2	GATS protein-like 2
GeneID:337514	1.16434	2.57036	14.4615	0.000143056	0.00327548	mpx	myeloid-specific peroxidase%2C
GeneID:555251	-0.476165	4.62839	14.4592	0.000143226	0.00327548	inaa	internexin neuronal intermediate filament protein%2C alpha a
GeneID:100005187	-0.265243	5.6224	14.455	0.000143548	0.00327889	LOC100005187	phosphatidylinositol-binding clathrin assembly protein%2C
GeneID:100333973	-0.425679	5.92307	14.4448	0.000144331	0.00329281	celf3b	cugbp%2C Elav-like family member 3b
GeneID:317638	1.24918	4.84157	14.442	0.000144545	0.00329371	igfbp1a	insulin-like growth factor binding protein 1a
GeneID:406625	0.346026	7.27179	14.4104	0.000146985	0.00334365	lgmn	legumain
GeneID:777624	0.28315	5.92245	14.4082	0.000147161	0.00334365	agpat2	1-acylglycerol-3-phosphate O-acyltransferase 2 (lysophosphatidic acid acyltransferase%2C beta)
GeneID:101886947	-0.912663	2.46863	14.4068	0.000147267	0.00334365	creb5a	cAMP responsive element binding protein 5a%2C
GeneID:337158	-1.14269	2.07654	14.4012	0.000147706	0.0033496	col1a1a	collagen%2C type I%2C alpha 1a
GeneID:561896	-0.227006	6.47999	14.3864	0.000148871	0.00337197	chst2a	carbohydrate (N-acetylglucosamine-6-O) sulfotransferase 2a
GeneID:561496	-0.307046	6.24704	14.3818	0.000149236	0.0033762	nuak1b	NUAK family%2C SNF1-like kinase%2C 1b%2C
GeneID:550583	0.422324	3.84001	14.3653	0.000150553	0.00339706	ift22	intraflagellar transport 22 homolog (Chlamydomonas)
GeneID:563672	-0.582468	4.31997	14.3649	0.000150584	0.00339706	btbd17b	BTB (POZ) domain containing 17b%2C
GeneID:450014	0.266553	6.87476	14.3635	0.000150697	0.00339706	pcnp	PEST proteolytic signal containing nuclear protein%2C
GeneID:333974	0.298776	4.983	14.358	0.000151138	0.00340295	gclm	glutamate-cysteine ligase%2C modifier subunit%2C
GeneID:450016	-0.380834	4.22757	14.3438	0.000152277	0.0034245	pcyt2	phosphate cytidylyltransferase 2%2C ethanolamine
GeneID:571891	-0.405264	4.85023	14.3297	0.000153424	0.00344459	cntnap5b	contactin associated protein-like 5b%2C
GeneID:100330877	-0.811153	1.59986	14.3284	0.000153534	0.00344459	clmpb	CXADR-like membrane protein b
GeneID:798073	0.401352	4.76321	14.3228	0.000153991	0.00345074	acot9.1	acyl-CoA thioesterase 9%2C tandem duplicate 1%2C
GeneID:327035	0.201833	6.66578	14.3002	0.000155852	0.00348831	rnf2	ring finger protein 2
GeneID:100007677	0.559011	3.52409	14.2834	0.000157244	0.00351248	erbb4a	erb-b2 receptor tyrosine kinase 4a
GeneID:564823	0.293412	5.10232	14.2825	0.000157321	0.00351248	plekhm2	pleckstrin homology domain containing%2C family M (with RUN domain) member 2%2C
GeneID:560787	-0.769329	6.17943	14.2805	0.000157489	0.00351248	klf11a	Kruppel-like factor 11a%2C
GeneID:794222	-0.77381	1.90746	14.2726	0.000158154	0.00352317	cacng4b	calcium channel%2C voltage-dependent%2C gamma subunit 4b
GeneID:393650	2.16726	2.7902	14.268	0.000158534	0.00352435	irf7	interferon regulatory factor 7%2C transcript variant 2
GeneID:560743	1.13513	1.54468	14.2675	0.00015858	0.00352435	lpxn	leupaxin
GeneID:394242	0.645586	4.61254	14.2646	0.00015882	0.00352554	dnaja3b	DnaJ (Hsp40) homolog%2C subfamily A%2C member 3B
GeneID:100002680	0.300254	6.12377	14.2597	0.000159236	0.00353064	msi2a	musashi RNA-binding protein 2a%2C
GeneID:323055	-0.267894	8.50518	14.253	0.000159807	0.00353587	ywhaba	tyrosine 3-monooxygenase/tryptophan 5-monooxygenase activation protein%2C beta polypeptide a
GeneID:544665	0.529019	4.26948	14.2525	0.000159846	0.00353587	stc2a	stanniocalcin 2a
GeneID:567078	0.461434	5.49676	14.2399	0.00016092	0.00355546	vps39	vacuolar protein sorting 39 homolog (S. cerevisiae)%2C
GeneID:30072	-0.619077	2.88456	14.2302	0.000161751	0.00356965	inhbaa	inhibin%2C beta Aa
GeneID:798151	0.3036	5.48873	14.2219	0.000162472	0.00358139	pknox1.1	pbx/knotted 1 homeobox 1.1
GeneID:100537002	0.943739	3.26028	14.219	0.000162718	0.00358264	arhgap19	Rho GTPase activating protein 19
GeneID:100537890	-2.75133	0.531219	14.2154	0.000163034	0.00358542	LOC100537890	serine/threonine-protein kinase pim-3-like%2C
GeneID:565077	-0.378546	6.93054	14.1999	0.000164376	0.00361074	znf827	zinc finger protein 827%2C
GeneID:559878	0.261542	5.40757	14.1871	0.000165505	0.00363133	usp12b	ubiquitin specific peptidase 12b
GeneID:100536140	0.317329	5.77607	14.18	0.000166124	0.0036331	poldip3	polymerase (DNA-directed)%2C delta interacting protein 3%2C
GeneID:337696	0.664714	4.99095	14.1769	0.000166401	0.0036331	cbr1l	carbonyl reductase 1-like
GeneID:445502	0.503859	4.323	14.1768	0.000166412	0.0036331	tmem230a	transmembrane protein 230a
GeneID:100334314	-1.06048	0.735721	14.1751	0.000166557	0.0036331	LOC100334314	kelch-like protein 29
GeneID:563117	-0.496872	7.20341	14.1746	0.000166601	0.0036331	si:dkey-174m14.3	si:dkey-174m14.3%2C
GeneID:572733	-1.5927	0.590349	14.1731	0.000166739	0.0036331	pgam2	phosphoglycerate mutase 2 (muscle)
GeneID:100332307	0.983655	1.18432	14.1606	0.000167846	0.00365297	eme2	essential meiotic structure-specific endonuclease subunit 2
GeneID:550557	-0.526694	4.34304	14.1585	0.000168037	0.00365297	palm1a	paralemmin 1a%2C
GeneID:561209	-0.420313	5.5166	14.1552	0.000168333	0.00365521	si:ch73-335m24.5	si:ch73-335m24.5%2C
GeneID:324416	-0.292317	7.53852	14.141	0.000169607	0.00367865	dpysl5a	dihydropyrimidinase-like 5a
GeneID:100536287	-0.359501	7.03299	14.1233	0.000171212	0.0037092	nav1a	neuron navigator 1a%2C
GeneID:100333269	0.655643	4.71129	14.1061	0.000172785	0.00373899	aldh1l2	aldehyde dehydrogenase 1 family%2C member L2
GeneID:557457	0.29523	5.49623	14.1027	0.0001731	0.00374153	kiaa0556	KIAA0556 ortholog%2C
GeneID:554092	0.403744	5.37933	14.096	0.000173711	0.00375044	tbc1d17	TBC1 domain family%2C member 17%2C
GeneID:768202	0.458951	3.65808	14.0925	0.000174038	0.00375324	pdpk1a	3-phosphoinositide dependent protein kinase 1a
GeneID:335195	-0.24466	9.68647	14.065	0.000176599	0.00380413	ywhaqb	tyrosine 3-monooxygenase/tryptophan 5-monooxygenase activation protein%2C theta polypeptide b
GeneID:326099	-0.363299	4.35735	14.053	0.000177733	0.0038242	plekhg4	pleckstrin homology domain containing%2C family G (with RhoGef domain) member 4%2C
GeneID:323305	-0.249507	8.32055	14.0502	0.000177992	0.00382541	rpl10a	ribosomal protein L10a
GeneID:324947	-0.303784	4.41236	14.043	0.000178679	0.00383582	sephs1	selenophosphate synthetase 1
GeneID:558281	0.406218	4.16529	14.037	0.000179247	0.00384011	map4k3a	mitogen-activated protein kinase kinase kinase kinase 3a%2C
GeneID:393962	0.2	6.87203	14.0347	0.000179471	0.00384011	usp20	ubiquitin specific peptidase 20%2C
GeneID:406239	0.227113	9.8586	14.0345	0.000179488	0.00384011	ccni	cyclin I
GeneID:100150726	2.39226	6.18714	14.0143	0.000181426	0.00387335	lyst	lysosomal trafficking regulator%2C
GeneID:550421	-1.21224	1.22047	14.0137	0.00018148	0.00387335	znf367	zinc finger protein 367%2C
GeneID:564928	-0.665285	1.73735	14.0119	0.000181656	0.00387335	gpr26	G protein-coupled receptor 26
GeneID:393140	-0.887091	0.727021	14.0053	0.000182298	0.00388266	lsm14b	LSM family member 14B
GeneID:100332760	-0.764603	3.07627	13.9622	0.000186519	0.00396809	mex3a	mex-3 RNA binding family member A
GeneID:446115	-0.341245	5.66363	13.9525	0.000187483	0.00398413	nomo	nodal modulator
GeneID:393296	0.389808	3.19454	13.9438	0.000188356	0.00399647	hps4	Hermansky-Pudlak syndrome 4
GeneID:564537	-0.549467	3.03166	13.9425	0.000188487	0.00399647	shdb	Src homology 2 domain containing transforming protein D%2C b%2C
GeneID:336498	0.530501	7.8318	13.9382	0.000188921	0.00400119	eif3d	eukaryotic translation initiation factor 3%2C subunit D
GeneID:450058	0.532572	4.87962	13.9342	0.000189326	0.00400528	zgc:101679	zgc:101679
GeneID:567578	0.249324	5.63113	13.9274	0.000190008	0.00401522	dcaf11	ddb1 and cul4 associated factor 11
GeneID:334086	-0.182795	6.97228	13.8988	0.000192921	0.00407224	hspa4b	heat shock protein 4b
GeneID:571892	0.769646	2.00119	13.8606	0.00019688	0.00414896	gdpd4b	glycerophosphodiester phosphodiesterase domain containing 4b
GeneID:100333801	0.575788	3.0417	13.8595	0.000196995	0.00414896	LOC100333801	myotubularin-related protein 3-like%2C
GeneID:394138	0.491707	6.14515	13.8465	0.000198365	0.00417316	asns	asparagine synthetase
GeneID:768133	-0.425283	3.91529	13.8007	0.000203255	0.0042713	ezh2	enhancer of zeste 2 polycomb repressive complex 2 subunit
GeneID:322412	1.14654	0.243457	13.7765	0.0002059	0.00431851	cpb1	carboxypeptidase B1 (tissue)%2C transcript variant 2
GeneID:568332	0.560552	7.45152	13.7759	0.000205959	0.00431851	nars	asparaginyl-tRNA synthetase
GeneID:445119	-0.513783	3.31711	13.7598	0.000207729	0.0043508	traf3	TNF receptor-associated factor 3%2C
GeneID:394047	-0.271573	6.71016	13.7362	0.000210363	0.0044011	rtn3	reticulon 3%2C
GeneID:407664	0.893013	1.38063	13.7274	0.000211353	0.00441382	hbegfb	heparin-binding EGF-like growth factor b%2C
GeneID:406447	-0.272679	7.4459	13.7245	0.000211674	0.00441382	hmga1a	high mobility group AT-hook 1a%2C transcript variant 2
GeneID:799410	-0.631052	2.19774	13.724	0.000211731	0.00441382	kcnc4	potassium voltage-gated channel%2C Shaw-related subfamily%2C member 4
GeneID:560940	-1.11124	-0.110679	13.7225	0.000211904	0.00441382	diras2	DIRAS family GTPase 2
GeneID:751679	0.487601	3.7516	13.7155	0.000212686	0.00442524	elp6	elongator acetyltransferase complex subunit 6
GeneID:541548	0.318727	6.45932	13.7085	0.000213485	0.00443696	eif2b4	eukaryotic translation initiation factor 2B%2C subunit 4 delta%2C
GeneID:793906	0.490364	4.52131	13.6935	0.000215201	0.00446771	pex1	peroxisomal biogenesis factor 1
GeneID:561983	-0.272418	5.37001	13.6704	0.000217858	0.00451469	usp6nl	USP6 N-terminal like%2C
GeneID:565372	0.340504	4.54211	13.6697	0.000217941	0.00451469	hexdc	hexosaminidase (glycosyl hydrolase family 20%2C catalytic domain) containing
GeneID:368461	-1.24298	0.549234	13.6397	0.000221451	0.00458239	lpar1	lysophosphatidic acid receptor 1
GeneID:30161	-0.883742	1.39949	13.635	0.00022201	0.00458893	chd	chordin
GeneID:393461	-0.264069	4.39941	13.6304	0.000222558	0.0045922	gmds	GDP-mannose 4%2C6-dehydratase%2C transcript variant 1
GeneID:30315	-0.74842	1.95279	13.6295	0.000222654	0.0045922	foxn4	forkhead box N4
GeneID:406575	-0.411438	4.31676	13.6268	0.000222974	0.0045938	lta4h	leukotriene A4 hydrolase
GeneID:406791	-0.208353	7.93926	13.6204	0.000223742	0.0046046	hk1	hexokinase 1
GeneID:100333229	-0.573071	2.66616	13.6014	0.000226018	0.00464639	kiaa0101	KIAA0101%2C
GeneID:101886206	-0.792197	3.24495	13.5945	0.000226844	0.0046583	plcb1	phospholipase C beta 1
GeneID:566069	-0.85107	3.0416	13.589	0.000227518	0.00466708	scn4ba	sodium channel%2C voltage-gated%2C type IV%2C beta a
GeneID:140620	0.309336	6.26683	13.5803	0.000228569	0.00468356	prps1a	phosphoribosyl pyrophosphate synthetase 1A%2C
GeneID:324256	-1.22206	-0.120583	13.5567	0.000231465	0.00473777	orc6	origin recognition complex%2C subunit 6
GeneID:556134	-0.516941	3.93679	13.5529	0.000231936	0.00474227	zbtb47a	zinc finger and BTB domain containing 47a
GeneID:560572	0.290594	6.03139	13.5373	0.000233871	0.00477667	uri1	URI1%2C prefoldin-like chaperone
GeneID:556835	0.217699	5.77693	13.5337	0.000234319	0.00478066	sp2	sp2 transcription factor%2C
GeneID:58152	0.232778	9.58656	13.5141	0.000236777	0.0048256	scn8aa	sodium channel%2C voltage gated%2C type VIII%2C alpha subunit a%2C
GeneID:100538024	-0.797805	2.70409	13.503	0.000238176	0.0048468	fads6	fatty acid desaturase 6
GeneID:562207	0.336292	4.63008	13.5018	0.000238329	0.0048468	mpp2a	membrane protein%2C palmitoylated 2a (MAGUK p55 subfamily member 2)
GeneID:793834	-0.219578	6.14251	13.4988	0.000238713	0.00484938	hadhab	hydroxyacyl-CoA dehydrogenase/3-ketoacyl-CoA thiolase/enoyl-CoA hydratase (trifunctional protein)%2C alpha subunit b
GeneID:555184	-0.672074	4.04979	13.4883	0.000240055	0.00487141	grapb	GRB2-related adaptor protein b
GeneID:103909512	1.25889	2.46746	13.4819	0.000240877	0.00488286	LOC103909512	zinc finger protein 239-like
GeneID:553300	-0.333567	5.05653	13.4683	0.000242634	0.0049103	dchs1b	dachsous cadherin-related 1b%2C
GeneID:557642	-0.490962	5.52675	13.4674	0.00024275	0.0049103	slc4a10b	solute carrier family 4%2C sodium bicarbonate transporter%2C member 10b%2C
GeneID:100307085	0.245593	6.35816	13.464	0.000243191	0.00491396	vma21	VMA21 vacuolar H+-ATPase homolog (S. cerevisiae)
GeneID:565876	0.578633	4.93654	13.4589	0.000243852	0.00492207	si:dkey-91i10.3	si:dkey-91i10.3
GeneID:326906	-1.31169	-0.26407	13.4562	0.000244196	0.00492375	suv39h1b	suppressor of variegation 3-9 homolog 1b
GeneID:474327	-0.198671	7.81615	13.4436	0.000245847	0.00495176	capza1b	capping protein (actin filament) muscle Z-line%2C alpha 1b
GeneID:436964	0.508485	2.84024	13.4377	0.000246612	0.00496189	gpr137	G protein-coupled receptor 137%2C
GeneID:561835	0.216073	6.08936	13.4305	0.000247572	0.00497346	rictorb	RPTOR independent companion of MTOR%2C complex 2b%2C
GeneID:406507	-0.56152	2.68937	13.4293	0.00024772	0.00497346	gadd45gb.1	growth arrest and DNA-damage-inducible%2C gamma b%2C tandem duplicate 1
GeneID:393156	-1.17386	0.782607	13.4274	0.000247976	0.00497346	paqr5a	progestin and adipoQ receptor family member Va
GeneID:568973	0.300438	4.12559	13.4247	0.000248328	0.00497524	noctb	nocturnin b%2C
GeneID:100330213	-0.609434	3.53319	13.4147	0.000249666	0.00499347	si:ch211-258f14.2	si:ch211-258f14.2%2C
GeneID:550238	0.368307	5.62668	13.4139	0.000249766	0.00499347	lmbrd2a	LMBR1 domain containing 2a%2C
GeneID:108181656	1.26617	1.99665	13.4065	0.000250756	0.00500797	LOC108181656	proline and serine-rich protein 1-like
GeneID:406261	0.242095	6.08631	13.3989	0.000251776	0.00502303	pdcd4a	programmed cell death 4a%2C
GeneID:323462	0.251313	6.31932	13.3892	0.000253076	0.00504365	pa2g4b	proliferation-associated 2G4%2C b
GeneID:793551	0.311832	6.19387	13.3864	0.000253453	0.00504584	spg11	spastic paraplegia 11%2C transcript variant 2
GeneID:794175	0.305822	7.81003	13.3754	0.000254949	0.0050703	adam23a	ADAM metallopeptidase domain 23a%2C
GeneID:58123	0.347487	6.65935	13.3588	0.000257206	0.00510981	hsf1	heat shock transcription factor 1%2C
GeneID:393095	0.462509	2.49641	13.3538	0.000257905	0.00511708	mocs3	molybdenum cofactor synthesis 3
GeneID:100134976	1.25783	2.23191	13.351	0.000258288	0.00511708	il21r.1	interleukin 21 receptor%2C tandem duplicate 1%2C
GeneID:378721	0.30144	6.70427	13.3503	0.000258384	0.00511708	gtpbp1	GTP binding protein 1%2C
GeneID:100000656	1.26368	1.76968	13.3467	0.000258881	0.00512157	lrrc58a	leucine rich repeat containing 58a
GeneID:559656	-0.378384	7.52404	13.3423	0.000259485	0.00512535	acsl3b	acyl-CoA synthetase long-chain family member 3b%2C
GeneID:100170833	1.14428	-0.585935	13.3414	0.000259614	0.00512535	zgc:194125	zgc:194125%2C
GeneID:550230	0.297748	5.55186	13.3329	0.00026079	0.0051432	azin1a	antizyme inhibitor 1a%2C
GeneID:559752	0.584282	4.51342	13.3279	0.000261488	0.00515039	slc22a18	solute carrier family 22%2C member 18
GeneID:100535864	1.06601	1.873	13.3264	0.0002617	0.00515039	cipca	CLOCK-interacting pacemaker a
GeneID:100126123	1.52718	2.19918	13.3162	0.000263124	0.00517303	hsp70.1	heat shock cognate 70-kd protein%2C tandem duplicate 1%2C
GeneID:559488	-0.440728	3.63359	13.3126	0.000263627	0.00517754	papss1	3'-phosphoadenosine 5'-phosphosulfate synthase 1
GeneID:100000160	-0.447615	3.5101	13.2857	0.000267436	0.00524283	fgfr4	fibroblast growth factor receptor 4
GeneID:30607	0.362331	6.41416	13.2841	0.000267666	0.00524283	thrb	thyroid hormone receptor beta%2C
GeneID:333987	-0.397567	5.35655	13.2819	0.000267979	0.00524283	fxyd6	FXYD domain containing ion transport regulator 6
GeneID:570947	-0.584565	3.35368	13.2813	0.00026806	0.00524283	dennd2c	DENN/MADD domain containing 2C
GeneID:393980	0.258985	6.83387	13.272	0.000269398	0.00526357	ppp6c	protein phosphatase 6%2C catalytic subunit
GeneID:436925	-0.400306	7.3913	13.2699	0.000269705	0.00526412	cacnb1	calcium channel%2C voltage-dependent%2C beta 1 subunit%2C
GeneID:415176	0.481643	4.26929	13.2563	0.000271672	0.00529704	nudt5	nudix (nucleoside diphosphate linked moiety X)-type motif 5
GeneID:335278	0.730384	3.01136	13.236	0.000274624	0.00534414	si:rp71-61h23.4	si:rp71-61h23.4
GeneID:555974	-0.536139	4.31056	13.2358	0.000274653	0.00534414	mknk1	MAP kinase interacting serine/threonine kinase 1%2C
GeneID:326067	0.268928	5.49554	13.2252	0.000276209	0.0053689	march5l	membrane-associated ring finger (C3HC4) 5%2C like
GeneID:550468	-1.41217	-0.135623	13.2231	0.000276516	0.00536936	zgc:112437	zgc:112437
GeneID:100333761	0.313449	7.36461	13.217	0.000277428	0.00538154	spag9b	sperm associated antigen 9b
GeneID:378970	-0.32919	6.17192	13.1907	0.000281339	0.00545182	rgs12b	regulator of G protein signaling 12b%2C
GeneID:565670	-0.718723	1.73715	13.1754	0.00028365	0.00549097	zbtb7a	zinc finger and BTB domain containing 7a%2C
GeneID:337865	0.904413	1.96189	13.1692	0.00028459	0.00549799	nkx3.2	NK3 homeobox 2
GeneID:100150588	0.933865	4.0343	13.1689	0.000284637	0.00549799	tceanc	transcription elongation factor A N-terminal and central domain containing
GeneID:797343	0.435341	2.98064	13.1672	0.000284885	0.00549799	yrdc	yrdC N(6)-threonylcarbamoyltransferase domain containing
GeneID:327348	-0.499342	3.6823	13.1176	0.000292535	0.00563519	znf710a	zinc finger protein 710a
GeneID:553800	1.03318	0.843514	13.116	0.000292792	0.00563519	cep55l	centrosomal protein 55 like%2C
GeneID:449652	0.626042	6.81006	13.1153	0.000292888	0.00563519	tmem56b	transmembrane protein 56b%2C
GeneID:436826	0.474563	3.55765	13.1133	0.000293201	0.00563547	polr3k	polymerase (RNA) III (DNA directed) polypeptide K
GeneID:100124594	0.338011	5.27371	13.1102	0.0002937	0.00563933	aspg	asparaginase homolog (S. cerevisiae)%2C
GeneID:30670	0.623534	4.3062	13.1068	0.000294233	0.00564383	thraa	thyroid hormone receptor alpha a%2C
GeneID:100141351	0.378425	4.7371	13.0988	0.000295491	0.00566222	coa3a	cytochrome C oxidase assembly factor 3a
GeneID:100001978	-0.513382	3.15328	13.0964	0.000295867	0.0056637	sftpbb	surfactant protein Bb
GeneID:80973	-1.36425	0.748585	13.0685	0.000300297	0.00573702	cdk1	cyclin-dependent kinase 1
GeneID:100001623	0.742831	3.32322	13.0685	0.000300304	0.00573702	si:dkey-10p5.7	si:dkey-10p5.7
GeneID:327082	0.405748	3.70702	13.0602	0.000301637	0.00575668	napab	N-ethylmaleimide-sensitive factor attachment protein%2C alpha b
GeneID:100333252	0.629487	2.07068	13.051	0.00030312	0.00577914	cdkn2d	cyclin-dependent kinase inhibitor 2D (p19%2C inhibits CDK4)
GeneID:562531	-0.477747	4.26692	13.0438	0.000304289	0.00579558	adgrl1a	adhesion G protein-coupled receptor L1a%2C
GeneID:567415	-0.364025	6.08018	13.0332	0.000306022	0.00582066	nlgn3b	neuroligin 3b%2C
GeneID:497647	0.356112	4.9395	13.032	0.000306221	0.00582066	kcnj11l	potassium inwardly-rectifying channel%2C subfamily J%2C member 11%2C like
GeneID:101882391	1.65276	1.15418	13.0154	0.000308934	0.00586633	si:ch211-63b16.4	si:ch211-63b16.4
GeneID:100003679	0.385939	5.69835	13.005	0.000310654	0.00589309	keap1b	kelch-like ECH-associated protein 1b%2C
GeneID:554155	0.296451	7.99619	12.9841	0.000314148	0.00595338	rps27.1	ribosomal protein S27%2C isoform 1
GeneID:795051	0.459759	6.64489	12.9795	0.000314914	0.00596192	LOC795051	neuroblast differentiation-associated protein AHNAK-like%2C
GeneID:393866	0.247358	6.15026	12.9749	0.000315689	0.00597062	erp44	endoplasmic reticulum protein 44
GeneID:192323	-0.85211	2.27058	12.9647	0.000317411	0.0059972	mcm3	minichromosome maintenance complex component 3
GeneID:334728	-0.318283	7.28432	12.9601	0.000318192	0.00600596	mapre1b	microtubule-associated protein%2C RP/EB family%2C member 1b%2C
GeneID:562945	-0.768264	2.02932	12.9552	0.000319032	0.0060158	si:ch73-375g18.1	si:ch73-375g18.1
GeneID:550461	0.351272	3.77509	12.9462	0.00032057	0.00603878	zgc:112083	zgc:112083%2C
GeneID:402971	-1.08025	1.36297	12.9439	0.000320969	0.00604029	zgc:77158	zgc:77158
GeneID:568695	-0.608792	2.94654	12.9318	0.000323043	0.00607328	lrrtm4l2	leucine rich repeat transmembrane neuronal 4 like 2%2C
GeneID:280648	-0.360968	4.37723	12.9063	0.000327486	0.00614574	rdh8a	retinol dehydrogenase 8a%2C
GeneID:553405	-0.959806	1.25989	12.9059	0.000327547	0.00614574	pole	polymerase (DNA directed)%2C epsilon
GeneID:100330772	0.494926	7.70067	12.8894	0.000330445	0.00619396	ampd2a	adenosine monophosphate deaminase 2a%2C
GeneID:334334	0.690677	7.17011	12.8734	0.000333291	0.00624111	ivns1abpb	influenza virus NS1A binding protein b
GeneID:324961	-0.521017	2.53302	12.862	0.000335317	0.00627284	sgcd	sarcoglycan%2C delta (dystrophin-associated glycoprotein)%2C
GeneID:387290	0.510522	8.40271	12.8436	0.000338639	0.00632874	smox	spermine oxidase
GeneID:100006041	-0.430694	6.91986	12.8299	0.000341127	0.00636236	rhoab	ras homolog gene family%2C member Ab%2C
GeneID:280647	0.365615	6.80927	12.8293	0.000341228	0.00636236	kars	lysyl-tRNA synthetase%2C transcript variant 1
GeneID:561208	-0.635214	1.93521	12.8281	0.000341447	0.00636236	tmem41b	transmembrane protein 41B%2C
GeneID:568165	-0.27178	6.27038	12.8238	0.00034223	0.00637061	si:ch211-278j3.3	si:ch211-278j3.3%2C
GeneID:492707	-1.74964	0.373863	12.8214	0.000342671	0.00637061	ncapg	non-SMC condensin I complex%2C subunit G
GeneID:336461	0.331537	4.33319	12.8185	0.000343216	0.00637061	zfand6	zinc finger%2C AN1-type domain 6%2C transcript variant 1
GeneID:556673	0.387098	3.95458	12.8176	0.000343378	0.00637061	acot18	acyl-CoA thioesterase 18
GeneID:559132	-0.662598	3.04588	12.8165	0.000343574	0.00637061	ppef1	protein phosphatase%2C EF-hand calcium binding domain 1%2C
GeneID:447830	-0.705757	1.97026	12.8107	0.000344637	0.00638405	abhd3	abhydrolase domain containing 3
GeneID:101884678	0.389078	3.93973	12.7982	0.000346952	0.00642065	znf407	zinc finger protein 407
GeneID:393709	0.252519	5.19543	12.7943	0.000347681	0.00642784	mrgbp	MRG/MORF4L binding protein%2C
GeneID:558368	0.305601	7.46735	12.7901	0.000348463	0.00643601	atpif1b	ATPase inhibitory factor 1b
GeneID:563771	0.750212	6.41034	12.7691	0.000352395	0.00650229	bhlhe41	basic helix-loop-helix family%2C member e41
GeneID:368417	0.201352	7.1402	12.7656	0.000353048	0.00650799	thoc2	THO complex 2%2C
GeneID:114426	-0.816699	6.12577	12.7611	0.000353895	0.00651724	odc1	ornithine decarboxylase 1
GeneID:393207	-1.45139	-0.452165	12.7504	0.000355929	0.00654834	vil1	villin 1%2C
GeneID:555931	-1.26535	-0.196247	12.7371	0.000358473	0.00657387	zgc:171686	zgc:171686
GeneID:100005456	1.7305	-0.218833	12.7363	0.000358624	0.00657387	si:dkey-182g1.6	si:dkey-182g1.6
GeneID:407676	-0.277363	6.86328	12.7355	0.000358785	0.00657387	ptpro	protein tyrosine phosphatase%2C receptor type%2C O
GeneID:553030	0.570519	3.31077	12.7336	0.000359137	0.00657387	guf1	GUF1 homolog%2C GTPase%2C
GeneID:337532	0.430122	5.13105	12.7329	0.000359284	0.00657387	wu:fj81e10	wu:fj81e10
GeneID:393405	0.18819	7.24941	12.7323	0.000359403	0.00657387	atg13	ATG13 autophagy related 13 homolog (S. cerevisiae)%2C
GeneID:406581	0.275867	5.24418	12.7268	0.00036046	0.00658684	gkap1	G kinase anchoring protein 1
GeneID:336334	0.224698	9.73467	12.7178	0.0003622	0.00661224	eef1a1a	eukaryotic translation elongation factor 1 alpha 1a
GeneID:561775	0.607938	6.49023	12.7066	0.000364358	0.00664522	specc1la	sperm antigen with calponin homology and coiled-coil domains 1-like a%2C
GeneID:266983	-0.285098	6.07426	12.6937	0.000366885	0.00668488	neo1a	neogenin 1a%2C
GeneID:387261	-0.753618	1.12278	12.6815	0.000369293	0.00671873	baiap2l1a	BAI1-associated protein 2-like 1a%2C
GeneID:110437760	-1.02934	0.598709	12.6801	0.000369563	0.00671873	LOC110437760	AT-hook-containing transcription factor-like%2C
GeneID:114417	-0.922511	9.73253	12.6789	0.000369812	0.00671873	mpz	myelin protein zero%2C
GeneID:100333558	-0.410062	4.72735	12.6771	0.000370164	0.00671873	kif3c	kinesin family member 3C
GeneID:100037338	0.404698	4.45962	12.6744	0.000370689	0.00672181	inpp5ka	inositol polyphosphate-5-phosphatase Ka%2C
GeneID:566809	-0.814168	3.7301	12.6695	0.000371671	0.00673315	prss12	protease%2C serine%2C 12 (neurotrypsin%2C motopsin)%2C
GeneID:562771	-0.269428	4.50432	12.6601	0.000373543	0.00676059	nadkb	NAD kinase b
GeneID:565145	-0.789916	2.25345	12.6566	0.00037425	0.00676692	adamts1	ADAM metallopeptidase with thrombospondin type 1 motif%2C 1%2C
GeneID:565492	-0.523934	3.90413	12.6504	0.000375486	0.00678277	aplnrb	apelin receptor b
GeneID:553552	2.14104	2.45877	12.6484	0.000375881	0.00678343	zgc:109934	zgc:109934
GeneID:100330491	-0.47897	3.93573	12.6422	0.000377132	0.00679952	kcnj3a	potassium inwardly-rectifying channel%2C subfamily J%2C member 3a
GeneID:564478	0.366182	5.21636	12.633	0.000379006	0.0068268	ip6k1	inositol hexakisphosphate kinase 1%2C
GeneID:556273	0.404583	4.00734	12.6246	0.000380705	0.00685088	ddx20	DEAD (Asp-Glu-Ala-Asp) box polypeptide 20%2C
GeneID:393230	0.328914	4.94251	12.6185	0.000381958	0.00686688	ppp4r1	protein phosphatase 4%2C regulatory subunit 1
GeneID:558186	0.637194	3.44044	12.6028	0.000385177	0.00691318	enosf1	enolase superfamily member 1
GeneID:792017	0.659328	5.40595	12.6023	0.000385264	0.00691318	brms1la	breast cancer metastasis-suppressor 1-like a
GeneID:393323	0.317403	4.22303	12.5958	0.000386615	0.00693086	rtn4ip1	reticulon 4 interacting protein 1
GeneID:100000009	-0.75374	1.23804	12.5931	0.00038718	0.00693441	sema5bb	sema domain%2C seven thrombospondin repeats (type 1 and type 1-like)%2C transmembrane domain (TM) and short cytoplasmic domain%2C (semaphorin) 5Bb%2C
GeneID:792889	0.329193	5.3446	12.5874	0.000388361	0.00694898	parl	presenilin associated rhomboid like
GeneID:447813	0.274751	5.88536	12.5774	0.000390432	0.00697724	pdxdc1	pyridoxal-dependent decarboxylase domain containing 1%2C
GeneID:567593	0.330551	4.33811	12.5756	0.000390823	0.00697724	si:ch211-140b10.6	si:ch211-140b10.6
GeneID:566223	0.363491	6.62813	12.5745	0.000391047	0.00697724	atf5a	activating transcription factor 5a
GeneID:101885074	0.764711	3.05071	12.5712	0.000391743	0.00698307	znf1155	zinc finger protein 1155
GeneID:768186	-0.37698	4.71794	12.5668	0.000392657	0.00698739	zgc:153115	zgc:153115
GeneID:557710	-0.619654	4.52039	12.5665	0.000392724	0.00698739	si:ch211-212d10.2	si:ch211-212d10.2
GeneID:100005567	0.331594	6.36552	12.5607	0.00039394	0.00700243	gpr155b	G protein-coupled receptor 155b%2C
GeneID:394132	-0.376535	5.74524	12.5561	0.000394921	0.00701305	arhgdig	Rho GDP dissociation inhibitor (GDI) gamma
GeneID:116517	-0.367627	5.54024	12.553	0.000395561	0.00701305	adh5	alcohol dehydrogenase 5
GeneID:565118	0.27365	5.44078	12.5526	0.00039565	0.00701305	pja2	praja ring finger 2%2C
GeneID:336381	-0.254351	6.67564	12.5375	0.000398856	0.00706288	cotl1	coactosin-like F-actin binding protein 1
GeneID:334389	0.308015	4.02139	12.5359	0.000399208	0.00706288	ankmy2a	ankyrin repeat and MYND domain containing 2a
GeneID:497302	-0.578564	3.34572	12.531	0.000400247	0.00707465	si:dkeyp-77h1.4	si:dkeyp-77h1.4%2C
GeneID:393388	0.241104	6.81439	12.5246	0.000401631	0.00709248	tra2a	transformer 2 alpha homolog%2C
GeneID:245699	0.234052	5.89624	12.5182	0.000403001	0.00710497	insra	insulin receptor a%2C
GeneID:402993	0.341046	3.80956	12.5178	0.00040309	0.00710497	tescb	tescalcin b%2C
GeneID:555204	-0.395089	5.17556	12.5097	0.000404851	0.00712938	syndig1l	synapse differentiation inducing 1-like%2C
GeneID:30586	-0.530167	3.47868	12.4979	0.000407417	0.00716789	dlx6a	distal-less homeobox 6a
GeneID:791146	-0.487144	2.73529	12.4909	0.00040893	0.00718781	e2f3	E2F transcription factor 3
GeneID:553264	0.253179	7.75879	12.4881	0.000409553	0.00719208	zgc:158564	zgc:158564
GeneID:336368	0.312429	5.47974	12.4768	0.000412043	0.0072291	vps37a	vacuolar protein sorting 37A
GeneID:322325	0.294212	5.25892	12.4744	0.000412561	0.00723149	rnf128a	ring finger protein 128a
GeneID:568811	-0.735324	1.67264	12.4655	0.000414527	0.00725922	si:ch211-51c14.1	si:ch211-51c14.1
GeneID:335357	-0.29953	8.20716	12.4487	0.000418275	0.0073124	syt4	synaptotagmin IV
GeneID:321346	0.329801	6.63231	12.4485	0.000418337	0.0073124	phb	prohibitin%2C
GeneID:100004557	0.690646	1.53451	12.4332	0.000421767	0.00736554	hyal3	hyaluronoglucosaminidase 3%2C
GeneID:323538	-0.663578	3.96285	12.43	0.000422492	0.00737139	coro2a	coronin%2C actin binding protein%2C 2A%2C
GeneID:553412	-0.453601	7.84382	12.4129	0.000426386	0.00742985	dpysl2b	dihydropyrimidinase-like 2b%2C
GeneID:566384	0.266754	6.62668	12.4105	0.000426921	0.00742985	tmem59	transmembrane protein 59%2C
GeneID:555423	0.243719	6.83469	12.4101	0.000427021	0.00742985	scn1ba	sodium channel%2C voltage-gated%2C type I%2C beta a%2C
GeneID:58137	0.225748	7.9376	12.4036	0.000428497	0.00744868	celf1	cugbp%2C Elav-like family member 1%2C transcript variant 1
GeneID:497306	0.374664	7.45778	12.3958	0.000430307	0.00747327	sorl1	sortilin-related receptor%2C L(DLR class) A repeats containing%2C
GeneID:564854	2.15456	2.14377	12.3914	0.000431312	0.00748386	irf3	interferon regulatory factor 3%2C
GeneID:100038773	0.351148	6.29819	12.37	0.000436282	0.00755729	rfx1a	regulatory factor X%2C 1a (influences HLA class II expression)%2C
GeneID:568740	-0.597353	4.13839	12.3686	0.000436625	0.00755729	slc25a18	solute carrier family 25 (glutamate carrier)%2C member 18%2C
GeneID:30252	-0.592009	4.09665	12.3681	0.000436743	0.00755729	sema3h	sema domain%2C immunoglobulin domain (Ig)%2C short basic domain%2C secreted%2C (semaphorin) 3H%2C
GeneID:794664	0.34157	4.40151	12.3655	0.000437332	0.00756057	acd	ACD%2C shelterin complex subunit and telomerase recruitment factor%2C
GeneID:394018	0.270256	5.54483	12.3572	0.000439279	0.00758146	sf3a2	splicing factor 3a%2C subunit 2
GeneID:751683	-0.583983	3.72119	12.357	0.000439342	0.00758146	si:dkey-6n6.2	si:dkey-6n6.2
GeneID:793341	0.267257	4.84556	12.352	0.000440519	0.00759285	slc12a9	solute carrier family 12%2C member 9%2C
GeneID:799153	0.231229	6.87927	12.3508	0.000440805	0.00759285	sort1b	sortilin 1b
GeneID:110439944	1.95215	-0.377711	12.3454	0.000442084	0.00760794	LOC110439944	uncharacterized LOC110439944
GeneID:100538326	-0.677982	0.698061	12.3399	0.000443379	0.00762329	myom2b	myomesin 2b
GeneID:402932	0.381874	3.79662	12.3381	0.000443807	0.00762372	ino80e	INO80 complex subunit E%2C transcript variant 1
GeneID:100003139	0.410637	4.87748	12.3339	0.000444795	0.00763377	tcirg1a	T-cell%2C immune regulator 1%2C ATPase%2C H+ transporting%2C lysosomal V0 subunit A3a
GeneID:368260	-0.205126	8.5934	12.3271	0.000446438	0.00765502	nap1l1	nucleosome assembly protein 1-like 1%2C
GeneID:393467	-0.335657	7.54981	12.3152	0.00044928	0.00769676	hnrnpa1a	heterogeneous nuclear ribonucleoprotein A1a
GeneID:394110	-0.206483	9.02701	12.3127	0.000449898	0.00770039	atp6v1aa	ATPase%2C H+ transporting%2C lysosomal%2C V1 subunit Aa
GeneID:664766	0.246945	8.04346	12.3091	0.000450761	0.00770818	zgc:123105	zgc:123105%2C
GeneID:393463	-0.464153	3.84231	12.3043	0.000451912	0.00772088	tbc1d19	TBC1 domain family%2C member 19
GeneID:393694	0.275286	4.13174	12.2964	0.000453842	0.00774686	cdc123	cell division cycle 123 homolog (S. cerevisiae)%2C
GeneID:563003	-0.540727	4.09986	12.293	0.000454656	0.00775375	gdf10a	growth differentiation factor 10a
GeneID:393763	-0.498653	4.88024	12.2903	0.000455317	0.00775396	aida	axin interactor%2C dorsalization associated
GeneID:65088	-0.626303	2.41067	12.2896	0.000455488	0.00775396	oprm1	opioid receptor%2C mu 1
GeneID:561082	-0.666555	2.22363	12.2846	0.0004567	0.00776759	cavin1b	caveolae associated protein 1b
GeneID:406463	0.665128	2.82604	12.2817	0.000457429	0.007773	nfkbiaa	nuclear factor of kappa light polypeptide gene enhancer in B-cells inhibitor%2C alpha a
GeneID:494496	0.414902	3.52203	12.2784	0.00045824	0.0077798	zgc:86609	zgc:86609%2C
GeneID:30716	-0.598396	2.10294	12.2734	0.000459467	0.00779363	raf1a	Raf-1 proto-oncogene%2C serine/threonine kinase a%2C
GeneID:560594	-0.243761	7.21143	12.2709	0.000460079	0.00779701	si:ch211-182d3.1	si:ch211-182d3.1%2C
GeneID:436615	1.02144	2.59989	12.2593	0.000462941	0.0078385	gbp1	guanylate binding protein 1%2C
GeneID:570735	0.411461	3.91475	12.2569	0.000463532	0.00784148	dhx30	DEAH (Asp-Glu-Ala-His) box helicase 30%2C
GeneID:792613	0.595926	3.83773	12.2453	0.000466436	0.00788355	zgc:195173	zgc:195173
GeneID:568155	0.754665	2.9689	12.2343	0.000469192	0.00792307	bnip4	BCL2/adenovirus E1B interacting protein 4
GeneID:559572	0.313821	4.09711	12.2229	0.000472071	0.00796457	l3mbtl1b	l(3)mbt-like 1b (Drosophila)%2C
GeneID:327438	0.231383	5.45149	12.2211	0.000472528	0.00796517	si:ch1073-224n8.1	si:ch1073-224n8.1
GeneID:58122	0.425867	5.79173	12.2156	0.000473923	0.00798156	mcl1a	MCL1%2C BCL2 family apoptosis regulator a
GeneID:406667	0.438192	5.17278	12.2113	0.000475012	0.00799279	pi4k2a	phosphatidylinositol 4-kinase type 2 alpha
GeneID:558522	0.514913	7.65132	12.2064	0.000476263	0.00800672	tshz3a	teashirt zinc finger homeobox 3a
GeneID:100137114	1.36913	0.481498	12.1949	0.00047921	0.00804911	ftr50	finTRIM family%2C member 50%2C
GeneID:799704	-0.952018	0.430482	12.19	0.000480455	0.00806286	kcnk9	potassium channel%2C subfamily K%2C member 9
GeneID:336227	-0.237458	6.69351	12.1813	0.000482717	0.00809363	cdr2l	cerebellar degeneration-related protein 2-like%2C transcript variant 2
GeneID:555970	0.186854	6.16626	12.1654	0.000486854	0.00815577	snx14	sorting nexin 14%2C
GeneID:100002072	0.194316	7.43341	12.1633	0.00048739	0.00815598	march6	membrane-associated ring finger (C3HC4) 6%2C
GeneID:569334	-0.308832	6.65083	12.162	0.000487729	0.00815598	tbc1d30	TBC1 domain family%2C member 30%2C
GeneID:100141333	0.335659	4.85175	12.1593	0.000488439	0.00816065	znf1014	zinc finger protein 1014%2C
GeneID:282676	0.329678	7.35431	12.1538	0.000489884	0.0081731	hspd1	heat shock 60 protein 1
GeneID:100144405	-0.388688	5.62711	12.1532	0.000490049	0.0081731	si:ch211-180f4.1	si:ch211-180f4.1
GeneID:555791	-0.544652	3.99086	12.15	0.000490884	0.00817981	zgc:162952	zgc:162952%2C
GeneID:560856	0.1869	6.50554	12.1269	0.00049699	0.00827427	kmt2ba	lysine (K)-specific methyltransferase 2Ba%2C
GeneID:317744	-0.657921	1.19675	12.1227	0.000498105	0.00828554	dnmt3bb.1	DNA (cytosine-5-)-methyltransferase 3 beta%2C duplicate b.1%2C
GeneID:325686	-0.325041	4.67448	12.1207	0.000498654	0.00828686	parvb	parvin%2C beta%2C
GeneID:493635	-0.915622	1.90408	12.1192	0.000499061	0.00828686	hapln1a	hyaluronan and proteoglycan link protein 1a%2C transcript variant 2
GeneID:799956	-0.310726	6.28897	12.1157	0.000499987	0.00829496	si:dkeyp-72h1.1	si:dkeyp-72h1.1%2C
GeneID:368200	-1.3803	-0.0702602	12.1089	0.000501807	0.00831787	piwil1	piwi-like RNA-mediated gene silencing 1
GeneID:100334672	0.750182	4.72378	12.1052	0.000502824	0.00832275	si:ch1073-416d2.4	si:ch1073-416d2.4
GeneID:503597	0.50473	3.40472	12.1046	0.000502982	0.00832275	zgc:110821	zgc:110821
GeneID:373084	0.519589	7.82937	12.1011	0.000503916	0.00833091	higd1a	HIG1 hypoxia inducible domain family%2C member 1A
GeneID:100034458	0.466578	3.5676	12.0797	0.000509727	0.00841963	znf1159	zinc finger protein 1159
GeneID:797701	0.425741	3.42842	12.069	0.00051267	0.00846085	zgc:193812	zgc:193812
GeneID:567344	-1.2148	2.0317	12.0668	0.000513275	0.00846344	cfap53	cilia and flagella associated protein 53
GeneID:790941	0.34395	5.93662	12.0627	0.000514399	0.00847459	zgc:158257	zgc:158257
GeneID:563189	0.265429	6.18447	12.0597	0.000515244	0.0084747	hectd3	HECT domain containing 3%2C
GeneID:30517	-0.560231	5.23806	12.0595	0.000515302	0.0084747	ahr2	aryl hydrocarbon receptor 2
GeneID:565986	0.232589	5.03263	12.0507	0.000517737	0.0085036	rnf145a	ring finger protein 145a%2C
GeneID:571706	-0.919991	2.11351	12.0499	0.000517959	0.0085036	zmp:0000000926	zmp:0000000926
GeneID:798347	0.531628	3.35396	12.0479	0.000518512	0.00850531	tpp1	tripeptidyl peptidase I%2C
GeneID:796762	-0.935805	2.18816	12.0388	0.000521049	0.00852384	fam78bb	family with sequence similarity 78%2C member B b
GeneID:100005000	-0.702919	4.04265	12.0376	0.000521378	0.00852384	nav1b	neuron navigator 1b%2C
GeneID:405861	0.34333	5.59834	12.0364	0.000521706	0.00852384	pccb	propionyl CoA carboxylase%2C beta polypeptide%2C
GeneID:799891	0.220479	7.40188	12.0363	0.000521734	0.00852384	mid2	midline 2%2C
GeneID:100334351	-0.934451	1.25244	12.0354	0.000521987	0.00852384	dnah3	dynein axonemal heavy chain 3
GeneID:436959	0.575026	4.65504	12.0342	0.000522346	0.00852384	blvrb	biliverdin reductase B
GeneID:286784	0.255483	4.96961	12.0307	0.000523317	0.00853233	arl13b	ADP-ribosylation factor-like 13b
GeneID:560446	-1.18899	-0.199171	12.0286	0.000523893	0.00853436	si:dkey-101k6.5	si:dkey-101k6.5
GeneID:110438400	0.919613	1.93176	12.0247	0.000525008	0.00854516	LOC110438400	transient receptor potential cation channel subfamily M member 1-like
GeneID:555183	0.518697	3.68033	12.0217	0.000525848	0.00855148	rfx1b	regulatory factor X%2C 1b (influences HLA class II expression)%2C
GeneID:406648	0.335201	5.85789	12.0169	0.000527212	0.0085602	ppt1	palmitoyl-protein thioesterase 1 (ceroid-lipofuscinosis%2C neuronal 1%2C infantile)%2C
GeneID:321453	0.374097	7.65112	12.0166	0.00052729	0.0085602	ctsla	cathepsin La%2C
GeneID:559796	-1.05928	4.80785	12.0073	0.000529935	0.0085956	bhlhe23	basic helix-loop-helix family%2C member e23
GeneID:563408	0.31165	5.79295	12.0057	0.000530379	0.0085956	sorbs2b	sorbin and SH3 domain containing 2b%2C
GeneID:553520	-0.567619	3.29582	12.0034	0.000531031	0.0085988	rasgrf2b	Ras protein-specific guanine nucleotide-releasing factor 2b
GeneID:564088	0.227155	6.4756	11.9971	0.000532835	0.00860558	pik3r4	phosphoinositide-3-kinase%2C regulatory subunit 4%2C
GeneID:335881	-0.178405	9.59524	11.9956	0.000533256	0.00860558	kidins220b	kinase D-interacting substrate 220b%2C
GeneID:563926	1.1797	5.18543	11.9942	0.000533669	0.00860558	per1a	period circadian clock 1a%2C
GeneID:558403	0.48068	3.08795	11.994	0.000533717	0.00860558	mutyh	mutY DNA glycosylase
GeneID:449823	0.312636	4.04758	11.994	0.000533725	0.00860558	zgc:101566	zgc:101566
GeneID:393884	0.293832	9.7316	11.9911	0.000534557	0.00861165	sdha	succinate dehydrogenase complex%2C subunit A%2C flavoprotein (Fp)
GeneID:336612	-0.264906	8.82939	11.9894	0.000535036	0.00861203	ppiaa	peptidylprolyl isomerase Aa (cyclophilin A)
GeneID:791524	0.894103	4.91546	11.9787	0.000538108	0.00864447	grna	granulin a%2C
GeneID:562268	-0.414235	4.04255	11.9781	0.000538307	0.00864447	ptchd1	patched domain containing 1
GeneID:100330736	-0.928033	3.31803	11.9773	0.000538523	0.00864447	si:ch73-66d24.2	si:ch73-66d24.2
GeneID:565499	0.316025	5.8108	11.9761	0.00053888	0.00864447	herpud1	homocysteine-inducible%2C endoplasmic reticulum stress-inducible%2C ubiquitin-like domain member 1%2C
GeneID:30116	-0.218489	8.876	11.9645	0.000542252	0.0086912	ddx3b	DEAD (Asp-Glu-Ala-Asp) box helicase 3b%2C
GeneID:564524	0.254561	4.67026	11.9421	0.000548781	0.00878328	chic1	cysteine-rich hydrophobic domain 1
GeneID:560564	-0.870014	1.31312	11.9417	0.000548926	0.00878328	pdgfc	platelet derived growth factor c%2C
GeneID:792998	-0.483498	3.14232	11.9355	0.000550748	0.00880498	pex6	peroxisomal biogenesis factor 6%2C
GeneID:793673	0.312704	6.42952	11.9276	0.000553098	0.00883508	sharpin	SHANK-associated RH domain interacting protein
GeneID:555391	0.312178	7.43364	11.9179	0.000555973	0.00887352	trim3b	tripartite motif containing 3b%2C
GeneID:570822	-0.20804	9.15005	11.907	0.000559248	0.00891826	pam	peptidylglycine alpha-amidating monooxygenase%2C
GeneID:562995	0.25754	5.48038	11.9015	0.000560889	0.00893689	depdc5	DEP domain containing 5%2C
GeneID:564351	-0.404241	6.37603	11.8996	0.000561472	0.00893866	ptprnb	protein tyrosine phosphatase%2C receptor type%2C Nb%2C
GeneID:566658	2.01668	0.0625249	11.8808	0.000567167	0.00902172	si:ch211-117m20.5	si:ch211-117m20.5
GeneID:450009	0.260387	4.48382	11.8766	0.000568422	0.00903053	mrps16	mitochondrial ribosomal protein S16
GeneID:494133	0.625755	7.54887	11.8758	0.000568676	0.00903053	srsf6b	serine/arginine-rich splicing factor 6b%2C
GeneID:768297	-0.28357	5.82466	11.8718	0.000569894	0.00904229	cuedc1a	CUE domain containing 1a%2C
GeneID:326088	0.44183	6.61386	11.8656	0.0005718	0.00906493	ccnl1b	cyclin L1b
GeneID:564374	-1.03785	1.17173	11.8515	0.00057615	0.00912624	si:ch211-69g19.2	si:ch211-69g19.2
GeneID:567428	-0.744088	1.22324	11.835	0.00058128	0.00919979	vwa2	von Willebrand factor A domain containing 2
GeneID:569240	0.288821	6.178	11.831	0.000582517	0.00921165	rbsn	rabenosyn%2C RAB effector
GeneID:566703	0.855224	5.94563	11.8205	0.000585809	0.00925111	znf395b	zinc finger protein 395b
GeneID:791973	0.960999	1.88304	11.82	0.00058599	0.00925111	cxcr3.2	chemokine (C-X-C motif) receptor 3%2C tandem duplicate 2
GeneID:100536330	-0.742016	0.302614	11.8146	0.000587693	0.00927026	fmnl1b	formin-like 1b
GeneID:563956	0.359744	5.27064	11.8111	0.000588784	0.00927973	sdhaf4	succinate dehydrogenase complex assembly factor 4
GeneID:100331291	-1.19893	0.786433	11.8082	0.000589714	0.00928665	LOC100331291	suppressor of tumorigenicity 14 protein-like%2C
GeneID:494046	0.404201	4.23658	11.8021	0.000591649	0.00930937	anapc4	anaphase promoting complex subunit 4%2C
GeneID:556042	-0.233552	6.84684	11.7927	0.00059462	0.00934834	prkar2aa	protein kinase%2C cAMP-dependent%2C regulatory%2C type II%2C alpha A
GeneID:30453	-1.31783	1.05345	11.7714	0.000601462	0.00944805	kifc1	kinesin family member C1%2C
GeneID:100000577	-0.3569	5.28174	11.7668	0.000602977	0.00946399	ppp1r14bb	protein phosphatase 1%2C regulatory (inhibitor) subunit 14Bb
GeneID:324565	0.417289	4.74367	11.7598	0.000605226	0.00949141	zfyve26	zinc finger%2C FYVE domain containing 26
GeneID:497282	0.331068	5.12604	11.7568	0.000606225	0.0094992	smchd1	structural maintenance of chromosomes flexible hinge domain containing 1
GeneID:503737	0.675479	4.66832	11.7453	0.000609958	0.00954979	dpp7	dipeptidyl-peptidase 7
GeneID:569254	0.416582	4.02553	11.7394	0.00061191	0.00957242	gkup	glucuronokinase with putative uridyl pyrophosphorylase%2C
GeneID:550285	-0.399711	3.14078	11.7312	0.000614604	0.00960662	cdk10	cyclin-dependent kinase 10%2C
GeneID:402850	0.399977	3.9349	11.7158	0.000619726	0.00967867	dcps	decapping enzyme%2C scavenger%2C
GeneID:564052	-0.259033	5.21935	11.7139	0.000620346	0.00968036	lingo2b	leucine rich repeat and Ig domain containing 2b%2C
GeneID:565609	-0.627514	3.51226	11.6979	0.00062572	0.00975617	gpr12	G protein-coupled receptor 12
GeneID:777641	-0.274931	9.91329	11.6936	0.000627142	0.0097703	scg2b	secretogranin II (chromogranin C)%2C b
GeneID:449552	-0.601279	3.91487	11.6884	0.000628901	0.00978932	fkbp1ab	FK506 binding protein 1Ab
GeneID:30719	0.533465	5.17383	11.687	0.000629399	0.00978932	gbp	glycogen synthase kinase binding protein
GeneID:326954	-0.514393	5.76325	11.6746	0.000633576	0.0098462	tecrb	trans-2%2C3-enoyl-CoA reductase b
GeneID:100002689	0.20763	5.84465	11.67	0.000635176	0.00986295	trak1	trafficking protein%2C kinesin binding 1%2C
GeneID:321183	0.533253	4.06411	11.6683	0.000635752	0.00986381	rrp36	ribosomal RNA processing 36
GeneID:560327	0.235509	7.50484	11.654	0.000640663	0.00993185	tom1l2	target of myb1 like 2 membrane trafficking protein
GeneID:562636	0.274892	4.95223	11.6394	0.000645698	0.00999961	csrp2bp	csrp2 binding protein
GeneID:556181	-0.57824	6.07251	11.6383	0.000646091	0.00999961	slc1a3b	solute carrier family 1 (glial high affinity glutamate transporter)%2C member 3b%2C
GeneID:751730	0.321846	4.64645	11.634	0.000647561	0.0100142	mrpl32	mitochondrial ribosomal protein L32
GeneID:556480	-0.474619	4.38503	11.6294	0.000649172	0.0100309	slc6a6a	solute carrier family 6 (neurotransmitter transporter)%2C member 6a
GeneID:567479	-0.243381	7.08323	11.6276	0.00064981	0.0100325	ssh1b	slingshot protein phosphatase 1b%2C
GeneID:100036767	-0.709317	1.22052	11.6088	0.000656412	0.0101262	plod2	procollagen-lysine%2C 2-oxoglutarate 5-dioxygenase 2%2C transcript variant 2
GeneID:493608	0.402927	6.40755	11.5965	0.000660752	0.0101848	farsb	phenylalanyl-tRNA synthetase%2C beta subunit
GeneID:327179	0.329731	5.78874	11.5915	0.000662537	0.0101987	top1	topoisomerase (DNA) I
GeneID:100537977	-0.998144	0.991232	11.591	0.000662728	0.0101987	iqgap3	IQ motif containing GTPase activating protein 3
GeneID:558806	-0.690339	2.13578	11.5749	0.000668496	0.0102791	cacnb2b	calcium channel%2C voltage-dependent%2C beta 2b%2C transcript variant 1
GeneID:100331649	-0.229683	8.19145	11.5675	0.000671136	0.0103113	dgki	diacylglycerol kinase%2C iota
GeneID:553345	0.313262	5.42792	11.558	0.000674574	0.0103557	wapla	WAPL cohesin release factor a
GeneID:393940	-0.324241	5.23087	11.554	0.000676031	0.0103696	atp2a2a	ATPase%2C Ca++ transporting%2C cardiac muscle%2C slow twitch 2a%2C
GeneID:796455	-0.720293	2.67956	11.5487	0.000677961	0.0103855	col4a3bpa	collagen%2C type IV%2C alpha 3 (Goodpasture antigen) binding protein a%2C transcript variant 1
GeneID:100073335	-1.28884	4.4066	11.5482	0.000678163	0.0103855	rprml	reprimo-like
GeneID:791152	-0.275622	4.57971	11.5401	0.000681112	0.0104222	them4	thioesterase superfamily member 4
GeneID:494102	-0.806637	2.20689	11.5348	0.000683036	0.0104346	dhcr24	24-dehydrocholesterol reductase
GeneID:569582	-0.237095	6.68095	11.5333	0.000683608	0.0104346	mex3b	mex-3 RNA binding family member B
GeneID:335495	-0.39654	4.22073	11.5316	0.000684236	0.0104346	parp3	poly (ADP-ribose) polymerase family%2C member 3
GeneID:101885491	-0.437989	3.4375	11.5313	0.000684326	0.0104346	mpdz	multiple PDZ domain crumbs cell polarity complex component%2C
GeneID:558278	-0.786218	0.794109	11.5304	0.000684677	0.0104346	etaa1	ETAA1%2C ATR kinase activator%2C
GeneID:492495	0.234961	6.45054	11.5248	0.000686722	0.0104573	slu7	SLU7 homolog%2C splicing factor%2C
GeneID:553250	0.386653	5.63277	11.5162	0.000689941	0.0104783	zgc:152808	zgc:152808
GeneID:100006622	0.428066	3.9557	11.5155	0.000690195	0.0104783	rin2	Ras and Rab interactor 2%2C
GeneID:798022	0.350006	4.19575	11.5154	0.000690203	0.0104783	nt5c1ba	5'-nucleotidase%2C cytosolic IB a
GeneID:570029	-0.297309	5.6306	11.5151	0.000690317	0.0104783	arrdc1b	arrestin domain containing 1b
GeneID:100331864	-1.09042	-0.102141	11.5075	0.000693169	0.0105087	kcnj4	potassium voltage-gated channel subfamily J member 4
GeneID:336099	-0.323545	7.98012	11.5068	0.000693433	0.0105087	trim9	tripartite motif containing 9%2C
GeneID:568715	-1.02329	3.00682	11.4992	0.000696247	0.0105429	rin1a	Ras and Rab interactor 1a
GeneID:100332937	-0.986587	1.14784	11.4906	0.000699474	0.0105833	pxdn	peroxidasin
GeneID:791223	0.288911	5.26507	11.4811	0.000703081	0.0106294	atg9b	autophagy related 9B
GeneID:100002129	0.73138	3.11465	11.4742	0.000705688	0.0106603	slc1a5	solute carrier family 1 (neutral amino acid transporter)%2C member 5
GeneID:450068	0.415154	3.703	11.4721	0.000706473	0.0106636	asah1a	N-acylsphingosine amidohydrolase (acid ceramidase) 1a%2C
GeneID:100004261	0.394603	4.77092	11.4611	0.000710665	0.0107183	map3k14a	mitogen-activated protein kinase kinase kinase 14a
GeneID:552980	-0.387176	3.67624	11.4596	0.000711259	0.0107188	vcla	vinculin a%2C
GeneID:58129	-0.27119	5.14884	11.4579	0.000711917	0.0107201	fgfr3	fibroblast growth factor receptor 3%2C
GeneID:445491	0.226917	5.57593	11.4529	0.00071381	0.0107401	crbn	cereblon%2C
GeneID:100003431	0.223781	6.52317	11.4366	0.000720102	0.0108232	plekhb2	pleckstrin homology domain containing%2C family B (evectins) member 2
GeneID:654830	-0.60105	3.87834	11.4357	0.000720476	0.0108232	lgi3	leucine-rich repeat LGI family%2C member 3
GeneID:541397	-0.490507	7.26131	11.4342	0.000721053	0.0108232	cnih2	cornichon family AMPA receptor auxiliary protein 2%2C
GeneID:570283	-0.631107	5.30749	11.4317	0.000722032	0.0108293	si:ch211-160d14.6	si:ch211-160d14.6
GeneID:336610	-0.216995	8.87222	11.4263	0.000724127	0.0108521	ywhaz	tyrosine 3-monooxygenase/tryptophan 5-monooxygenase activation protein%2C zeta polypeptide
GeneID:337597	1.79342	4.31836	11.422	0.000725812	0.0108688	lgals9l1	lectin%2C galactoside-binding%2C soluble%2C 9 (galectin 9)-like 1%2C
GeneID:406325	-0.74638	3.6169	11.4122	0.000729623	0.0109172	acaa2	acetyl-CoA acyltransferase 2
GeneID:337851	-0.193972	5.76721	11.4094	0.000730742	0.0109253	cherp	calcium homeostasis endoplasmic reticulum protein
GeneID:559789	0.583978	2.1888	11.3972	0.000735549	0.0109786	tmem268	transmembrane protein 268%2C
GeneID:556680	0.419518	3.22716	11.3972	0.000735555	0.0109786	mtfmt	mitochondrial methionyl-tRNA formyltransferase
GeneID:777615	0.236376	5.6612	11.3959	0.000736045	0.0109786	zfyve28	zinc finger%2C FYVE domain containing 28%2C
GeneID:560477	0.435853	5.4008	11.3925	0.000737429	0.0109905	ercc6	excision repair cross-complementation group 6%2C
GeneID:448841	-0.364026	6.01599	11.3841	0.000740762	0.0110315	grid2	glutamate receptor%2C ionotropic%2C delta 2%2C
GeneID:561025	-0.358701	9.46636	11.3804	0.000742236	0.0110448	hmgb3a	high mobility group box 3a
GeneID:335866	-0.199211	7.97726	11.3748	0.000744482	0.0110695	irf2bp2a	interferon regulatory factor 2 binding protein 2a
GeneID:568327	-1.68233	0.429048	11.3699	0.000746445	0.01109	kcnt2	potassium channel%2C subfamily T%2C member 2
GeneID:326023	0.309753	4.76033	11.3683	0.000747062	0.0110904	zgc:66447	zgc:66447%2C
GeneID:550377	-0.568723	4.96439	11.3655	0.000748213	0.0110988	sema6dl	sema domain%2C transmembrane domain (TM)%2C and cytoplasmic domain%2C (semaphorin) 6D%2C like%2C
GeneID:494083	-0.877797	1.21464	11.3563	0.000751931	0.0111366	mogat3b	monoacylglycerol O-acyltransferase 3b
GeneID:793290	-0.518168	3.60785	11.3562	0.000751948	0.0111366	spred2b	sprouty-related%2C EVH1 domain containing 2b
GeneID:110438517	0.444386	4.27519	11.3548	0.000752529	0.0111366	LOC110438517	protein disulfide-isomerase TMX3-like
GeneID:555795	0.43212	5.8511	11.3476	0.000755437	0.0111709	si:ch211-260e23.9	si:ch211-260e23.9
GeneID:798632	-0.27549	6.36814	11.3274	0.000763714	0.0112845	myl6	myosin%2C light chain 6%2C alkali%2C smooth muscle and non-muscle%2C
GeneID:494054	-0.336301	4.57927	11.3248	0.000764779	0.0112914	tm7sf2	transmembrane 7 superfamily member 2
GeneID:553447	0.443674	4.89439	11.3165	0.0007682	0.011333	morc3a	MORC family CW-type zinc finger 3a
GeneID:497384	-0.430296	4.68673	11.3123	0.00076995	0.01135	prkca	protein kinase C%2C alpha%2C
GeneID:393445	0.255231	5.5189	11.3	0.000775075	0.0114028	ube3c	ubiquitin protein ligase E3C
GeneID:406352	-0.216798	5.71976	11.2981	0.000775846	0.0114028	hnrnpc	heterogeneous nuclear ribonucleoprotein C%2C
GeneID:558013	0.308293	3.91304	11.2978	0.000775985	0.0114028	st7l	suppression of tumorigenicity 7 like
GeneID:564087	0.422515	3.32537	11.2968	0.000776393	0.0114028	si:dkey-165n16.1	si:dkey-165n16.1
GeneID:100534664	-0.771118	2.47849	11.2965	0.000776543	0.0114028	si:ch211-153f2.3	si:ch211-153f2.3
GeneID:797613	-0.46087	4.87255	11.294	0.000777571	0.011409	raver2	ribonucleoprotein%2C PTB-binding 2%2C
GeneID:336159	0.28004	5.47142	11.2923	0.000778287	0.0114107	optn	optineurin%2C
GeneID:100535133	-0.502957	3.56321	11.2866	0.000780683	0.0114307	LOC100535133	rho GTPase-activating protein 40-like
GeneID:100330581	0.362259	4.43176	11.2862	0.000780863	0.0114307	wdr60	WD repeat domain 60%2C
GeneID:402952	-0.259886	5.9626	11.2726	0.000786577	0.0115054	zgc:77262	zgc:77262
GeneID:567738	0.38611	6.66074	11.2614	0.000791374	0.0115667	fbxo21	F-box protein 21
GeneID:558609	0.904509	0.971073	11.2501	0.000796192	0.0116148	si:dkey-73n10.1	si:dkey-73n10.1%2C
GeneID:110438930	-3.58207	0.673437	11.2499	0.000796287	0.0116148	LOC110438930	vicilin-like seed storage protein At2g18540
GeneID:100332077	-0.945024	2.40297	11.2487	0.000796802	0.0116148	cabz01076234.2	cabz01076234.2%2C
GeneID:100003844	0.23878	8.54344	11.2479	0.000797126	0.0116148	laptm4a	lysosomal protein transmembrane 4 alpha
GeneID:553275	-0.293396	5.5363	11.2464	0.000797762	0.0116151	mtdhb	metadherin b%2C
GeneID:30222	-0.455486	4.24397	11.2408	0.000800186	0.0116415	ccnd1	cyclin D1
GeneID:436942	0.388805	3.26166	11.2388	0.000801049	0.0116451	zgc:91940	zgc:91940
GeneID:572369	-0.43359	4.00327	11.233	0.000803568	0.0116727	kirrel3b	kin of IRRE like 3 b%2C
GeneID:436677	0.377738	3.51229	11.2227	0.000808017	0.0117283	glrx2	glutaredoxin 2%2C
GeneID:565256	-0.498135	4.19567	11.2205	0.000808994	0.0117335	grm3	glutamate receptor%2C metabotropic 3%2C
GeneID:641497	0.44214	3.80338	11.2156	0.00081112	0.0117546	eefsec	eukaryotic elongation factor%2C selenocysteine-tRNA-specific
GeneID:791170	-0.32559	5.59749	11.2143	0.00081169	0.0117546	nol4lb	nucleolar protein 4-like b%2C
GeneID:560711	0.500407	3.34059	11.208	0.000814448	0.0117855	si:ch211-220f12.4	si:ch211-220f12.4%2C
GeneID:324345	-0.214697	7.20279	11.2054	0.000815605	0.0117932	slc44a2	solute carrier family 44 (choline transporter)%2C member 2%2C
GeneID:436949	0.37057	7.14	11.1993	0.000818292	0.0118213	bcat2	branched chain amino-acid transaminase 2%2C mitochondrial%2C transcript variant 2
GeneID:795887	2.5959	1.9106	11.1981	0.000818793	0.0118213	LOC795887	interferon-induced protein 44
GeneID:192327	-0.202727	7.38009	11.1965	0.000819535	0.0118229	cct3	chaperonin containing TCP1%2C subunit 3 (gamma)
GeneID:555179	-0.413757	4.26162	11.1949	0.00082024	0.0118241	gramd2aa	GRAM domain containing 2Aa%2C
GeneID:793036	0.265397	6.86872	11.1932	0.000820958	0.0118254	edf1	endothelial differentiation-related factor 1
GeneID:553688	0.91425	1.25351	11.1828	0.000825592	0.0118831	bach1b	BTB and CNC homology 1%2C basic leucine zipper transcription factor 1 b
GeneID:566221	0.35919	5.87365	11.1723	0.000830274	0.0119414	zmp:0000000711	zmp:0000000711%2C
GeneID:557997	-0.536807	3.53509	11.1637	0.000834143	0.011988	olfml2ba	olfactomedin-like 2Ba%2C
GeneID:553292	0.213629	5.85606	11.1471	0.000841615	0.0120782	setdb1a	SET domain%2C bifurcated 1a
GeneID:100002270	-0.464899	3.07703	11.1458	0.000842204	0.0120782	si:ch73-62b13.1	si:ch73-62b13.1%2C
GeneID:334971	0.265231	6.79513	11.1452	0.000842474	0.0120782	calcoco1a	calcium binding and coiled-coil domain 1a%2C
GeneID:564592	-0.440496	3.60274	11.1441	0.000842974	0.0120782	nsd1b	nuclear receptor binding SET domain protein 1b%2C
GeneID:368275	-0.317428	5.38294	11.1406	0.000844587	0.0120921	ppm1g	protein phosphatase%2C Mg2+/Mn2+ dependent%2C 1G
GeneID:793701	-0.515767	5.02676	11.1374	0.000846066	0.0121041	gas7a	growth arrest-specific 7a%2C
GeneID:368416	-0.296171	6.23056	11.1329	0.000848107	0.0121203	gria3b	glutamate receptor%2C ionotropic%2C AMPA 3b%2C
GeneID:568759	0.271864	8.14972	11.1321	0.000848478	0.0121203	cacna2d2b	calcium channel%2C voltage-dependent%2C alpha 2/delta subunit 2b%2C
GeneID:100320445	0.338194	4.72854	11.1297	0.000849565	0.0121267	ostm1	osteopetrosis associated transmembrane protein 1
GeneID:321245	-0.930467	0.130257	11.1279	0.000850409	0.0121296	smyd1a	SET and MYND domain containing 1a
GeneID:110437717	1.5455	0.198294	11.1123	0.000857573	0.0122225	LOC110437717	uncharacterized LOC110437717%2C
GeneID:548341	0.233435	6.0781	11.0919	0.000867079	0.0123435	nr1h3	nuclear receptor subfamily 1%2C group H%2C member 3
GeneID:101882104	-0.433078	3.57285	11.0912	0.000867368	0.0123435	rerg	RAS-like%2C estrogen-regulated%2C growth inhibitor
GeneID:798694	1.53854	1.2541	11.0569	0.000883584	0.0125621	LOC798694	complement component C6-like%2C
GeneID:799449	-0.70604	3.56489	11.0556	0.00088421	0.0125621	nt5c1ab	5'-nucleotidase%2C cytosolic IAb%2C
GeneID:564410	0.502176	2.44046	11.0545	0.000884722	0.0125621	zcchc4	zinc finger%2C CCHC domain containing 4%2C
GeneID:558508	-1.1677	1.29659	11.0469	0.000888348	0.012599	ugt1b1	UDP glucuronosyltransferase 1 family%2C polypeptide B1
GeneID:445390	-1.03375	0.168036	11.0463	0.000888652	0.012599	mybl2b	v-myb avian myeloblastosis viral oncogene homolog-like 2b
GeneID:415148	-0.348634	4.225	11.043	0.000890207	0.0126116	sae1	SUMO1 activating enzyme subunit 1%2C
GeneID:563266	0.321984	7.3654	11.041	0.000891211	0.0126164	zgc:158234	zgc:158234
GeneID:30769	-0.233652	6.21787	11.039	0.000892147	0.0126202	robo1	roundabout%2C axon guidance receptor%2C homolog 1 (Drosophila)%2C
GeneID:572649	0.568991	3.99842	11.0337	0.000894717	0.0126404	bbox1	butyrobetaine (gamma)%2C 2-oxoglutarate dioxygenase (gamma-butyrobetaine hydroxylase) 1%2C
GeneID:564531	1.46598	6.71833	11.0333	0.000894914	0.0126404	si:ch211-132b12.7	si:ch211-132b12.7%2C
GeneID:100004299	0.268811	7.22333	11.0319	0.00089559	0.0126405	LOC100004299	Rho GTPase activating protein 35
GeneID:569007	2.32953	-0.124656	11.0027	0.000909774	0.0128311	si:ch211-283g2.1	si:ch211-283g2.1%2C
GeneID:58114	-2.56775	1.69171	10.9949	0.000913632	0.0128757	actc1b	actin%2C alpha%2C cardiac muscle 1b
GeneID:561671	-0.251771	5.72181	10.9936	0.000914295	0.0128757	si:ch211-106h4.9	si:ch211-106h4.9%2C
GeneID:336839	-0.232702	7.98215	10.9917	0.000915195	0.0128788	cdc42	cell division cycle 42%2C transcript variant 1
GeneID:436787	0.461666	3.66763	10.9857	0.000918189	0.0129113	dusp22a	dual specificity phosphatase 22a
GeneID:436888	0.389016	3.83582	10.9809	0.000920557	0.012935	mterf3	mitochondrial transcription termination factor 3
GeneID:100537442	-0.643818	2.4848	10.978	0.000921978	0.0129411	elmod3	ELMO/CED-12 domain containing 3
GeneID:394166	0.277898	7.84227	10.9767	0.00092266	0.0129411	rps21	ribosomal protein S21
GeneID:100148772	0.391131	3.52311	10.9742	0.0009239	0.0129411	ap5b1	adaptor-related protein complex 5%2C beta 1 subunit
GeneID:568584	0.251884	6.70321	10.9717	0.000925121	0.0129411	LOC568584	GRB10 interacting GYF protein 1%2C
GeneID:570832	1.25514	5.36014	10.9717	0.000925139	0.0129411	c7b	complement component 7b
GeneID:100331646	0.283179	4.81291	10.9712	0.000925401	0.0129411	si:dkey-118j18.2	si:dkey-118j18.2
GeneID:570968	0.295099	5.64416	10.9704	0.000925782	0.0129411	rnf144aa	ring finger protein 144aa%2C
GeneID:563864	-0.51243	3.45568	10.969	0.000926508	0.0129417	si:ch73-173h19.3	si:ch73-173h19.3%2C
GeneID:394087	0.180601	8.40384	10.9673	0.000927346	0.0129438	arl6ip1	ADP-ribosylation factor-like 6 interacting protein 1
GeneID:100330669	-0.494281	3.59735	10.9592	0.000931411	0.012991	r3hdm2	R3H domain containing 2
GeneID:563983	-0.980697	2.12139	10.9571	0.000932441	0.0129958	usp43a	ubiquitin specific peptidase 43a%2C
GeneID:406292	-0.238778	7.43759	10.9489	0.000936579	0.0130403	ppib	peptidylprolyl isomerase B (cyclophilin B)
GeneID:563252	0.258983	6.9088	10.9481	0.000937015	0.0130403	cbfa2t3	core-binding factor%2C runt domain%2C alpha subunit 2%3B translocated to%2C 3%2C
GeneID:796720	-1.33121	0.182003	10.939	0.0009416	0.0130945	si:ch211-263k4.2	si:ch211-263k4.2%2C
GeneID:798483	-0.467079	4.32828	10.9337	0.000944282	0.0131219	LOC798483	proline-rich transmembrane protein 2-like
GeneID:100334858	0.270774	4.72169	10.9324	0.000944959	0.0131219	si:ch211-166e11.5	si:ch211-166e11.5
GeneID:569348	0.426271	3.29895	10.926	0.000948234	0.0131577	h6pd	hexose-6-phosphate dehydrogenase (glucose 1-dehydrogenase)
GeneID:405830	0.709027	5.88914	10.9214	0.000950609	0.0131772	lgals2a	lectin%2C galactoside-binding%2C soluble%2C 2a
GeneID:573999	0.322158	5.52502	10.9206	0.00095103	0.0131772	isca1	iron-sulfur cluster assembly 1
GeneID:100334879	-0.591913	3.04592	10.9092	0.000956895	0.0132398	map6b	microtubule-associated protein 6b
GeneID:541416	0.582692	3.3698	10.9091	0.000956949	0.0132398	arsa	arylsulfatase A
GeneID:326786	-0.32958	3.96951	10.8952	0.000964121	0.0133293	exosc6	exosome component 6
GeneID:100331014	0.244446	5.72004	10.8926	0.000965512	0.0133387	acvr2ab	activin A receptor%2C type IIAb%2C
GeneID:64270	-0.444481	3.95114	10.8907	0.000966487	0.0133425	epha4b	eph receptor A4b
GeneID:556853	-0.387733	5.35004	10.8737	0.000975379	0.0134554	cbln2a	cerebellin 2a precursor
GeneID:393792	-0.24377	6.65034	10.8715	0.000976577	0.0134621	kcnip3a	Kv channel interacting protein 3a%2C calsenilin%2C
GeneID:317734	-0.749091	1.54265	10.8685	0.000978126	0.0134731	esr2a	estrogen receptor 2a
GeneID:101882457	-1.00516	0.910267	10.8672	0.000978808	0.0134731	cacna2d1	calcium voltage-gated channel auxiliary subunit alpha2delta 1
GeneID:561887	0.749971	4.64566	10.8659	0.000979509	0.0134731	lrrcc1	leucine rich repeat and coiled-coil centrosomal protein 1
GeneID:406422	0.212866	6.29962	10.8623	0.00098144	0.0134898	lsm12b	LSM12 homolog b
GeneID:100329879	-0.679328	2.14028	10.8602	0.000982535	0.013495	cltb	clathrin%2C light chain B%2C
GeneID:394181	0.262945	5.07298	10.8504	0.000987718	0.0135496	cox15	cytochrome c oxidase assembly homolog 15 (yeast)
GeneID:322977	-0.337236	6.65436	10.8492	0.000988408	0.0135496	mid1ip1l	MID1 interacting protein 1%2C like
GeneID:378718	0.6259	3.13663	10.8487	0.000988657	0.0135496	drd2l	dopamine receptor D2 like%2C
GeneID:100331704	1.06111	6.09006	10.8445	0.000990916	0.0135707	LOC100331704	collagen alpha-1(XIV) chain
GeneID:553465	0.667425	5.9429	10.8295	0.000998959	0.013671	sik1	salt-inducible kinase 1%2C
GeneID:327437	0.24197	6.20167	10.8251	0.00100135	0.0136938	jade1	jade family PHD finger 1
GeneID:103911796	0.348131	6.13067	10.8154	0.0010066	0.0137556	si:ch1073-456m8.1	si:ch1073-456m8.1
GeneID:393136	0.46735	5.77375	10.8139	0.00100739	0.0137565	cpne3	copine III%2C
GeneID:567930	-0.312133	6.64949	10.8086	0.00101028	0.013786	ppp4r4	protein phosphatase 4%2C regulatory subunit 4%2C
GeneID:30236	0.31296	9.80981	10.8066	0.0010114	0.0137913	cx43	connexin 43
GeneID:447799	-0.296263	4.31925	10.804	0.00101283	0.0138009	nhsl1b	NHS-like 1b%2C
GeneID:555224	-0.272924	5.31053	10.7968	0.00101678	0.0138414	si:dkey-91i10.2	si:dkey-91i10.2%2C
GeneID:325034	-0.199043	6.28923	10.7946	0.00101797	0.0138414	pak2b	p21 protein (Cdc42/Rac)-activated kinase 2b%2C
GeneID:30685	-1.89104	1.68993	10.7945	0.001018	0.0138414	aanat2	arylalkylamine N-acetyltransferase 2
GeneID:553765	-0.49706	5.99069	10.7868	0.00102227	0.0138895	pcbp3	poly(rC) binding protein 3%2C
GeneID:751701	0.634917	7.70296	10.7771	0.00102766	0.0139528	ptgdsb.2	prostaglandin D2 synthase b%2C tandem duplicate 2
GeneID:100333881	-0.424988	3.97866	10.7668	0.00103336	0.01402	tbc1d8	TBC1 domain family member 8
GeneID:101884263	-0.338974	4.7891	10.7535	0.00104081	0.0141109	hid1a	HID1 domain containing a
GeneID:30334	0.431026	5.97732	10.7498	0.00104293	0.0141252	pou6f1	POU class 6 homeobox 1%2C
GeneID:556596	-1.06031	0.72528	10.749	0.00104335	0.0141252	prom2	prominin 2%2C
GeneID:368857	0.576485	3.33137	10.7431	0.0010467	0.0141603	cmc2	C-x(9)-C motif containing 2%2C transcript variant 2
GeneID:378837	0.225873	6.77853	10.7413	0.00104773	0.0141617	vps13a	vacuolar protein sorting 13 homolog A (S. cerevisiae)
GeneID:393582	0.191648	7.7008	10.7394	0.00104881	0.0141617	dopey2	dopey family member 2%2C
GeneID:100537991	0.883363	2.96917	10.7389	0.00104905	0.0141617	prodhb	proline dehydrogenase (oxidase) 1b
GeneID:550518	-1.11639	-0.178229	10.7237	0.00105774	0.0142635	twist1b	twist family bHLH transcription factor 1b%2C
GeneID:100334899	0.435377	3.54289	10.723	0.00105809	0.0142635	si:dkey-77f5.8	si:dkey-77f5.8%2C
GeneID:323479	-0.324324	6.14734	10.7062	0.00106777	0.0143825	prkcbp1l	protein kinase C binding protein 1%2C like%2C
GeneID:100535903	0.678492	2.23156	10.705	0.00106844	0.0143825	si:ch211-261n11.7	si:ch211-261n11.7
GeneID:777721	0.381979	5.99083	10.6982	0.00107243	0.0144259	wdsub1	WD repeat%2C sterile alpha motif and U-box domain containing 1%2C
GeneID:327138	0.490897	2.90423	10.6916	0.00107625	0.0144671	slc26a11	solute carrier family 26 (anion exchanger)%2C member 11
GeneID:567953	-1.20053	2.98321	10.6893	0.00107758	0.0144747	zgc:195023	zgc:195023
GeneID:559096	-0.237972	10.0255	10.6872	0.0010788	0.0144766	kcnc3a	potassium voltage-gated channel%2C Shaw-related subfamily%2C member 3a%2C
GeneID:335057	-0.625772	4.48005	10.6864	0.00107926	0.0144766	znf462	zinc finger protein 462%2C
GeneID:562838	-0.485734	3.0776	10.6819	0.0010819	0.0144941	rac1b	ras-related C3 botulinum toxin substrate 1b (rho family%2C small GTP binding protein Rac1)
GeneID:497616	-0.540884	3.35864	10.6815	0.0010821	0.0144941	numbl	numb homolog (Drosophila)-like%2C
GeneID:103909511	0.360513	4.32694	10.673	0.00108713	0.0145513	LOC103909511	gastrula zinc finger protein XlCGF7.1-like
GeneID:192307	0.276391	8.27394	10.6666	0.00109088	0.0145911	csnk1a1	casein kinase 1%2C alpha 1%2C
GeneID:569123	-0.838645	0.738457	10.6485	0.00110161	0.0147242	si:dkey-98f17.5	si:dkey-98f17.5
GeneID:246275	-1.96878	0.474447	10.6423	0.00110527	0.0147627	myhz2	myosin%2C heavy polypeptide 2%2C fast muscle specific%2C
GeneID:562705	-0.284301	5.81297	10.64	0.00110666	0.0147708	ppp4cb	protein phosphatase 4%2C catalytic subunit b
GeneID:568368	0.543952	3.11785	10.6331	0.00111081	0.0148158	lipea	lipase%2C hormone-sensitive a%2C
GeneID:564342	0.280724	5.04234	10.6284	0.00111365	0.0148432	mfsd8	major facilitator superfamily domain containing 8%2C
GeneID:767788	0.391593	5.0678	10.6246	0.00111592	0.014863	uqcc1	ubiquinol-cytochrome c reductase complex assembly factor 1
GeneID:64692	-0.741931	1.48748	10.6218	0.00111764	0.0148754	zp3b	zona pellucida glycoprotein 3b
GeneID:322509	-0.75393	3.57455	10.6175	0.00112023	0.0148826	acta2	actin%2C alpha 2%2C smooth muscle%2C aorta
GeneID:100151149	0.28955	9.06477	10.6172	0.00112038	0.0148826	syngap1b	synaptic Ras GTPase activating protein 1b
GeneID:100002302	-0.870012	2.84792	10.617	0.00112054	0.0148826	mri1	methylthioribose-1-phosphate isomerase 1
GeneID:436764	-0.2833	10.0284	10.6144	0.00112209	0.0148927	olfm1a	olfactomedin 1a%2C
GeneID:567877	-0.619337	3.39692	10.6082	0.00112585	0.0149321	syt2a	synaptotagmin IIa%2C
GeneID:794752	-3.61525	2.01236	10.6042	0.0011283	0.0149542	ckmb	creatine kinase%2C muscle b%2C
GeneID:560068	0.20346	6.97472	10.5928	0.0011353	0.0150305	pdk3a	pyruvate dehydrogenase kinase%2C isozyme 3a%2C
GeneID:195817	-0.571421	3.55073	10.5913	0.00113619	0.0150305	lmnl3	lamin L3%2C
GeneID:403006	0.187795	8.29432	10.5909	0.00113645	0.0150305	nptnb	neuroplastin b
GeneID:100149838	0.368063	4.88471	10.5885	0.00113795	0.0150398	pycr1b	pyrroline-5-carboxylate reductase 1b%2C
GeneID:30476	-0.507335	2.13872	10.5866	0.00113912	0.0150448	wif1	wnt inhibitory factor 1
GeneID:327635	0.517719	4.54794	10.5843	0.00114054	0.0150507	gnsb	glucosamine (N-acetyl)-6-sulfatase (Sanfilippo disease IIID)%2C b
GeneID:497076	0.214378	6.03066	10.5833	0.00114115	0.0150507	xk	X-linked Kx blood group (McLeod syndrome)%2C
GeneID:333991	-0.363309	3.46834	10.5793	0.00114362	0.0150727	rbm38	RNA binding motif protein 38
GeneID:334210	0.673942	3.36268	10.5743	0.00114672	0.015103	asb3	ankyrin repeat and SOCS box containing 3
GeneID:100189615	0.476283	3.94273	10.5707	0.00114897	0.0151221	zgc:194398	zgc:194398
GeneID:100005543	-0.381406	5.14465	10.5604	0.00115533	0.0151921	ppfia4	protein tyrosine phosphatase%2C receptor type%2C f polypeptide (PTPRF)%2C interacting protein (liprin)%2C alpha 4%2C
GeneID:100329505	0.37143	4.28722	10.5574	0.00115722	0.0151921	hgsnat	heparan-alpha-glucosaminide N-acetyltransferase%2C
GeneID:565258	-0.325722	8.30746	10.5571	0.00115743	0.0151921	necab2	N-terminal EF-hand calcium binding protein 2%2C
GeneID:100000326	0.34562	4.19405	10.557	0.0011575	0.0151921	gpn3	GPN-loop GTPase 3
GeneID:101882936	-0.518606	2.85619	10.5463	0.0011642	0.0152694	reps2	RALBP1 associated Eps domain containing 2
GeneID:252846	-0.64386	1.34441	10.5426	0.00116654	0.0152896	myo7aa	myosin VIIAa%2C
GeneID:558363	2.42776	2.84698	10.5348	0.00117149	0.0153438	si:dkey-188i13.9	si:dkey-188i13.9
GeneID:777758	-0.411387	3.538	10.5271	0.00117638	0.0153971	hps3	Hermansky-Pudlak syndrome 3%2C
GeneID:378848	0.395608	7.35498	10.5255	0.00117738	0.0153995	hspa5	heat shock protein 5
GeneID:560416	-0.790862	4.96498	10.5223	0.00117945	0.015416	erf	Ets2 repressor factor%2C
GeneID:563459	-0.150651	7.98535	10.5164	0.00118322	0.0154526	kif5ba	kinesin family member 5B%2C a%2C
GeneID:562077	0.188757	8.01663	10.5153	0.00118389	0.0154526	clasp1a	cytoplasmic linker associated protein 1a%2C
GeneID:100034482	2.45215	2.81884	10.5039	0.00119124	0.0155379	si:dkey-242h9.3	si:dkey-242h9.3%2C
GeneID:560294	0.543381	2.64872	10.4981	0.00119498	0.0155759	tbl1x	transducin (beta)-like 1X-linked
GeneID:567884	0.182508	6.97657	10.4945	0.0011973	0.0155824	kansl1b	KAT8 regulatory NSL complex subunit 1b%2C
GeneID:58142	-2.52447	2.81572	10.494	0.00119764	0.0155824	myhz1.1	myosin%2C heavy polypeptide 1.1%2C skeletal muscle%2C transcript variant 1
GeneID:445233	-0.520372	3.71313	10.4935	0.00119795	0.0155824	me2	malic enzyme 2%2C NAD(+)-dependent%2C mitochondrial
GeneID:100151333	0.495574	3.6117	10.4876	0.0012018	0.0156217	LOC100151333	gastrula zinc finger protein XlCGF57.1-like
GeneID:58117	-0.187918	6.72041	10.4858	0.00120295	0.015626	ctnnbip1	catenin%2C beta interacting protein 1
GeneID:550474	-0.37868	3.99836	10.4782	0.00120794	0.0156801	babam2	BRISC and BRCA1 A complex member 2%2C
GeneID:553253	0.450959	2.6845	10.4631	0.00121784	0.0157976	tmem55bb	transmembrane protein 55Bb
GeneID:558206	-0.34835	8.25526	10.4583	0.001221	0.0158279	cspg5a	chondroitin sulfate proteoglycan 5a%2C
GeneID:323898	0.256971	4.41234	10.4541	0.0012238	0.0158533	iqce	IQ motif containing E%2C
GeneID:260303	0.282206	9.21018	10.4487	0.00122737	0.0158886	reln	reelin
GeneID:571834	0.417114	4.02222	10.4449	0.00122989	0.0159104	si:dkey-28b4.7	si:dkey-28b4.7
GeneID:406383	-0.227193	6.53508	10.4414	0.00123219	0.0159291	cmpk	cytidylate kinase
GeneID:170445	0.31998	6.2565	10.4375	0.00123485	0.0159526	pknox1.2	pbx/knotted 1 homeobox 1.2%2C
GeneID:570640	0.23089	4.85794	10.4312	0.00123903	0.0159958	nat15	N-acetyltransferase 15 (GCN5-related%2C putative)
GeneID:553306	0.30007	6.09768	10.424	0.00124389	0.0160476	evi5b	ecotropic viral integration site 5b%2C
GeneID:170452	0.230601	7.75743	10.4194	0.00124697	0.0160763	gria3a	glutamate receptor%2C ionotropic%2C AMPA 3a%2C
GeneID:57922	-0.288099	6.75217	10.4172	0.00124845	0.0160844	celf3a	cugbp%2C Elav-like family member 3a%2C
GeneID:550570	0.521061	2.2359	10.411	0.00125264	0.0161274	itprip	inositol 1%2C4%2C5-trisphosphate receptor interacting protein
GeneID:559945	-0.403506	6.35837	10.4065	0.0012557	0.0161498	dot1l	DOT1-like histone H3K79 methyltransferase%2C
GeneID:492689	0.479303	2.69492	10.406	0.00125609	0.0161498	fam83d	family with sequence similarity 83%2C member D
GeneID:393808	0.379959	4.31119	10.3986	0.0012611	0.0162033	ssx2ipa	synovial sarcoma%2C X breakpoint 2 interacting protein a
GeneID:560653	-0.614238	2.58073	10.3971	0.00126212	0.0162053	npr1a	natriuretic peptide receptor 1a%2C
GeneID:568037	-0.265741	7.99989	10.394	0.00126427	0.0162219	LOC568037	transcription factor HIVEP3%2C
GeneID:570182	-0.535805	2.99573	10.3906	0.00126661	0.016241	pgbd5	piggyBac transposable element derived 5
GeneID:393188	-0.48256	2.26177	10.3858	0.00126986	0.0162716	inip	ints3 and nabp interacting protein
GeneID:570188	-0.373663	4.68892	10.3836	0.00127142	0.0162805	kcnd2	potassium voltage-gated channel%2C Shal-related subfamily%2C member 2%2C
GeneID:798289	-0.444757	3.18285	10.3725	0.00127908	0.0163533	pdzrn4	PDZ domain containing ring finger 4
GeneID:564064	-0.176545	7.52488	10.3716	0.00127965	0.0163533	prkacaa	protein kinase%2C cAMP-dependent%2C catalytic%2C alpha%2C genome duplicate a%2C
GeneID:100004700	1.2683	0.0263459	10.3716	0.00127969	0.0163533	cyp24a1	cytochrome P450%2C family 24%2C subfamily A%2C polypeptide 1
GeneID:100331216	-0.677795	2.13161	10.3567	0.00129008	0.0164748	LOC100331216	gap junction delta-2 protein-like
GeneID:560638	-0.934337	1.57045	10.3501	0.00129464	0.016522	si:ch73-21k16.1	si:ch73-21k16.1%2C
GeneID:100004611	-0.753896	2.1218	10.3385	0.00130287	0.0166157	sema3bl	sema domain%2C immunoglobulin domain (Ig)%2C short basic domain%2C secreted%2C (semaphorin) 3bl
GeneID:323329	0.219472	8.24247	10.3348	0.00130543	0.0166372	mat2aa	methionine adenosyltransferase II%2C alpha a
GeneID:100334600	-0.755568	0.788318	10.3306	0.00130845	0.0166644	si:ch73-352p4.5	si:ch73-352p4.5
GeneID:555449	-0.542405	4.00128	10.3252	0.00131228	0.016702	tmtc1	transmembrane and tetratricopeptide repeat containing 1%2C
GeneID:550525	-0.800342	0.050366	10.3179	0.00131749	0.016757	zgc:110197	zgc:110197%2C
GeneID:569755	-0.642502	3.49226	10.3159	0.00131892	0.0167639	col6a1	collagen%2C type VI%2C alpha 1
GeneID:100534720	0.330215	4.10227	10.3123	0.00132147	0.016775	isg20	interferon stimulated exonuclease gene
GeneID:100321338	0.43099	5.15203	10.3112	0.00132223	0.016775	slc2a1b	solute carrier family 2 (facilitated glucose transporter)%2C member 1b
GeneID:550564	0.32348	4.11561	10.3109	0.00132245	0.016775	faub	Finkel-Biskis-Reilly murine sarcoma virus (FBR-MuSV) ubiquitously expressed b
GeneID:564614	-1.0041	0.146029	10.3024	0.00132855	0.0168369	ankrd52b	ankyrin repeat domain 52b
GeneID:436999	-1.05255	0.055842	10.3016	0.00132911	0.0168369	wdhd1	WD repeat and HMG-box DNA binding protein 1
GeneID:562398	-0.846954	2.69895	10.2988	0.00133116	0.0168415	si:ch211-168n16.1	si:ch211-168n16.1
GeneID:101883988	0.894993	1.37024	10.2987	0.00133126	0.0168415	thnsl1	threonine synthase like 1
GeneID:103911113	0.241491	7.23306	10.2936	0.0013349	0.0168763	mctp1a	multiple C2 domains%2C transmembrane 1a
GeneID:561773	-0.705742	4.25502	10.2917	0.00133628	0.0168825	hrh3	histamine receptor H3
GeneID:794317	0.820848	2.05634	10.2831	0.00134258	0.0169506	zgc:175107	zgc:175107
GeneID:436832	0.373803	5.12918	10.2818	0.00134346	0.0169506	slc35f6	solute carrier family 35%2C member F6
GeneID:556979	0.483556	3.61918	10.2802	0.00134468	0.0169546	abcg1	ATP-binding cassette%2C sub-family G (WHITE)%2C member 1
GeneID:562291	0.478264	6.57455	10.2752	0.00134827	0.0169886	cited4a	Cbp/p300-interacting transactivator%2C with Glu/Asp-rich carboxy-terminal domain%2C 4a
GeneID:368509	-0.280885	7.84269	10.2655	0.00135541	0.0170524	ubtf	upstream binding transcription factor%2C RNA polymerase I
GeneID:393894	-0.5034	2.87796	10.2654	0.00135549	0.0170524	pitpnb	phosphatidylinositol transfer protein%2C beta%2C transcript variant 2
GeneID:100000949	-0.370268	5.07281	10.2641	0.00135646	0.0170524	dock10	dedicator of cytokinesis 10%2C
GeneID:192322	-0.242926	10.0117	10.2634	0.00135694	0.0170524	calm2b	calmodulin 2b%2C (phosphorylase kinase%2C delta)
GeneID:563584	-0.191616	6.88315	10.2607	0.00135893	0.0170616	ptprua	protein tyrosine phosphatase%2C receptor type%2C U%2C a%2C
GeneID:445383	0.256882	5.44164	10.26	0.00135948	0.0170616	bud31	BUD31 homolog (S. cerevisiae)
GeneID:562363	-0.490608	3.63947	10.2559	0.00136248	0.0170879	radil	Ras association and DIL domains%2C
GeneID:566329	-0.277544	8.53868	10.2488	0.0013677	0.0171308	tmsb2	thymosin beta 2
GeneID:566537	0.341015	8.67448	10.2488	0.00136771	0.0171308	slc38a2	solute carrier family 38%2C member 2
GeneID:100332814	-0.887027	1.39288	10.2463	0.00136957	0.0171428	dclk2b	doublecortin-like kinase 2b
GeneID:334222	-0.312744	8.22723	10.2437	0.0013715	0.0171555	hnrnpa0b	heterogeneous nuclear ribonucleoprotein A0b
GeneID:100007322	0.267941	6.56169	10.234	0.00137874	0.0172347	ptpn23a	protein tyrosine phosphatase%2C non-receptor type 23%2C a%2C
GeneID:386644	0.239666	5.40807	10.231	0.001381	0.017241	ddi2	DNA-damage inducible protein 2%2C
GeneID:100149863	-0.559025	5.16718	10.2309	0.00138107	0.017241	LOC100149863	hairy-related 4.1-like
GeneID:321729	-0.213949	9.46188	10.2267	0.00138425	0.0172693	ywhabl	tyrosine 3-monooxygenase/tryptophan 5-monooxygenase activation protein%2C beta polypeptide like%2C
GeneID:100535393	-0.542665	3.83311	10.2199	0.00138937	0.0173218	LOC100535393	protein unc-13 homolog B-like%2C
GeneID:493613	-0.512571	3.60425	10.2046	0.0014009	0.0174525	gna11b	guanine nucleotide binding protein (G protein)%2C alpha 11b (Gq class)
GeneID:799942	-0.390358	3.95172	10.2036	0.0014017	0.0174525	pde9a	phosphodiesterase 9A%2C
GeneID:553373	0.484042	3.75369	10.2008	0.00140379	0.0174671	ccndbp1	cyclin D-type binding-protein 1
GeneID:566552	0.517667	3.558	10.198	0.0014059	0.0174818	si:ch211-241j12.3	si:ch211-241j12.3%2C
GeneID:323738	0.183008	7.22259	10.1947	0.00140848	0.0175024	ankhb	ANKH inorganic pyrophosphate transport regulator b
GeneID:110438369	0.248608	6.92667	10.1894	0.00141252	0.0175411	LOC110438369	serine-aspartate repeat-containing protein F-like
GeneID:368319	-0.758031	6.58501	10.187	0.00141431	0.0175518	mbpb	myelin basic protein b%2C transcript variant 1
GeneID:798079	-0.631586	3.84829	10.1837	0.00141688	0.0175721	plp2	proteolipid protein 2%2C
GeneID:557906	-0.294357	4.75276	10.1803	0.00141946	0.0175857	spsb4a	splA/ryanodine receptor domain and SOCS box containing 4a%2C
GeneID:567771	-0.966298	0.0803765	10.1799	0.00141983	0.0175857	col6a2	collagen%2C type VI%2C alpha 2%2C
GeneID:335257	0.197161	7.08092	10.1768	0.00142221	0.0176036	lmbrd2b	LMBR1 domain containing 2b
GeneID:563225	0.577024	2.73788	10.1676	0.00142928	0.0176795	gtpbp6	GTP binding protein 6 (putative)%2C
GeneID:751650	0.614354	1.51779	10.1653	0.00143107	0.0176901	fam169aa	family with sequence similarity 169%2C member Aa
GeneID:58118	-0.536611	6.65519	10.163	0.0014329	0.0177012	bdnf	brain-derived neurotrophic factor%2C
GeneID:317763	-0.89903	0.962743	10.1583	0.00143651	0.0177342	ttk	ttk protein kinase%2C
GeneID:795414	0.299248	5.87777	10.151	0.00144225	0.0177934	relb	v-rel avian reticuloendotheliosis viral oncogene homolog B%2C
GeneID:406350	-0.976858	1.2507	10.1413	0.00144986	0.0178757	uhrf1	ubiquitin-like with PHD and ring finger domains 1
GeneID:368207	-0.165569	7.02991	10.1189	0.00146753	0.0180817	ktn1	kinectin 1%2C transcript variant 1
GeneID:406294	0.260609	5.14282	10.1171	0.00146898	0.0180878	glrx5	glutaredoxin 5 homolog (S. cerevisiae)
GeneID:336147	0.252123	9.77044	10.1144	0.00147117	0.0181029	abcc5	ATP-binding cassette%2C sub-family C (CFTR/MRP)%2C member 5%2C
GeneID:393741	0.254799	4.89369	10.1112	0.00147368	0.0181131	pcmtl	l-isoaspartyl protein carboxyl methyltransferase%2C like
GeneID:407654	0.340419	6.02608	10.111	0.00147391	0.0181131	mob1bb	MOB kinase activator 1Bb
GeneID:566479	0.290902	7.5283	10.105	0.00147869	0.0181601	plch1	phospholipase C%2C eta 1%2C
GeneID:799435	-0.718099	2.3151	10.1011	0.00148178	0.0181861	arhgef10la	Rho guanine nucleotide exchange factor (GEF) 10-like a%2C
GeneID:494076	0.309781	5.50879	10.0975	0.00148474	0.0182107	dhtkd1	dehydrogenase E1 and transketolase domain containing 1
GeneID:796377	-0.808117	1.0215	10.0843	0.00149537	0.0183292	sema4e	semaphorin 4e%2C transcript variant 1
GeneID:406267	0.273618	6.96951	10.0788	0.00149981	0.018364	hnrnpk	heterogeneous nuclear ribonucleoprotein K
GeneID:406672	-0.22099	5.42069	10.0775	0.0015009	0.018364	uba2	ubiquitin-like modifier activating enzyme 2%2C
GeneID:566743	0.382541	4.43483	10.0772	0.00150113	0.018364	ankrd34c	ankyrin repeat domain 34C
GeneID:192329	-0.360872	7.3616	10.0653	0.00151091	0.0184668	ppp1r10	protein phosphatase 1%2C regulatory subunit 10%2C
GeneID:794171	-0.412087	4.05179	10.0636	0.00151227	0.0184668	suz12a	SUZ12 polycomb repressive complex 2a subunit%2C
GeneID:562963	0.255949	5.30874	10.0634	0.00151245	0.0184668	oxa1l	oxidase (cytochrome c) assembly 1-like
GeneID:450030	0.531806	3.51354	10.0586	0.00151636	0.0185025	chchd4b	coiled-coil-helix-coiled-coil-helix domain containing 4b
GeneID:100005305	-1.40444	0.394333	10.0533	0.00152072	0.0185437	zgc:162144	zgc:162144
GeneID:100001293	0.269725	6.00723	10.0499	0.00152354	0.0185662	znf207b	zinc finger protein 207%2C b%2C
GeneID:558097	0.344148	4.88173	10.0441	0.00152833	0.0186125	fbxo7	F-box protein 7%2C
GeneID:571337	0.303204	5.23988	10.0349	0.00153599	0.0186923	ctdspl3	CTD (carboxy-terminal domain%2C RNA polymerase II%2C polypeptide A) small phosphatase like 3
GeneID:30715	0.267713	5.02448	10.0339	0.00153686	0.0186923	pou2f1a	POU class 2 homeobox 1a
GeneID:558224	-0.740054	0.923684	10.0324	0.00153812	0.0186957	ecm2	extracellular matrix protein 2%2C female organ and adipocyte specific
GeneID:415215	0.224916	5.46024	10.0261	0.0015434	0.0187478	fgfr1op	FGFR1 oncogene partner%2C
GeneID:402913	0.290678	4.59929	10.0232	0.0015458	0.0187649	ubxn7	UBX domain protein 7
GeneID:503946	0.474432	3.59269	10.0147	0.00155298	0.01884	fhod1	formin homology 2 domain containing 1%2C
GeneID:100144557	-0.392563	3.76387	10.0119	0.00155531	0.0188561	rap1gap	RAP1 GTPase activating protein
GeneID:101885039	-0.347956	4.77879	10.0107	0.00155632	0.0188563	ntng2b	netrin g2b%2C
GeneID:567837	0.291319	5.17035	10.0035	0.0015624	0.0189179	si:dkey-193c22.1	si:dkey-193c22.1
GeneID:562918	-0.905165	2.52016	9.9962	0.00156863	0.0189812	stum	stum%2C mechanosensory transduction mediator homolog%2C
GeneID:571470	0.587911	2.6961	9.99118	0.00157292	0.0190208	ppp1r15b	protein phosphatase 1%2C regulatory subunit 15B
GeneID:321905	0.241288	6.21682	9.9819	0.00158086	0.0191047	phrf1	PHD and ring finger domains 1%2C
GeneID:555163	0.228206	6.1597	9.97679	0.00158526	0.0191446	mpzl1l	myelin protein zero-like 1 like%2C
GeneID:405857	0.53128	5.31238	9.97571	0.00158619	0.0191446	msrb2	methionine sulfoxide reductase B2
GeneID:792524	-0.704302	1.50194	9.96643	0.0015942	0.0192291	hs6st3a	heparan sulfate 6-O-sulfotransferase 3a
GeneID:100126133	0.233113	5.39458	9.9636	0.00159666	0.0192464	ppt2	palmitoyl-protein thioesterase 2%2C
GeneID:557486	-0.471045	4.0481	9.95732	0.00160212	0.019291	hdac5	histone deacetylase 5%2C
GeneID:564497	-0.720231	1.60479	9.95699	0.0016024	0.019291	tnfaip3	tumor necrosis factor%2C alpha-induced protein 3
GeneID:541432	-0.242538	6.23633	9.9531	0.00160579	0.0193082	hsbp1a	heat shock factor binding protein 1a
GeneID:100005257	-0.37365	6.66191	9.95301	0.00160587	0.0193082	nptxrb	neuronal pentraxin receptor b
GeneID:794838	-0.209199	5.70498	9.94802	0.00161022	0.0193482	LOC794838	desumoylating isopeptidase 2-like%2C
GeneID:541378	0.202312	6.45744	9.94679	0.0016113	0.0193489	tufm	Tu translation elongation factor%2C mitochondrial
GeneID:557112	0.232618	5.83826	9.93926	0.00161791	0.0194159	ccdc186	si:ch211-225b10.4
GeneID:561487	-0.963605	0.868537	9.9267	0.00162898	0.0195364	si:ch211-244o22.2	si:ch211-244o22.2
GeneID:393542	0.645616	3.47704	9.92277	0.00163247	0.0195658	selenbp1	selenium binding protein 1%2C
GeneID:378855	0.476756	6.23767	9.91502	0.00163935	0.0196359	prelid3b	PRELI domain containing 3
GeneID:619256	-0.295011	6.95923	9.90595	0.00164745	0.0197204	acbd7	acyl-CoA binding domain containing 7
GeneID:568084	0.266355	6.50671	9.89842	0.0016542	0.0197887	grip2a	glutamate receptor interacting protein 2a%2C
GeneID:449827	-0.182726	6.08693	9.89196	0.00166003	0.0198458	nutf2	nuclear transport factor 2
GeneID:100000808	0.252157	4.89293	9.88829	0.00166334	0.0198729	zbed4	zinc finger%2C BED-type containing 4%2C
GeneID:567938	-0.243694	5.87464	9.88634	0.0016651	0.0198813	pik3c2b	phosphatidylinositol-4-phosphate 3-kinase%2C catalytic subunit type 2 beta%2C
GeneID:337142	-0.570212	3.02079	9.87939	0.00167141	0.019944	cnn3b	calponin 3%2C acidic b
GeneID:63998	0.320628	4.85255	9.87584	0.00167463	0.0199699	stard3	StAR-related lipid transfer (START) domain containing 3
GeneID:101884815	-0.900658	0.214687	9.87276	0.00167743	0.0199842	celf5b	cugbp%2C Elav-like family member 5b
GeneID:445310	-0.228952	5.93596	9.87221	0.00167794	0.0199842	tmem179	transmembrane protein 179
GeneID:100148665	-0.284657	6.41211	9.87026	0.00167972	0.0199927	LOC100148665	uncharacterized LOC100148665
GeneID:798465	-0.75127	1.7844	9.86381	0.00168562	0.0200416	daam2	dishevelled associated activator of morphogenesis 2
GeneID:402894	0.322013	4.12636	9.86345	0.00168594	0.0200416	smim14	small integral membrane protein 14
GeneID:555552	-0.847263	0.772829	9.84947	0.00169881	0.0201819	si:ch211-133l11.10	si:ch211-133l11.10%2C
GeneID:393549	0.310472	5.39209	9.84362	0.00170422	0.0202268	asah1b	N-acylsphingosine amidohydrolase (acid ceramidase) 1b
GeneID:558048	0.353233	4.73432	9.84307	0.00170473	0.0202268	n4bp2	NEDD4 binding protein 2
GeneID:568879	-0.686355	0.907811	9.83579	0.00171149	0.0202943	rnf34b	ring finger protein 34b%2C
GeneID:565942	-1.49963	0.440545	9.83112	0.00171584	0.0203331	mfi2	antigen p97 (melanoma associated) identified by monoclonal antibodies 133.2 and 96.5%2C
GeneID:406645	0.47488	6.95776	9.82461	0.00172192	0.0203924	ctsba	cathepsin Ba
GeneID:322372	2.15097	3.13202	9.82151	0.00172483	0.0204141	fah	fumarylacetoacetate hydrolase (fumarylacetoacetase)%2C
GeneID:553778	-0.553847	2.47738	9.80548	0.00173993	0.0205799	rab23	RAB23%2C member RAS oncogene family
GeneID:447864	0.441198	3.30694	9.80285	0.00174241	0.020587	ass1	argininosuccinate synthase 1
GeneID:100149042	1.16486	3.23063	9.80137	0.00174382	0.020587	agrp	agouti related neuropeptide%2C
GeneID:573689	0.223029	5.99781	9.80018	0.00174495	0.020587	ndufs4	NADH dehydrogenase (ubiquinone) Fe-S protein 4%2C (NADH-coenzyme Q reductase)
GeneID:100002875	0.432	6.16288	9.79934	0.00174575	0.020587	hmox2a	heme oxygenase 2a%2C
GeneID:560341	0.86791	4.33907	9.7991	0.00174597	0.020587	mych	myelocytomatosis oncogene homolog
GeneID:324421	0.240961	6.38061	9.79427	0.00175057	0.0206283	phb2a	prohibitin 2a%2C
GeneID:792402	-0.390024	6.38827	9.79089	0.00175378	0.0206534	kctd4	potassium channel tetramerization domain containing 4
GeneID:403086	0.590348	7.36583	9.7853	0.00175913	0.0207034	gpt2l	glutamic pyruvate transaminase (alanine aminotransferase) 2%2C like
GeneID:497648	-0.322269	5.76901	9.78248	0.00176183	0.0207223	dlg1l	discs%2C large (Drosophila) homolog 1%2C like%2C
GeneID:555504	-0.225187	6.20803	9.78132	0.00176294	0.0207225	pcdh7b	protocadherin 7b%2C
GeneID:30390	1.10515	0.513764	9.77967	0.00176452	0.0207282	cyp19a1a	cytochrome P450%2C family 19%2C subfamily A%2C polypeptide 1a
GeneID:553087	0.415861	6.44266	9.77443	0.00176955	0.0207744	nisch	nischarin%2C
GeneID:352937	-0.786058	5.70544	9.77185	0.00177204	0.020781	dio2	deiodinase%2C iodothyronine%2C type II
GeneID:569574	0.258097	6.1539	9.77153	0.00177235	0.020781	brd1a	bromodomain containing 1a%2C
GeneID:568480	-0.222788	5.41284	9.77043	0.00177341	0.020781	ankfy1	ankyrin repeat and FYVE domain containing 1%2C
GeneID:406420	-0.324567	5.16381	9.76681	0.00177691	0.0208091	wls	wntless Wnt ligand secretion mediator
GeneID:558291	0.633319	4.50133	9.76052	0.00178299	0.0208674	hapln2	hyaluronan and proteoglycan link protein 2
GeneID:567247	0.285514	5.2601	9.75715	0.00178627	0.0208928	mier3b	mesoderm induction early response 1%2C family member 3 b%2C
GeneID:30120	-0.524628	2.40014	9.73444	0.00180847	0.0211293	dlc	deltaC
GeneID:406566	0.288493	7.00611	9.73419	0.00180872	0.0211293	rsrc2	arginine/serine-rich coiled-coil 2%2C
GeneID:192332	-0.834711	2.19506	9.73259	0.0018103	0.0211332	smc4	structural maintenance of chromosomes 4
GeneID:437002	0.169135	7.18952	9.73158	0.00181129	0.0211332	wipi2	WD repeat domain%2C phosphoinositide interacting 2
GeneID:100000724	-0.533968	3.4096	9.72243	0.00182032	0.0212022	lrrtm4l1	leucine rich repeat transmembrane neuronal 4 like 1%2C
GeneID:100320028	-0.832408	1.71578	9.72242	0.00182034	0.0212022	plat	plasminogen activator%2C tissue%2C
GeneID:323865	0.292628	6.33096	9.72219	0.00182057	0.0212022	nxf1	nuclear RNA export factor 1
GeneID:100170835	0.237239	5.69485	9.72084	0.00182191	0.0212048	skilb	SKI-like proto-oncogene b%2C
GeneID:449836	0.37859	3.34272	9.71502	0.00182768	0.021256	fra10ac1	FRA10A associated CGG repeat 1
GeneID:555728	0.6296	5.25026	9.71414	0.00182855	0.021256	carf	calcium responsive transcription factor%2C
GeneID:448942	0.254565	5.33745	9.71077	0.00183191	0.0212819	vps33a	vacuolar protein sorting 33A
GeneID:792168	0.481457	3.04789	9.70639	0.00183629	0.0213096	ing5a	inhibitor of growth family%2C member 5a
GeneID:100005416	-0.927009	-0.171505	9.70584	0.00183683	0.0213096	ptger4b	prostaglandin E receptor 4 (subtype EP4) b
GeneID:556500	0.262955	6.97065	9.70499	0.00183768	0.0213096	tecpr1a	tectonin beta-propeller repeat containing 1a%2C
GeneID:100005551	-1.22479	0.708694	9.70253	0.00184014	0.0213251	entpd3	ectonucleoside triphosphate diphosphohydrolase 3%2C
GeneID:322903	-0.248991	5.37254	9.6864	0.00185636	0.0215	nanos1	nanos homolog 1
GeneID:327068	-0.19989	7.07381	9.68215	0.00186067	0.0215327	arpc2	actin related protein 2/3 complex%2C subunit 2
GeneID:393771	0.341041	4.40637	9.68136	0.00186147	0.0215327	tmem126a	transmembrane protein 126A%2C transcript variant 2
GeneID:553558	-0.284484	5.65102	9.67632	0.00186658	0.0215786	phactr3b	phosphatase and actin regulator 3b%2C
GeneID:108181160	0.735275	0.971822	9.67374	0.00186921	0.0215944	LOC108181160	gastrula zinc finger protein XlCGF57.1-like
GeneID:322626	-0.297853	5.83147	9.67181	0.00187117	0.0215944	hsd17b12b	hydroxysteroid (17-beta) dehydrogenase 12b
GeneID:101884408	0.25644	5.56508	9.67161	0.00187137	0.0215944	usf3	upstream transcription factor family member 3%2C
GeneID:101883822	-0.79525	0.716793	9.6623	0.00188088	0.0216787	si:dkey-13p1.4	si:dkey-13p1.4
GeneID:569482	0.329721	4.88164	9.66221	0.00188097	0.0216787	sdhaf2	succinate dehydrogenase complex assembly factor 2
GeneID:100093705	-0.702685	1.82099	9.6599	0.00188333	0.0216927	plppr5b	phospholipid phosphatase related 5b%2C
GeneID:114549	0.179368	8.50023	9.65789	0.0018854	0.0217034	ache	acetylcholinesterase
GeneID:768125	0.315691	4.86367	9.65174	0.00189172	0.0217545	zgc:153990	zgc:153990
GeneID:393618	0.246694	4.53827	9.65133	0.00189215	0.0217545	pex13	peroxisomal biogenesis factor 13
GeneID:335863	-0.49643	7.60819	9.64992	0.0018936	0.021758	itm2cb	integral membrane protein 2Cb%2C
GeneID:559626	0.644488	6.4733	9.64404	0.00189967	0.0218144	crtac1a	cartilage acidic protein 1a%2C
GeneID:100007978	-0.324402	4.84297	9.6393	0.00190458	0.0218522	si:dkey-261i16.5	si:dkey-261i16.5%2C
GeneID:568213	0.298571	4.25198	9.63702	0.00190694	0.0218522	tesk2	testis-specific kinase 2%2C
GeneID:100005026	0.428298	4.80385	9.63679	0.00190719	0.0218522	rilp	Rab interacting lysosomal protein%2C
GeneID:321294	-0.332449	3.86006	9.63641	0.00190757	0.0218522	cpox	coproporphyrinogen oxidase
GeneID:58025	-1.0859	0.463476	9.62095	0.0019237	0.0220236	ccnb1	cyclin B1
GeneID:569089	1.20773	2.00553	9.61775	0.00192705	0.0220486	si:ch211-173n18.3	si:ch211-173n18.3%2C
GeneID:560793	0.256085	6.55575	9.61608	0.00192881	0.0220554	kmt2ca	lysine (K)-specific methyltransferase 2Ca%2C
GeneID:403072	0.253522	5.05069	9.61484	0.00193011	0.022057	prpf3	PRP3 pre-mRNA processing factor 3 homolog (yeast)
GeneID:559540	0.998567	0.282181	9.60537	0.00194009	0.0221537	bmb	brambleberry
GeneID:404209	-0.549283	4.10941	9.60458	0.00194092	0.0221537	cnr1	cannabinoid receptor 1
GeneID:569877	-0.171468	7.36112	9.60258	0.00194304	0.0221645	top2b	topoisomerase (DNA) II beta%2C
GeneID:561431	-0.416721	5.74775	9.59885	0.00194699	0.0221962	myh9b	myosin%2C heavy chain 9b%2C non-muscle%2C
GeneID:108182240	0.39817	5.26527	9.59732	0.00194862	0.0222013	cfap44	cilia and flagella associated protein 44
GeneID:751624	-0.55565	2.14589	9.57217	0.00197549	0.022494	nat14	N-acetyltransferase 14 (GCN5-related%2C putative)
GeneID:768149	0.292236	5.00064	9.56547	0.00198272	0.0225627	samd1a	sterile alpha motif domain containing 1a
GeneID:556929	0.609251	3.93051	9.55772	0.0019911	0.0226445	zgc:154075	zgc:154075
GeneID:406288	0.295485	7.46693	9.53776	0.00201288	0.0228669	srsf1a	serine/arginine-rich splicing factor 1a%2C
GeneID:445480	0.615775	5.10814	9.53757	0.00201308	0.0228669	xrcc1	X-ray repair complementing defective repair in Chinese hamster cells 1
GeneID:567500	-0.189884	6.68447	9.53574	0.00201509	0.0228759	ctnna2	catenin (cadherin-associated protein)%2C alpha 2%2C
GeneID:573743	0.306508	5.1894	9.53026	0.00202112	0.0229298	zbtb41	zinc finger and BTB domain containing 41%2C
GeneID:563528	-0.991264	2.43013	9.52923	0.00202225	0.0229298	prss56	protease%2C serine%2C 56%2C
GeneID:100334346	-0.569491	2.44423	9.52654	0.00202522	0.0229454	slc24a4b	solute carrier family 24 (sodium/potassium/calcium exchanger)%2C member 4b
GeneID:564564	0.233324	4.44333	9.52536	0.00202652	0.0229454	LOC564564	solute carrier family 41 member 1%2C
GeneID:64608	-0.515312	7.06724	9.52427	0.00202772	0.0229454	alas1	aminolevulinate%2C delta-%2C synthase 1
GeneID:406528	0.689327	7.09646	9.52358	0.00202848	0.0229454	tdh	L-threonine dehydrogenase%2C
GeneID:492802	-0.564276	2.58337	9.52054	0.00203185	0.0229698	rhoua	ras homolog family member Ua
GeneID:336082	-0.413762	9.2586	9.51562	0.0020373	0.0230176	nell2b	neural EGFL like 2b
GeneID:561930	-1.14313	-0.0856622	9.51262	0.00204064	0.0230416	cks2	CDC28 protein kinase regulatory subunit 2%2C
GeneID:445174	0.228268	4.89778	9.50395	0.0020503	0.0231368	mzt2b	mitotic spindle organizing protein 2B%2C
GeneID:406384	-0.254995	7.56675	9.50118	0.0020534	0.023158	gmfb	glia maturation factor%2C beta
GeneID:30095	-2.72778	1.24538	9.48827	0.0020679	0.0232946	ckma	creatine kinase%2C muscle a
GeneID:494176	0.643811	1.61879	9.48819	0.00206799	0.0232946	rdh12l	retinol dehydrogenase 12%2C like
GeneID:559659	0.38554	6.03973	9.48711	0.00206921	0.0232946	atp5ia	ATP synthase%2C H+ transporting%2C mitochondrial Fo complex%2C subunit Ea
GeneID:792676	0.678062	4.8854	9.4848	0.00207181	0.0233101	nmi	N-myc (and STAT) interactor
GeneID:553212	0.307192	5.84647	9.48147	0.00207558	0.0233358	st8sia6	ST8 alpha-N-acetyl-neuraminide alpha-2%2C8-sialyltransferase 6
GeneID:503933	-0.633969	1.44947	9.48059	0.00207657	0.0233358	slc44a1b	solute carrier family 44 (choline transporter)%2C member 1b%2C
GeneID:568021	0.435724	4.1749	9.47528	0.00208259	0.0233896	tp53inp1	tumor protein p53 inducible nuclear protein 1
GeneID:541353	0.311682	5.73096	9.46812	0.00209074	0.0234671	napga	N-ethylmaleimide-sensitive factor attachment protein%2C gamma a%2C
GeneID:790929	0.582537	6.52336	9.46602	0.00209313	0.0234801	zgc:158316	zgc:158316
GeneID:103910030	0.625721	4.79809	9.46471	0.00209463	0.0234829	LOC103910030	3-ketoacyl-CoA thiolase%2C mitochondrial-like
GeneID:140634	-2.71671	4.89792	9.45633	0.00210421	0.0235764	cyp1a	cytochrome P450%2C family 1%2C subfamily A
GeneID:100332468	-0.570021	3.87752	9.45412	0.00210675	0.0235909	pde2a	phosphodiesterase 2A
GeneID:407679	0.36878	4.00496	9.45021	0.00211125	0.0236273	topbp1	topoisomerase (DNA) II binding protein 1%2C
GeneID:100003877	0.220631	5.89184	9.44839	0.00211334	0.0236367	lrp6	low density lipoprotein receptor-related protein 6
GeneID:100001904	-0.536688	2.35676	9.44651	0.00211551	0.023645	ccnjl	cyclin J-like
GeneID:569455	-0.187142	7.03011	9.44558	0.00211659	0.023645	kpnb3	karyopherin (importin) beta 3%2C
GeneID:553205	0.161594	5.9384	9.43711	0.00212639	0.0237405	kpna5	karyopherin alpha 5 (importin alpha 6)
GeneID:497403	0.631747	2.99796	9.43306	0.00213108	0.0237789	cenpf	centromere protein F%2C
GeneID:100332229	1.4412	-0.216321	9.4265	0.00213872	0.02385	LOC100332229	histone H2A%2C sperm-like
GeneID:450025	0.677157	3.53746	9.42072	0.00214548	0.0239113	cutc	cutC copper transporter homolog (E. coli)
GeneID:567234	-0.720575	4.81844	9.41712	0.00214969	0.0239256	lrmp	lymphoid-restricted membrane protein%2C
GeneID:325724	0.317582	6.67359	9.41654	0.00215037	0.0239256	etfa	electron-transfer-flavoprotein%2C alpha polypeptide
GeneID:393284	-0.785952	2.40452	9.41638	0.00215056	0.0239256	pdgfrl	platelet-derived growth factor receptor-like
GeneID:541335	1.21803	0.566985	9.41125	0.00215658	0.0239702	zgc:114046	zgc:114046
GeneID:100534852	-0.967797	0.726754	9.4108	0.00215711	0.0239702	sema4gb	sema domain%2C immunoglobulin domain (Ig)%2C transmembrane domain (TM) and short cytoplasmic domain%2C (semaphorin) 4Gb
GeneID:100149452	-0.332925	4.73326	9.40685	0.00216176	0.0240078	il1rapl2	interleukin 1 receptor accessory protein-like 2%2C
GeneID:327447	0.200851	5.65287	9.40411	0.00216499	0.0240297	nploc4	NPL4 homolog%2C ubiquitin recognition factor
GeneID:562474	0.400906	4.49754	9.40165	0.00216791	0.0240479	setx	senataxin%2C
GeneID:474324	0.324503	4.69417	9.3974	0.00217293	0.0240895	dpf2	D4%2C zinc and double PHD fingers family 2%2C
GeneID:101883589	-0.831908	2.36164	9.39331	0.00217779	0.0241292	LOC101883589	protocadherin Fat 4-like
GeneID:797711	-0.912966	4.58716	9.38502	0.00218765	0.0242238	LOC797711	zinc finger protein ZFP69-like
GeneID:373110	-0.970743	-0.283508	9.38399	0.00218889	0.0242238	birc5a	baculoviral IAP repeat containing 5a
GeneID:406590	0.506746	6.20292	9.37821	0.0021958	0.0242832	ak4	adenylate kinase 4%2C
GeneID:567746	-0.549608	2.70737	9.37735	0.00219683	0.0242832	fzd3b	frizzled class receptor 3b%2C
GeneID:100334619	0.554735	4.66953	9.37315	0.00220187	0.0243247	LOC100334619	uncharacterized LOC100334619%2C
GeneID:100005963	0.247729	5.03178	9.36946	0.00220631	0.0243477	znf281a	zinc finger protein 281a%2C
GeneID:559072	0.335676	4.95875	9.36888	0.002207	0.0243477	gba	glucosidase%2C beta%2C acid
GeneID:567033	-0.23635	6.73817	9.36821	0.00220781	0.0243477	gse1	Gse1 coiled-coil protein%2C
GeneID:798441	-0.321976	5.49289	9.35806	0.00222006	0.0244686	mstnb	myostatin b
GeneID:352941	-0.349368	3.89203	9.3525	0.00222682	0.0245287	zdhhc8b	zinc finger%2C DHHC-type containing 8b
GeneID:393914	-0.407199	4.70659	9.34676	0.00223381	0.0245914	slc37a4b	solute carrier family 37 (glucose-6-phosphate transporter)%2C member 4b
GeneID:335512	-0.233498	6.10381	9.34412	0.00223702	0.0246125	g3bp1	GTPase activating protein (SH3 domain) binding protein 1%2C
GeneID:492518	0.755876	2.24769	9.33889	0.00224341	0.0246684	haao	3-hydroxyanthranilate 3%2C4-dioxygenase%2C
GeneID:322645	0.25303	6.2144	9.33746	0.00224517	0.0246734	tomm40	translocase of outer mitochondrial membrane 40 homolog (yeast)%2C
GeneID:325885	0.244911	5.85421	9.33522	0.00224791	0.0246892	si:dkey-46a10.3	si:dkey-46a10.3
GeneID:103909578	-0.876055	0.977718	9.32705	0.00225795	0.024785	LOC103909578	protein phosphatase 1 regulatory subunit 29%2C
GeneID:798285	-0.570224	2.79071	9.31729	0.00227001	0.024903	rem2	RAS (RAD and GEM)-like GTP binding 2
GeneID:447853	-1.19836	-0.469304	9.30477	0.00228558	0.0250514	dlgap5	discs%2C large (Drosophila) homolog-associated protein 5
GeneID:327046	-0.372367	4.17576	9.30428	0.00228619	0.0250514	bri3bp	bri3 binding protein
GeneID:571740	-0.618267	1.53539	9.3021	0.00228892	0.0250668	znf821	zinc finger protein 821%2C
GeneID:378441	0.227972	9.90476	9.29907	0.0022927	0.0250805	gad1b	glutamate decarboxylase 1b%2C
GeneID:118437	-0.562938	2.43407	9.29897	0.00229283	0.0250805	gpc4	glypican 4
GeneID:436864	-0.388501	4.99089	9.29724	0.002295	0.0250859	rnd3b	Rho family GTPase 3b
GeneID:445290	0.201977	6.92157	9.29646	0.00229597	0.0250859	acat1	acetyl-CoA acetyltransferase 1
GeneID:100037388	0.712926	2.7529	9.29321	0.00230005	0.0251035	hps5	Hermansky-Pudlak syndrome 5
GeneID:561159	0.164274	8.07611	9.29306	0.00230023	0.0251035	wnk1b	WNK lysine deficient protein kinase 1b%2C
GeneID:335485	-0.562117	1.33153	9.29003	0.00230405	0.0251306	plpp2b	phospholipid phosphatase 2b
GeneID:337598	-0.525302	2.72073	9.28709	0.00230774	0.0251564	mcm4	minichromosome maintenance complex component 4
GeneID:560210	1.50163	1.01202	9.28568	0.00230952	0.0251613	hsp70l	heat shock cognate 70-kd protein%2C like
GeneID:431715	0.616926	1.61086	9.27235	0.00232639	0.0253305	rbck1	RanBP-type and C3HC4-type zinc finger containing 1%2C
GeneID:286787	0.327663	3.39967	9.27089	0.00232825	0.0253361	diexf	digestive organ expansion factor homolog
GeneID:436896	0.298524	5.75791	9.26354	0.00233761	0.0254233	zgc:92249	zgc:92249
GeneID:494478	-0.82245	5.72907	9.26057	0.00234141	0.02545	tfr1b	transferrin receptor 1b
GeneID:559593	-0.800178	2.31603	9.25653	0.00234657	0.0254915	acanb	aggrecan b%2C
GeneID:796610	-0.486822	3.12737	9.24384	0.00236289	0.025654	zgc:171482	zgc:171482%2C
GeneID:100000132	-0.372516	4.19151	9.2416	0.00236579	0.0256707	kcnk15	potassium channel%2C subfamily K%2C member 15
GeneID:100002756	0.244835	7.24252	9.23813	0.00237027	0.0257046	sorbs1	sorbin and SH3 domain containing 1%2C
GeneID:324185	-0.951766	-0.411543	9.23474	0.00237466	0.0257265	fanci	Fanconi anemia%2C complementation group I
GeneID:393119	0.197284	7.7721	9.23447	0.00237501	0.0257265	ankrd12	ankyrin repeat domain 12%2C
GeneID:570716	-1.31443	0.907506	9.23323	0.00237662	0.0257292	slc4a2b	solute carrier family 4 (anion exchanger)%2C member 2b
GeneID:324790	-0.199031	8.36531	9.23194	0.00237829	0.0257314	ptprna	protein tyrosine phosphatase%2C receptor type%2C Na%2C
GeneID:394003	-0.552384	2.04083	9.22894	0.00238219	0.0257314	cpne5b	copine Vb%2C
GeneID:30307	0.486461	5.84789	9.22891	0.00238223	0.0257314	jak2a	Janus kinase 2a%2C
GeneID:569262	0.277971	5.45701	9.22889	0.00238226	0.0257314	LOC569262	nuclear receptor coactivator 7-like%2C
GeneID:565630	-0.604725	1.97588	9.22125	0.00239223	0.0258243	si:ch73-95l15.5	si:ch73-95l15.5
GeneID:553567	-0.493894	5.54981	9.2173	0.00239739	0.0258653	syt5b	synaptotagmin Vb
GeneID:557008	0.349926	3.9522	9.21602	0.00239907	0.0258686	aldh3b2	aldehyde dehydrogenase 3 family%2C member B2
GeneID:100002553	-0.672008	1.6028	9.20901	0.00240827	0.0259531	si:dkey-202l22.3	si:dkey-202l22.3%2C
GeneID:553310	-0.767501	1.26327	9.19112	0.00243192	0.026193	elmo3	engulfment and cell motility 3%2C
GeneID:555401	-0.354968	4.29543	9.18748	0.00243677	0.0262303	aoc1	amine oxidase%2C copper containing 1
GeneID:335232	0.321625	4.98513	9.18575	0.00243906	0.02624	prkab1b	protein kinase%2C AMP-activated%2C beta 1 non-catalytic subunit%2C b%2C transcript variant 1
GeneID:100005014	0.436644	3.29388	9.18466	0.00244052	0.0262407	mob1a	MOB kinase activator 1A%2C
GeneID:100003793	-0.529614	3.19353	9.18033	0.00244629	0.0262879	ndp	Norrie disease (pseudoglioma)
GeneID:560089	1.22771	0.0411835	9.17768	0.00244985	0.0263111	mate4	multidrug and toxin extrusion protein 1-like%2C
GeneID:322404	0.206561	6.01518	9.17583	0.00245232	0.0263228	nop53	NOP53 ribosome biogenesis factor
GeneID:114377	-0.57266	2.15552	9.16323	0.00246926	0.0264896	efnb1	ephrin-B1
GeneID:796549	-0.680916	1.56975	9.15214	0.00248427	0.0266355	chst8	carbohydrate (N-acetylgalactosamine 4-0) sulfotransferase 8%2C
GeneID:791742	0.24045	8.85021	9.13799	0.00250356	0.0268271	b2ml	beta-2-microglobulin%2C like
GeneID:793849	0.781751	2.79467	9.13396	0.00250908	0.026871	bco2a	beta-carotene oxygenase 2a
GeneID:553490	0.16187	8.08763	9.12841	0.0025167	0.0269293	scaf1	SR-related CTD-associated factor 1%2C
GeneID:794315	0.669285	4.77664	9.12793	0.00251737	0.0269293	and1	actinodin1
GeneID:436870	-0.255954	8.5393	9.12289	0.00252431	0.026975	syn2a	synapsin IIa
GeneID:436667	0.405609	2.34471	9.12275	0.0025245	0.026975	b9d2	B9 protein domain 2%2C
GeneID:407612	0.577332	2.79291	9.10902	0.00254352	0.0271576	tmem106a	transmembrane protein 106A
GeneID:334839	0.286533	4.09896	9.10835	0.00254446	0.0271576	gtf2h4	general transcription factor IIH%2C polypeptide 4
GeneID:337386	0.177534	6.44577	9.09962	0.00255663	0.0272722	snx1a	sorting nexin 1a
GeneID:336541	-0.287526	4.41763	9.09291	0.00256602	0.0273569	blmh	bleomycin hydrolase
GeneID:564134	0.32572	5.24344	9.09147	0.00256805	0.0273631	arpp21	cAMP-regulated phosphoprotein%2C 21%2C
GeneID:393801	-0.187218	6.80439	9.08938	0.00257098	0.0273789	gnao1b	guanine nucleotide binding protein (G protein)%2C alpha activating activity polypeptide O%2C b
GeneID:101882678	2.19952	2.28676	9.08409	0.00257843	0.0274427	si:ch73-223f5.1	si:ch73-223f5.1%2C
GeneID:553187	-0.827954	2.50283	9.07606	0.00258977	0.027548	dnmt3aa	DNA (cytosine-5-)-methyltransferase 3 alpha a
GeneID:445487	0.296165	4.75471	9.06806	0.00260112	0.0276532	fuca2	fucosidase%2C alpha-L- 2%2C plasma
GeneID:791920	-0.258965	5.62751	9.06022	0.00261231	0.0277565	tmem35	transmembrane protein 35
GeneID:321868	-0.272707	7.86745	9.05818	0.00261522	0.0277719	ilf3b	interleukin enhancer binding factor 3b%2C
GeneID:550532	0.339668	3.46108	9.05463	0.00262031	0.0278102	poli	polymerase (DNA directed) iota%2C
GeneID:394048	-0.352063	4.86502	9.05086	0.00262571	0.0278439	h2afx	H2A histone family%2C member X
GeneID:799015	0.433024	2.68093	9.05014	0.00262675	0.0278439	dbf4	DBF4 zinc finger
GeneID:554268	-0.704229	1.7196	9.04934	0.0026279	0.0278439	col4a6	collagen%2C type IV%2C alpha 6%2C
GeneID:445500	0.180617	6.3657	9.04059	0.0026405	0.0279618	sdhdb	succinate dehydrogenase complex%2C subunit D%2C integral membrane protein b
GeneID:557149	0.222828	5.90423	9.03627	0.00264676	0.0279996	si:ch211-244b2.1	si:ch211-244b2.1%2C
GeneID:286745	0.347183	3.52029	9.03608	0.00264703	0.0279996	ddx55	DEAD (Asp-Glu-Ala-Asp) box polypeptide 55
GeneID:449926	-0.606078	2.03887	9.0303	0.0026554	0.0280581	iah1	isoamyl acetate-hydrolyzing esterase 1 homolog (S. cerevisiae)
GeneID:394086	0.32857	4.20068	9.02927	0.00265691	0.0280581	hook2	hook microtubule-tethering protein 2
GeneID:562152	0.195955	5.92271	9.02919	0.00265702	0.0280581	phf12a	PHD finger protein 12a
GeneID:100101461	1.01176	0.471593	9.01839	0.00267276	0.0282087	tyrobp	TYRO protein tyrosine kinase binding protein%2C
GeneID:336252	0.20913	8.82907	9.01694	0.00267489	0.0282154	gabrb2	gamma-aminobutyric acid (GABA) A receptor%2C beta 2
GeneID:335839	0.19268	9.15531	9.01383	0.00267945	0.0282477	cnbpb	CCHC-type zinc finger%2C nucleic acid binding protein b
GeneID:100093710	0.25679	4.55425	9.00721	0.00268916	0.0283343	tm2d1	TM2 domain containing 1%2C
GeneID:555432	0.763967	5.40696	9.00443	0.00269326	0.0283505	crema	cAMP responsive element modulator a%2C
GeneID:415216	0.363044	6.34775	9.00414	0.00269369	0.0283505	guk1a	guanylate kinase 1a%2C transcript variant 2
GeneID:566749	0.574523	4.47713	8.99972	0.00270021	0.0283928	smc5	structural maintenance of chromosomes 5
GeneID:368704	0.513203	4.64408	8.99937	0.00270072	0.0283928	ctsc	cathepsin C
GeneID:259190	-0.165675	6.34344	8.99462	0.00270776	0.028451	hm13	histocompatibility (minor) 13
GeneID:557482	-0.26186	7.8677	8.9853	0.0027216	0.0285674	rab3b	RAB3B%2C member RAS oncogene family
GeneID:570583	0.552786	2.58081	8.98513	0.00272186	0.0285674	bbs12	Bardet-Biedl syndrome 12%2C
GeneID:798001	-0.278825	4.35165	8.97864	0.00273154	0.0286532	grik1a	glutamate receptor%2C ionotropic%2C kainate 1a%2C
GeneID:559873	0.387219	3.66191	8.97669	0.00273446	0.0286679	rft1	RFT1 homolog
GeneID:560561	-0.613387	1.9622	8.97305	0.00273992	0.0287092	slc8a3	solute carrier family 8 (sodium/calcium exchanger)%2C member 3%2C
GeneID:447841	0.325416	4.25749	8.96862	0.00274656	0.0287629	glmp	glycosylated lysosomal membrane protein
GeneID:553543	0.924772	1.55768	8.96557	0.00275115	0.028795	cyp46a1.1	cytochrome P450%2C family 46%2C subfamily A%2C polypeptide 1%2C tandem duplicate 1%2C
GeneID:321709	0.186711	7.03453	8.95825	0.00276219	0.0288946	pcm1	pericentriolar material 1%2C
GeneID:60658	-0.527716	3.22524	8.95291	0.00277028	0.0289631	nos1	nitric oxide synthase 1 (neuronal)%2C
GeneID:550431	-0.701814	7.11092	8.94333	0.00278485	0.0290837	cldn19	claudin 19%2C
GeneID:564921	0.33801	4.75754	8.94203	0.00278683	0.0290837	bada	BCL2-associated agonist of cell death a%2C
GeneID:553536	0.378698	5.22801	8.94146	0.0027877	0.0290837	necap2	NECAP endocytosis associated 2
GeneID:556571	-0.856213	0.347055	8.94129	0.00278796	0.0290837	primpol	primase and polymerase (DNA-directed)
GeneID:797792	0.420231	4.53348	8.93533	0.00279708	0.0291627	pargl	poly (ADP-ribose) glycohydrolase%2C like
GeneID:405809	1.34492	5.80972	8.93226	0.00280177	0.0291956	lgals3bpb	lectin%2C galactoside-binding%2C soluble%2C 3 binding protein b
GeneID:406725	-0.441533	5.94693	8.92764	0.00280887	0.029242	elovl1b	ELOVL fatty acid elongase 1b%2C
GeneID:436766	0.690058	3.20857	8.92583	0.00281165	0.029242	jdp2b	Jun dimerization protein 2b
GeneID:334455	0.233648	4.82605	8.92535	0.0028124	0.029242	exd2	exonuclease 3'-5' domain containing 2%2C
GeneID:503706	0.351701	3.30982	8.92534	0.00281241	0.029242	zgc:112980	zgc:112980%2C
GeneID:393616	0.253139	4.89495	8.92129	0.00281865	0.0292907	slc30a4	solute carrier family 30 (zinc transporter)%2C member 4%2C
GeneID:568203	0.310785	4.69341	8.92012	0.00282047	0.0292935	arv1	ARV1 homolog%2C fatty acid homeostasis modulator
GeneID:101883708	1.96323	1.09282	8.91737	0.0028247	0.0293214	LOC101883708	uncharacterized LOC101883708
GeneID:100150704	-0.538061	3.07086	8.91185	0.00283326	0.0293636	si:dkey-52k1.6	si:dkey-52k1.6
GeneID:100149562	0.485618	3.47666	8.91178	0.00283337	0.0293636	pkd1a	polycystic kidney disease 1a
GeneID:450067	0.714022	1.2671	8.91174	0.00283342	0.0293636	ormdl3	ORMDL sphingolipid biosynthesis regulator 3
GeneID:568846	-0.523475	1.38244	8.9107	0.00283505	0.0293644	si:ch211-160f23.5	si:ch211-160f23.5
GeneID:565343	0.282225	3.85275	8.90157	0.00284926	0.0294754	tm7sf3	transmembrane 7 superfamily member 3
GeneID:566073	-0.344015	6.7375	8.90151	0.00284934	0.0294754	si:ch211-203b8.6	si:ch211-203b8.6
GeneID:562459	0.336673	4.64971	8.90081	0.00285045	0.0294754	znf414	zinc finger protein 414
GeneID:100333716	-0.495381	1.92461	8.89965	0.00285225	0.0294779	bbs9	Bardet-Biedl syndrome 9%2C
GeneID:436843	-0.951094	0.82855	8.89421	0.00286077	0.0295498	zgc:92749	zgc:92749
GeneID:566945	0.795186	3.54996	8.89166	0.00286476	0.0295682	mmp14b	matrix metallopeptidase 14b (membrane-inserted)%2C
GeneID:569109	0.608027	4.9324	8.89108	0.00286567	0.0295682	dbpb	D site albumin promoter binding protein b%2C
GeneID:100034432	-0.440109	2.90186	8.88972	0.0028678	0.029574	si:dkey-253d23.2	si:dkey-253d23.2%2C
GeneID:402997	-0.540472	2.79656	8.88687	0.00287228	0.0295902	tmem62	transmembrane protein 62%2C
GeneID:447914	0.410099	5.57675	8.88673	0.0028725	0.0295902	cox17	COX17 cytochrome c oxidase copper chaperone
GeneID:560418	0.2609	4.35877	8.88462	0.00287583	0.0295984	si:dkey-27c15.3	si:dkey-27c15.3
GeneID:550520	-0.394266	3.84972	8.88312	0.00287819	0.0295984	zgc:110204	zgc:110204
GeneID:100333839	0.972472	1.05739	8.88223	0.0028796	0.0295984	nek10	NIMA-related kinase 10%2C
GeneID:334144	0.249555	5.44043	8.88145	0.00288082	0.0295984	si:dkeyp-84f3.5	si:dkeyp-84f3.5
GeneID:30255	-1.02747	1.62952	8.88123	0.00288117	0.0295984	tfa	transferrin-a
GeneID:449995	0.385841	3.59759	8.88027	0.00288269	0.0295984	atl3	atlastin 3%2C
GeneID:793756	-0.231614	5.61498	8.87645	0.00288872	0.0296393	grid1a	glutamate receptor%2C ionotropic%2C delta 1a%2C
GeneID:561434	-0.477715	4.2883	8.87499	0.00289104	0.0296393	cacna2d1a	calcium channel%2C voltage-dependent%2C alpha 2/delta subunit 1a%2C
GeneID:100320280	-0.326916	4.38799	8.87478	0.00289137	0.0296393	tac3a	tachykinin 3a%2C
GeneID:791138	-1.26985	-0.410952	8.86804	0.00290206	0.0297327	sgol1	shugoshin-like 1 (S. pombe)%2C
GeneID:58082	-1.01764	0.971411	8.86209	0.00291153	0.0298137	tnnc2	troponin C type 2 (fast)
GeneID:560816	-0.2717	5.59236	8.85654	0.00292041	0.0298883	si:ch73-22o12.1	si:ch73-22o12.1%2C
GeneID:568308	0.465003	4.76989	8.85437	0.00292388	0.0299077	si:ch211-195b11.7	si:ch211-195b11.7
GeneID:555994	-0.219566	6.10473	8.85025	0.00293048	0.029959	gramd1a	GRAM domain containing 1A%2C
GeneID:570302	-0.391905	3.01317	8.84782	0.00293439	0.0299828	si:ch211-235o23.1	si:ch211-235o23.1
GeneID:406683	-0.289756	6.50199	8.84052	0.00294616	0.0300868	zgc:56304	zgc:56304%2C
GeneID:565556	-0.484813	4.38674	8.83646	0.00295272	0.0301375	gal3st4	galactose-3-O-sulfotransferase 4%2C
GeneID:541315	-0.809799	3.19707	8.83391	0.00295683	0.0301632	adcyap1r1a	adenylate cyclase activating polypeptide 1a (pituitary) receptor type I%2C transcript variant 1
GeneID:103911450	0.567654	2.4125	8.83276	0.0029587	0.030166	LOC103911450	protein-lysine 6-oxidase-like
GeneID:386710	-0.330252	6.9901	8.83066	0.00296212	0.0301845	mibp2	muscle-specific beta 1 integrin binding protein 2
GeneID:795019	0.3674	5.34077	8.82514	0.00297109	0.0302597	stk11ip	serine/threonine kinase 11 interacting protein%2C
GeneID:324309	-0.314662	5.26796	8.81923	0.00298072	0.0303414	fstl1b	follistatin-like 1b%2C
GeneID:100332846	0.443322	5.18769	8.8173	0.00298387	0.0303572	acsl2	acyl-CoA synthetase long-chain family member 2
GeneID:335494	0.36938	3.49002	8.81502	0.00298761	0.0303713	fuca1.1	fucosidase%2C alpha-L- 1%2C tissue%2C tandem duplicate 1
GeneID:30206	0.238597	6.21493	8.81419	0.00298897	0.0303713	tle3a	transducin-like enhancer of split 3a%2C
GeneID:566323	0.704182	3.10394	8.81351	0.00299008	0.0303713	qdpra	quinoid dihydropteridine reductase a
GeneID:101884756	0.475206	3.81914	8.81238	0.00299193	0.0303738	LOC101884756	trichohyalin-like%2C
GeneID:566656	-0.542796	1.61773	8.80685	0.00300101	0.0304496	sim1b	single-minded family bHLH transcription factor 1b%2C
GeneID:780842	0.451844	3.72675	8.80551	0.00300323	0.0304558	echdc3	enoyl CoA hydratase domain containing 3
GeneID:553513	-0.488656	5.40088	8.80441	0.00300503	0.0304565	idi1	isopentenyl-diphosphate delta isomerase 1%2C
GeneID:799361	0.262337	4.84672	8.80351	0.00300652	0.0304565	cbx8b	chromobox homolog 8b
GeneID:561623	-0.425341	4.62153	8.80072	0.00301112	0.0304868	cnksr2a	connector enhancer of kinase suppressor of Ras 2a%2C
GeneID:559732	-0.643659	3.18855	8.79826	0.00301518	0.0305116	ttc9b	tetratricopeptide repeat domain 9B
GeneID:560941	-0.651392	1.57413	8.79672	0.00301773	0.0305211	si:ch211-74f19.2	si:ch211-74f19.2
GeneID:560440	1.45202	2.08607	8.79329	0.00302341	0.0305621	si:ch211-210p4.6	si:ch211-210p4.6%2C
GeneID:558453	-0.390388	3.43338	8.79177	0.00302592	0.0305712	rasgrp4	RAS guanyl releasing protein 4%2C
GeneID:445114	-0.41828	5.27997	8.78683	0.00303413	0.0306377	cdk5r2b	cyclin-dependent kinase 5%2C regulatory subunit 2b (p39)
GeneID:567298	-0.440286	3.38125	8.7852	0.00303684	0.0306487	si:ch211-114m9.1	si:ch211-114m9.1%2C
GeneID:100537899	0.25383	5.66951	8.78028	0.00304504	0.0307151	si:dkey-151m15.5	si:dkey-151m15.5%2C
GeneID:799646	0.641292	1.12883	8.77629	0.00305171	0.0307441	si:ch73-106k19.2	si:ch73-106k19.2%2C
GeneID:406627	-0.485817	7.20222	8.77621	0.00305184	0.0307441	pebp1	phosphatidylethanolamine binding protein 1
GeneID:555812	0.768403	5.31375	8.77565	0.00305279	0.0307441	ucp2	uncoupling protein 2%2C
GeneID:431730	-0.346079	4.83881	8.77124	0.00306017	0.0307846	cdc42ep4a	CDC42 effector protein (Rho GTPase binding) 4a%2C
GeneID:797861	-0.428309	3.82455	8.77122	0.0030602	0.0307846	tagln3b	transgelin 3b
GeneID:100330519	1.80904	1.4134	8.76969	0.00306278	0.0307846	si:ch73-281i18.3	si:ch73-281i18.3%2C
GeneID:567414	0.909422	0.795178	8.76937	0.00306332	0.0307846	agpat9l	1-acylglycerol-3-phosphate O-acyltransferase 9%2C like
GeneID:325449	-1.03729	0.366565	8.76105	0.00307732	0.0308797	kif20a	kinesin family member 20A
GeneID:321818	0.372203	4.493	8.76088	0.0030776	0.0308797	ctsa	cathepsin A
GeneID:352940	-0.245706	6.83447	8.76084	0.00307768	0.0308797	fgfr2	fibroblast growth factor receptor 2%2C transcript variant 4
GeneID:321726	-0.212805	6.20241	8.75885	0.00308102	0.0308968	rbbp4	retinoblastoma binding protein 4
GeneID:100538060	-0.943811	0.986716	8.75609	0.0030857	0.030921	gpr6	G protein-coupled receptor 6
GeneID:557659	0.201962	5.40077	8.75549	0.00308671	0.030921	btbd9	BTB (POZ) domain containing 9%2C
GeneID:352917	0.172443	7.16986	8.75044	0.00309527	0.0309904	selt2	selenoprotein T%2C 2
GeneID:503756	-0.533748	4.42143	8.74836	0.00309881	0.0310014	gpm6bb	glycoprotein M6Bb
GeneID:393351	0.264071	5.02727	8.74786	0.00309965	0.0310014	chmp5b	charged multivesicular body protein 5b
GeneID:324302	0.389811	8.6486	8.74562	0.00310347	0.0310232	rbm5	RNA binding motif protein 5
GeneID:436587	0.273564	4.47148	8.74273	0.00310838	0.0310559	ltv1	LTV1 ribosome biogenesis factor
GeneID:393128	0.625146	1.45961	8.73898	0.00311478	0.0311034	manba	mannosidase%2C beta A%2C lysosomal
GeneID:570074	0.393587	5.87357	8.73713	0.00311794	0.0311185	smu1b	smu-1 suppressor of mec-8 and unc-52 homolog b (C. elegans)%2C
GeneID:100038803	-0.672224	1.1359	8.73528	0.00312111	0.0311337	slc30a1b	solute carrier family 30 (zinc transporter)%2C member 1b
GeneID:564741	0.501641	2.50107	8.73104	0.00312839	0.0311899	cep78	centrosomal protein 78%2C
GeneID:415210	0.29534	4.22338	8.71982	0.00314769	0.0313658	efcab7	EF-hand calcium binding domain 7
GeneID:563263	-1.09742	-0.0256587	8.71873	0.00314957	0.031368	btbd17a	BTB (POZ) domain containing 17a
GeneID:100331958	-0.200378	6.02311	8.71771	0.00315134	0.0313691	ttc28	tetratricopeptide repeat domain 28
GeneID:563972	-1.00004	0.0698796	8.71232	0.00316067	0.0314455	gstt1a	glutathione S-transferase theta 1a
GeneID:553483	0.63389	2.48749	8.70695	0.00316999	0.0315216	haus7	HAUS augmin-like complex%2C subunit 7%2C
GeneID:563257	0.318416	5.26879	8.70339	0.00317619	0.0315268	lonp1	lon peptidase 1%2C mitochondrial
GeneID:58101	0.227113	9.91515	8.70247	0.00317779	0.0315268	rplp0	ribosomal protein%2C large%2C P0
GeneID:30242	0.264927	4.60011	8.7018	0.00317895	0.0315268	mest	mesoderm specific transcript%2C transcript variant 2
GeneID:445321	0.257466	4.823	8.70174	0.00317906	0.0315268	mrps27	mitochondrial ribosomal protein S27
GeneID:100001832	0.317557	3.98045	8.70163	0.00317926	0.0315268	LOC100001832	gastrula zinc finger protein XlCGF8.2DB-like
GeneID:553082	-0.375809	4.52758	8.70091	0.00318052	0.0315268	klf7b	Kruppel-like factor 7b
GeneID:793830	0.446425	3.52209	8.69776	0.00318602	0.0315648	spata7	spermatogenesis associated 7
GeneID:386632	0.340311	3.4245	8.69576	0.00318951	0.0315828	ddx49	DEAD (Asp-Glu-Ala-Asp) box polypeptide 49
GeneID:100334878	-1.17043	-0.482535	8.69409	0.00319244	0.0315859	si:ch211-196c10.13	si:ch211-196c10.13
GeneID:557199	-0.230776	6.52854	8.69367	0.00319317	0.0315859	psd2	pleckstrin and Sec7 domain containing 2%2C
GeneID:100001748	-0.344054	3.55736	8.69218	0.00319578	0.0315953	vash1	vasohibin 1
GeneID:563853	0.421672	3.45113	8.68995	0.00319969	0.0316174	mtus1a	microtubule associated tumor suppressor 1a%2C
GeneID:553210	-0.265236	6.51104	8.68675	0.00320532	0.0316529	st8sia1	ST8 alpha-N-acetyl-neuraminide alpha-2%2C8-sialyltransferase 1%2C transcript variant 1
GeneID:336645	0.285101	4.3356	8.68413	0.00320992	0.0316529	dhx16	DEAH (Asp-Glu-Ala-His) box polypeptide 16
GeneID:415188	0.250224	4.43071	8.68313	0.00321169	0.0316529	tmem19	transmembrane protein 19
GeneID:570108	-0.442472	4.6376	8.68242	0.00321293	0.0316529	gnaq	guanine nucleotide binding protein (G protein)%2C q polypeptide
GeneID:393738	0.22971	8.39591	8.68233	0.0032131	0.0316529	rps27.2	ribosomal protein S27%2C isoform 2
GeneID:563598	-0.175854	8.59026	8.6822	0.00321332	0.0316529	nrxn3a	neurexin 3a%2C
GeneID:335449	-0.160205	8.89705	8.67987	0.00321743	0.0316611	serbp1a	SERPINE1 mRNA binding protein 1a%2C
GeneID:561769	-0.175456	8.49151	8.67983	0.00321751	0.0316611	si:dkey-276j7.1	si:dkey-276j7.1
GeneID:566787	-0.812097	0.891706	8.6773	0.00322198	0.0316716	cdt1	chromatin licensing and DNA replication factor 1%2C
GeneID:565408	0.19776	8.90292	8.67599	0.0032243	0.0316716	anks1b	ankyrin repeat and sterile alpha motif domain containing 1B%2C
GeneID:338306	-0.529434	5.53312	8.67584	0.00322457	0.0316716	impdh1b	IMP (inosine 5'-monophosphate) dehydrogenase 1b%2C
GeneID:336662	0.229939	6.9594	8.67544	0.00322527	0.0316716	rps26	ribosomal protein S26
GeneID:556431	-0.94334	0.704986	8.67332	0.00322902	0.0316919	trhr2	thyrotropin releasing hormone receptor 2%2C
GeneID:550329	0.193125	5.9382	8.67163	0.00323202	0.031705	fam50a	family with sequence similarity 50%2C member A
GeneID:799144	0.371365	3.40868	8.66828	0.00323796	0.0317449	ppp1r3da	protein phosphatase 1%2C regulatory subunit 3Da
GeneID:555921	-0.748235	1.4886	8.66661	0.00324094	0.0317449	kcnb2	potassium voltage-gated channel%2C Shab-related subfamily%2C member 2%2C
GeneID:568055	-0.470457	4.24206	8.6665	0.00324113	0.0317449	ppp1r14c	protein phosphatase 1%2C regulatory (inhibitor) subunit 14C
GeneID:100534722	-0.401276	3.91672	8.66452	0.00324465	0.031763	LOC100534722	RNA-binding protein MEX3B-like
GeneID:567702	-0.322704	5.63593	8.65804	0.00325622	0.0318597	cacna1eb	calcium channel%2C voltage-dependent%2C R type%2C alpha 1E subunit b%2C
GeneID:494037	0.339753	7.12552	8.65525	0.00326121	0.0318921	cdca4	cell division cycle associated 4%2C
GeneID:83776	1.03298	3.99595	8.6502	0.00327025	0.031964	cry5	cryptochrome circadian clock 5%2C
GeneID:110438422	0.716512	0.877169	8.64737	0.00327534	0.0319971	LOC110438422	uncharacterized LOC110438422
GeneID:449538	-0.721672	2.70391	8.64576	0.00327823	0.0320073	opcml	opioid binding protein/cell adhesion molecule-like
GeneID:101884935	0.489572	2.55311	8.64491	0.00327976	0.0320073	si:ch1073-59l16.1	si:ch1073-59l16.1%2C
GeneID:569382	-0.798173	0.604416	8.63449	0.00329857	0.0321742	trhrb	thyrotropin-releasing hormone receptor b
GeneID:100149700	-2.00703	0.40393	8.63208	0.00330294	0.0322003	LOC100149700	complexin-3-like%2C
GeneID:406849	-0.209379	5.31805	8.62962	0.0033074	0.0322216	trim36	tripartite motif containing 36
GeneID:393984	-0.245197	5.71453	8.629	0.00330853	0.0322216	aacs	acetoacetyl-CoA synthetase%2C
GeneID:570568	-0.899199	0.0855821	8.62656	0.00331296	0.0322481	rragd	ras-related GTP binding D%2C
GeneID:561376	0.341655	3.95199	8.62517	0.0033155	0.0322562	pus7l	pseudouridylate synthase 7-like
GeneID:322513	0.300079	4.09778	8.62113	0.00332285	0.0322841	uap1	UDP-N-acetylglucosamine pyrophosphorylase 1%2C
GeneID:445305	-0.217936	5.78916	8.61976	0.00332536	0.0322841	arpc4l	actin related protein 2/3 complex%2C subunit 4%2C like
GeneID:561160	-0.346985	5.18357	8.61938	0.00332606	0.0322841	abcc9	ATP-binding cassette%2C sub-family C (CFTR/MRP)%2C member 9%2C
GeneID:445244	-0.847545	0.911055	8.61923	0.00332633	0.0322841	ap1m3	adaptor-related protein complex 1%2C mu 3 subunit
GeneID:555988	0.557215	2.16801	8.61891	0.0033269	0.0322841	si:rp71-1d10.5	si:rp71-1d10.5
GeneID:436982	-0.602802	1.20602	8.61354	0.00333674	0.0323629	ophn1	oligophrenin 1
GeneID:102725534	0.31355	5.22196	8.61016	0.00334293	0.0324064	glis2a	GLIS family zinc finger 2a%2C
GeneID:393580	0.766838	0.588768	8.5968	0.00336755	0.0326283	bco1l	beta-carotene oxygenase 1%2C like%2C
GeneID:100333552	-0.52115	2.3702	8.59466	0.0033715	0.0326412	fam196a	family with sequence similarity 196 member A
GeneID:100149497	-0.368611	5.42679	8.59421	0.00337233	0.0326412	rapgefl1	Rap guanine nucleotide exchange factor (GEF)-like 1
GeneID:394027	0.218972	9.48746	8.58518	0.0033891	0.0327867	rpsa	ribosomal protein SA
GeneID:30140	-0.850406	3.28137	8.58308	0.00339302	0.0328078	clocka	clock circadian regulator a%2C
GeneID:100149100	-1.21966	2.10993	8.5772	0.00340399	0.0328971	adra1ba	adrenoceptor alpha 1Ba
GeneID:436707	0.578922	2.75027	8.57496	0.00340818	0.0329208	havcr1	hepatitis A virus cellular receptor 1%2C
GeneID:445472	-0.392371	2.79368	8.57379	0.00341036	0.032925	myo6b	myosin VIb%2C
GeneID:560566	-1.21687	2.49858	8.5688	0.00341973	0.0329987	gem	GTP binding protein overexpressed in skeletal muscle
GeneID:415255	0.284004	6.63351	8.56654	0.00342397	0.033022	wipf2b	WAS/WASL interacting protein family%2C member 2b%2C
GeneID:406712	0.185792	5.37006	8.56503	0.00342681	0.033022	pias4a	protein inhibitor of activated STAT%2C 4a
GeneID:100006454	-0.584047	2.24761	8.56472	0.00342739	0.033022	tead1b	TEA domain family member 1b%2C
GeneID:323656	-0.414845	3.13364	8.56283	0.00343096	0.0330396	her8a	hairy-related 8a%2C
GeneID:562393	-1.38395	-0.036047	8.56138	0.00343369	0.0330491	mctp2a	multiple C2 domains%2C transmembrane 2a
GeneID:568145	-0.669477	0.7298	8.56031	0.00343571	0.0330517	fam89a	family with sequence similarity 89%2C member A
GeneID:550326	0.397541	4.88608	8.55821	0.00343967	0.0330729	zgc:110239	zgc:110239
GeneID:793635	-0.36794	4.3815	8.55492	0.00344589	0.0331159	b4galnt1b	beta-1%2C4-N-acetyl-galactosaminyl transferase 1b%2C
GeneID:561894	-0.148107	7.91589	8.54789	0.00345922	0.0332213	nckap1	NCK-associated protein 1
GeneID:100334020	0.19157	5.65074	8.54722	0.00346051	0.0332213	smg6	SMG6 nonsense mediated mRNA decay factor
GeneID:793912	-0.559059	7.71805	8.54636	0.00346213	0.0332213	nefla	neurofilament%2C light polypeptide a
GeneID:563247	0.253962	4.76921	8.54121	0.00347194	0.0332986	rsl1d1	ribosomal L1 domain containing 1
GeneID:100535636	-0.594294	2.34579	8.5377	0.00347865	0.033346	LOC100535636	protein shisa-9-like%2C
GeneID:572007	-1.00783	-0.106582	8.53282	0.00348798	0.0334185	cdca7b	cell division cycle associated 7b
GeneID:556710	-0.24585	5.37109	8.53107	0.00349134	0.0334332	taf10	TAF10 RNA polymerase II%2C TATA box binding protein (TBP)-associated factor
GeneID:561226	0.182065	7.73862	8.52945	0.00349446	0.0334332	lnx1	ligand of numb-protein X 1%2C
GeneID:322846	0.364786	5.91647	8.52926	0.00349481	0.0334332	slc26a5	solute carrier family 26 (anion exchanger)%2C member 5
GeneID:792891	-0.60625	2.71426	8.52553	0.00350199	0.0334766	insm2	INSM transcriptional repressor 2
GeneID:550447	-0.299858	3.63712	8.52506	0.00350289	0.0334766	osgep	O-sialoglycoprotein endopeptidase
GeneID:569216	-0.308086	5.02239	8.52286	0.00350712	0.0335001	lrp11	low density lipoprotein receptor-related protein 11
GeneID:558346	0.230156	8.51709	8.52128	0.00351018	0.0335124	slc20a2	solute carrier family 20 (phosphate transporter)%2C member 2%2C
GeneID:568556	0.299563	5.36676	8.51955	0.00351351	0.0335181	klhl3	kelch-like family member 3%2C
GeneID:404609	-1.3643	0.956545	8.51898	0.00351461	0.0335181	slc22a6l	solute carrier family 22 (organic anion transporter)%2C member 6%2C like
GeneID:553052	-0.296554	6.01465	8.51821	0.00351609	0.0335181	zgc:153845	zgc:153845
GeneID:100001316	0.301103	5.02529	8.50716	0.00353751	0.0336702	gosr1	golgi SNAP receptor complex member 1%2C
GeneID:564413	0.196821	5.77299	8.50674	0.00353833	0.0336702	hipk3a	homeodomain interacting protein kinase 3a%2C
GeneID:566820	0.265077	7.00765	8.5066	0.0035386	0.0336702	rnf38	ring finger protein 38%2C
GeneID:404606	0.330469	3.12102	8.50631	0.00353917	0.0336702	pithd1	PITH (C-terminal proteasome-interacting domain of thioredoxin-like) domain containing 1
GeneID:101882764	-0.492002	4.68369	8.50013	0.00355121	0.0337677	col25a1	collagen type XXV alpha 1 chain%2C
GeneID:565013	0.183854	6.25415	8.48409	0.00358266	0.0340497	tle2	transducin-like enhancer of split 2 (E(sp1) homolog%2C Drosophila)%2C
GeneID:100148922	0.798625	3.47571	8.48315	0.00358451	0.0340502	si	sucrase-isomaltase (alpha-glucosidase)
GeneID:63999	1.11814	1.13417	8.4802	0.00359033	0.0340883	star	steroidogenic acute regulatory protein
GeneID:567297	0.186603	6.25643	8.47392	0.00360275	0.034189	usf2	upstream transcription factor 2%2C c-fos interacting%2C
GeneID:286746	0.231836	4.23264	8.46845	0.00361359	0.0342747	sdad1	SDA1 domain containing 1
GeneID:566920	0.21006	6.20642	8.46104	0.00362834	0.0343974	akap10	A kinase (PRKA) anchor protein 10%2C
GeneID:570138	-0.408676	5.25315	8.45657	0.00363727	0.0344648	kcnn3	potassium intermediate/small conductance calcium-activated channel%2C subfamily N%2C member 3%2C
GeneID:101883792	-0.303662	3.45168	8.45197	0.00364649	0.0345348	LOC101883792	zinc fingers and homeoboxes protein 2-like%2C
GeneID:334588	0.240813	4.93313	8.44648	0.0036575	0.0346218	mrpl39	mitochondrial ribosomal protein L39
GeneID:406567	1.18539	2.83742	8.44266	0.00366519	0.0346772	fggy	FGGY carbohydrate kinase domain containing
[truncated: 360 more rows]
