# Supplementary material for: Therapeutic potential of N-acetylcysteine in acrylamide acute neurotoxicity in adult zebrafish
Source: Sci Rep. 2019 Nov 11;9:16467. doi: 10.1038/s41598-019-53154-w (PMC6848153; doi:10.1038/s41598-019-53154-w)
Supplement: Supplementary file 3 — Supplementary Dataset S2 [file 41598_2019_53154_MOESM3_ESM.xls]

## Sheet: ACR KEGG
Pathway	p.geomean	stat.mean	p.val	FDR	set.size	Sample9	Sample10	Sample11	Sample12	Sample13	Sample14	Sample15	Sample16	Direction
dre04540 Gap junction	0.0100536	-2.26341	1.11896e-10	1.64488e-08	115	0.0300561	0.011436	0.0183144	0.0171399	0.00946456	0.018567	0.00209705	0.0110941	less
dre00100 Steroid biosynthesis	0.0211872	-2.1072	7.76912e-09	5.7103e-07	17	0.0584218	0.0135799	0.020232	0.0296114	0.0232986	0.0221278	0.0135834	0.019105	less
dre00100 Steroid biosynthesis	0.0170013	2.17574	3.96228e-09	5.82455e-07	17	0.0195224	0.0193878	0.0115239	0.0340329	0.0123602	0.0182724	0.0132074	0.0622601	2d
dre04080 Neuroactive ligand-receptor interaction	0.0255488	-1.59324	3.6195e-06	0.000138887	303	0.0319981	0.193998	0.075062	0.470966	0.187134	0.0199	5.84933e-06	0.128189	less
dre04510 Focal adhesion	0.0410587	-1.5886	3.77923e-06	0.000138887	228	0.32393	0.0741627	0.0318527	0.0580593	0.0619824	0.039191	0.0433075	0.0100618	less
dre04810 Regulation of actin cytoskeleton	0.0483846	-1.56822	4.8809e-06	0.000143498	230	0.172124	0.0297311	0.0404407	0.0846981	0.0748031	0.105384	0.0508253	0.0129135	less
dre04060 Cytokine-cytokine receptor interaction	0.050505	1.59187	3.73221e-06	0.000274318	111	0.079516	0.0419628	0.023278	0.0750034	0.0957335	0.0600429	0.0599812	0.045587	2d
dre04530 Tight junction	0.0696873	-1.41564	3.26389e-05	0.000799652	181	0.204742	0.0507289	0.0235979	0.0724981	0.0964876	0.159941	0.0617751	0.0602866	less
dre00140 Steroid hormone biosynthesis	0.0641323	1.48188	2.12174e-05	0.000996446	25	0.0407801	0.0875913	0.270764	0.0774386	0.0342917	0.0687279	0.0634088	0.0531209	2d
dre04672 Intestinal immune network for IgA production	0.0703264	1.48274	2.71142e-05	0.000996446	19	0.0782924	0.0506554	0.0993011	0.0535865	0.135485	0.0537495	0.0993164	0.0708236	2d
dre00970 Aminoacyl-tRNA biosynthesis	0.0549438	1.51577	1.30454e-05	0.00191767	42	0.114722	0.0517655	0.0756222	0.134913	0.170276	0.0175122	0.0122704	0.112016	greater
dre04145 Phagosome	0.0840607	-1.25735	0.000199556	0.00419067	128	0.112356	0.0305442	0.165824	0.0292973	0.251846	0.0751532	0.201966	0.13055	less
dre04142 Lysosome	0.0668092	1.36053	6.43235e-05	0.00472778	133	0.0983473	0.144521	0.153642	0.238452	0.0280947	0.149495	0.00784643	0.0834062	greater
dre04114 Oocyte meiosis	0.100045	-1.19485	0.000383873	0.00705368	127	0.0596512	0.19084	0.135835	0.161319	0.0934519	0.120875	0.133462	0.0816699	less
dre04514 Cell adhesion molecules (CAMs)	0.0753991	-1.17571	0.000484526	0.00734245	98	0.326972	0.152494	0.0679148	0.0894814	0.298334	0.0415909	0.0222392	0.226268	less
dre04310 Wnt signaling pathway	0.107957	-1.16688	0.000500297	0.00734245	170	0.223979	0.0364428	0.362562	0.116044	0.103432	0.0655857	0.0839919	0.14523	less
dre00900 Terpenoid backbone biosynthesis	0.116793	-1.17746	0.000549435	0.00734245	20	0.168909	0.126405	0.165085	0.0590649	0.136725	0.0889259	0.117775	0.167394	less
dre00980 Metabolism of xenobiotics by cytochrome P450	0.116989	1.14473	0.000700056	0.0205816	32	0.0929682	0.211558	0.222018	0.222007	0.127152	0.0898273	0.0795126	0.0679694	2d
dre04020 Calcium signaling pathway	0.0949642	-1.02147	0.00200399	0.0233669	212	0.142806	0.380735	0.170668	0.526121	0.348105	0.0496034	0.00582467	0.0934521	less
dre04261 Adrenergic signaling in cardiomyocytes	0.127547	-1.01655	0.00207657	0.0233669	173	0.262196	0.329449	0.131666	0.351865	0.235288	0.120891	0.0201948	0.0560987	less
dre04270 Vascular smooth muscle contraction	0.127142	-1.01001	0.00222542	0.0233669	133	0.184377	0.300428	0.158268	0.207952	0.268297	0.231397	0.0102368	0.12756	less
dre04141 Protein processing in endoplasmic reticulum	0.0994274	1.17186	0.000477955	0.0234198	175	0.127638	0.158648	0.0354099	0.0364561	0.0395574	0.315845	0.0758102	0.525458	greater
dre04744 Phototransduction	0.0920111	1.14299	0.00096286	0.0235901	25	0.109012	0.268222	0.262284	0.0616722	0.146602	0.0643672	0.0884405	0.204862	2d
dre04916 Melanogenesis	0.147185	-0.996495	0.00249377	0.0244389	116	0.179785	0.152812	0.29502	0.236124	0.160361	0.190512	0.0501436	0.109146	less
dre04218 Cellular senescence	0.136578	-0.98534	0.00272869	0.0250698	167	0.117619	0.216369	0.180523	0.0781138	0.296225	0.159191	0.327731	0.0573514	less
dre04512 ECM-receptor interaction	0.109668	-0.975218	0.00313626	0.0271194	81	0.367769	0.159474	0.158455	0.22061	0.151007	0.230923	0.110838	0.0509989	less
dre03040 Spliceosome	0.0811944	1.11038	0.000917428	0.0305372	134	0.170877	0.160042	0.112955	0.108901	0.199989	0.0752576	0.0799747	0.229748	greater
dre03010 Ribosome	0.0397653	1.11027	0.00103868	0.0305372	129	0.20505	0.0696739	0.495612	0.384073	0.282535	0.0138223	0.0229759	0.0921934	greater
dre04623 Cytosolic DNA-sensing pathway	0.11026	1.06916	0.00148893	0.0364788	34	0.331862	0.323253	0.143087	0.299802	0.0926373	0.0574253	0.00984341	0.247673	greater
dre04110 Cell cycle	0.125041	-0.920529	0.00476744	0.0368957	129	0.145097	0.138678	0.178477	0.0361722	0.0875984	0.356594	0.771638	0.0679953	less
dre04010 MAPK signaling pathway	0.139001	-0.917931	0.00476883	0.0368957	343	0.369047	0.344501	0.10123	0.151286	0.488793	0.112489	0.0976001	0.0396479	less
dre01040 Biosynthesis of unsaturated fatty acids	0.152417	-0.921383	0.00523776	0.0373781	24	0.179012	0.0851926	0.516374	0.07964	0.210256	0.197298	0.263985	0.0975743	less
dre04520 Adherens junction	0.173572	-0.90185	0.00552262	0.0373781	94	0.220145	0.126081	0.173028	0.12327	0.20401	0.122494	0.375614	0.194098	less
dre04260 Cardiac muscle contraction	0.15588	-0.902494	0.00559401	0.0373781	77	0.129867	0.294521	0.108545	0.353647	0.266983	0.363682	0.0362411	0.128952	less
dre04012 ErbB signaling pathway	0.161189	-0.879344	0.00667511	0.0426625	102	0.378333	0.403143	0.138431	0.217862	0.236694	0.144134	0.0939972	0.069305	less
dre00240 Pyrimidine metabolism	0.160756	-0.875173	0.0069653	0.0426625	60	0.0712772	0.25957	0.3201	0.0622821	0.0852992	0.161621	0.552388	0.269442	less
dre04933 AGE-RAGE signaling pathway in diabetic complications	0.161922	-0.817864	0.0106196	0.062443	118	0.205867	0.221644	0.17351	0.155731	0.405758	0.0783203	0.569025	0.067486	less
dre04912 GnRH signaling pathway	0.184117	-0.791982	0.0128468	0.0726339	109	0.3029	0.35166	0.327386	0.263091	0.282852	0.0739963	0.0889109	0.167713	less
dre04914 Progesterone-mediated oocyte maturation	0.206587	-0.760825	0.0159736	0.0869674	101	0.216031	0.256054	0.166163	0.127458	0.249286	0.271156	0.440751	0.139427	less
dre04136 Autophagy - other	0.16811	0.938175	0.00450242	0.091959	32	0.156421	0.144145	0.181933	0.133763	0.117722	0.158938	0.319609	0.259316	greater
dre00270 Cysteine and methionine metabolism	0.169538	0.914751	0.00508124	0.091959	49	0.201171	0.241918	0.151064	0.339938	0.202255	0.0754688	0.133404	0.182098	greater
dre00630 Glyoxylate and dicarboxylate metabolism	0.170202	0.888391	0.00661683	0.091959	33	0.191665	0.0988781	0.250043	0.0818609	0.260509	0.109214	0.364511	0.287224	greater
dre01230 Biosynthesis of amino acids	0.143758	0.872838	0.00711854	0.091959	79	0.142874	0.151927	0.114321	0.186776	0.236091	0.076897	0.381343	0.383402	greater
dre00120 Primary bile acid biosynthesis	0.169259	0.883682	0.00753537	0.091959	15	0.156122	0.0680855	0.137819	0.22348	0.240203	0.231772	0.505819	0.135773	greater
dre00350 Tyrosine metabolism	0.169987	0.864655	0.0080393	0.091959	25	0.17229	0.337251	0.179218	0.42703	0.0464363	0.127448	0.240983	0.206438	greater
dre00670 One carbon pool by folate	0.16965	0.870534	0.00813243	0.091959	17	0.2183	0.348324	0.121928	0.457086	0.382243	0.0529241	0.0727642	0.162741	greater
dre00230 Purine metabolism	0.193554	-0.731247	0.0195711	0.102749	144	0.274978	0.317696	0.401819	0.115384	0.174661	0.473541	0.0985603	0.153134	less
dre01210 2-Oxocarboxylic acid metabolism	0.197804	0.83798	0.0102177	0.104256	17	0.162665	0.250829	0.193483	0.116749	0.257017	0.153921	0.261854	0.296299	greater
dre03018 RNA degradation	0.186432	0.81796	0.0106383	0.104256	84	0.148261	0.12452	0.103399	0.161781	0.356092	0.283252	0.301864	0.272055	greater
dre04371 Apelin signaling pathway	0.16213	-0.724119	0.0206649	0.104749	161	0.260926	0.44948	0.324784	0.209547	0.624184	0.276858	0.0306498	0.0555002	less
dre00620 Pyruvate metabolism	0.180262	0.802755	0.0122754	0.11278	44	0.223167	0.269638	0.216747	0.329181	0.123336	0.0915524	0.330251	0.203373	greater
dre00983 Drug metabolism - other enzymes	0.16463	0.907113	0.00541342	0.113682	57	0.0830033	0.285687	0.324257	0.184962	0.102161	0.119363	0.255062	0.212514	2d
dre00360 Phenylalanine metabolism	0.193555	0.800668	0.0136317	0.117874	14	0.185142	0.358447	0.308918	0.549522	0.0927529	0.147053	0.160626	0.10632	greater
dre00790 Folate biosynthesis	0.19478	0.781851	0.0145002	0.118419	27	0.399213	0.191026	0.211498	0.201988	0.128787	0.186532	0.315277	0.182285	greater
dre00250 Alanine, aspartate and glutamate metabolism	0.204977	0.760087	0.0165881	0.128339	38	0.159164	0.275103	0.316042	0.176536	0.0966148	0.182023	0.333355	0.35117	greater
dre00260 Glycine, serine and threonine metabolism	0.188315	0.749273	0.0179746	0.132113	40	0.331921	0.295071	0.280143	0.212914	0.293169	0.0831517	0.167079	0.246193	greater
dre01200 Carbon metabolism	0.170664	0.728598	0.0201785	0.14125	121	0.12972	0.199748	0.135271	0.146929	0.124859	0.251927	0.646492	0.40783	greater
dre02010 ABC transporters	0.189588	0.722591	0.0219356	0.14657	33	0.047269	0.335489	0.353699	0.218108	0.451019	0.291917	0.214826	0.161373	greater
dre04330 Notch signaling pathway	0.22218	-0.649885	0.0340088	0.166643	60	0.341837	0.202878	0.204232	0.171104	0.18763	0.249857	0.448234	0.324702	less
dre00511 Other glycan degradation	0.223157	0.68364	0.0288226	0.170758	21	0.28333	0.445985	0.356148	0.0588502	0.368398	0.22362	0.202935	0.211834	greater
dre00730 Thiamine metabolism	0.237171	0.684637	0.0288541	0.170758	14	0.189122	0.150885	0.193981	0.433219	0.353638	0.187755	0.25656	0.306042	greater
dre04140 Autophagy - animal	0.200563	0.67243	0.0290404	0.170758	155	0.108926	0.111501	0.253921	0.262317	0.0684631	0.248111	0.679227	0.536411	greater
dre00640 Propanoate metabolism	0.240009	0.655589	0.0334299	0.187294	32	0.216574	0.227436	0.258137	0.350387	0.116164	0.223161	0.405993	0.335382	greater
dre04920 Adipocytokine signaling pathway	0.221952	0.644326	0.0347994	0.187294	82	0.344796	0.314707	0.326753	0.143865	0.121192	0.125626	0.305989	0.534014	greater
dre03020 RNA polymerase	0.232022	0.648365	0.0356751	0.187294	28	0.322776	0.261163	0.279526	0.319262	0.255313	0.153395	0.198272	0.337621	greater
dre04370 VEGF signaling pathway	0.226944	-0.623304	0.0398196	0.188822	70	0.329447	0.272881	0.249916	0.210546	0.540327	0.160131	0.287694	0.163549	less
dre00565 Ether lipid metabolism	0.253462	-0.599305	0.0466514	0.214305	34	0.249049	0.328816	0.369322	0.223334	0.274896	0.304593	0.174675	0.313384	less
dre00240 Pyrimidine metabolism	0.200862	0.79721	0.0124152	0.215556	60	0.169516	0.283264	0.255554	0.141155	0.0922693	0.247271	0.276982	0.31429	2d
dre00830 Retinol metabolism	0.195275	0.794576	0.0131973	0.215556	28	0.268407	0.185605	0.219043	0.29608	0.245653	0.253238	0.153417	0.139477	2d
dre04350 TGF-beta signaling pathway	0.258091	-0.586305	0.0490989	0.218713	101	0.606209	0.210338	0.254225	0.256296	0.314591	0.338362	0.257854	0.101049	less
dre04120 Ubiquitin mediated proteolysis	0.239551	0.608339	0.0431996	0.218977	139	0.293553	0.207305	0.238848	0.187228	0.242817	0.351242	0.244533	0.451498	greater
dre04621 NOD-like receptor signaling pathway	0.195783	0.583531	0.0502811	0.246377	132	0.477327	0.447414	0.273259	0.504076	0.153284	0.248887	0.00996013	0.565711	greater
dre00520 Amino sugar and nucleotide sugar metabolism	0.259503	0.575195	0.0532562	0.248509	46	0.24367	0.353947	0.400258	0.186346	0.141353	0.276809	0.369696	0.362171	greater
dre00590 Arachidonic acid metabolism	0.218573	0.576162	0.0540971	0.248509	32	0.636442	0.186978	0.175301	0.618453	0.0692919	0.138803	0.120319	0.643876	greater
dre00020 Citrate cycle (TCA cycle)	0.260907	0.564068	0.057081	0.25427	34	0.337026	0.254781	0.251862	0.224376	0.255529	0.208617	0.5401	0.276174	greater
dre04340 Hedgehog signaling pathway	0.26708	-0.534449	0.0664937	0.287487	54	0.397183	0.386555	0.258069	0.286567	0.350716	0.297916	0.199831	0.232152	less
dre00040 Pentose and glucuronate interconversions	0.268113	0.531152	0.0695284	0.300608	19	0.107756	0.466963	0.656425	0.228185	0.183648	0.32438	0.221529	0.345874	greater
dre00220 Arginine biosynthesis	0.267721	0.522064	0.0730475	0.306799	21	0.469248	0.120113	0.256377	0.321149	0.127479	0.259773	0.48101	0.53572	greater
dre04744 Phototransduction	0.0933775	-0.545543	0.0793904	0.33344	25	0.833483	0.321045	0.328716	0.0582101	0.727048	0.640958	0.0114986	0.1216	less
dre03420 Nucleotide excision repair	0.27785	0.496525	0.0817635	0.333868	44	0.423204	0.29072	0.419117	0.397584	0.191888	0.221498	0.382848	0.213014	greater
dre04672 Intestinal immune network for IgA production	0.206753	-0.511939	0.0827009	0.337696	19	0.511504	0.367259	0.199282	0.0469602	0.833915	0.235169	0.325697	0.186771	less
dre00190 Oxidative phosphorylation	0.186451	0.475584	0.091556	0.362	122	0.491061	0.28021	0.485585	0.196737	0.119598	0.10185	0.800757	0.252244	greater
dre03008 Ribosome biogenesis in eukaryotes	0.280891	0.469081	0.0935783	0.362	75	0.472483	0.178492	0.272606	0.50746	0.450351	0.368413	0.11439	0.312047	greater
dre00053 Ascorbate and aldarate metabolism	0.258188	0.471937	0.0969829	0.365551	16	0.193985	0.620046	0.49501	0.325641	0.208163	0.143923	0.247077	0.463205	greater
dre04145 Phagosome	0.21666	0.692779	0.0253149	0.372129	128	0.136312	0.205189	0.352115	0.259889	0.255233	0.339026	0.13243	0.345802	2d
dre00590 Arachidonic acid metabolism	0.231484	0.681727	0.0279914	0.374066	32	0.163768	0.174258	0.368481	0.224506	0.252054	0.171084	0.361664	0.335726	2d
dre00350 Tyrosine metabolism	0.241117	0.658739	0.032654	0.375083	25	0.294701	0.237628	0.220768	0.346931	0.146832	0.29516	0.232196	0.316966	2d
dre00360 Phenylalanine metabolism	0.242201	0.660153	0.0337022	0.375083	14	0.251968	0.300481	0.280092	0.37915	0.169586	0.354598	0.15543	0.226827	2d
dre00790 Folate biosynthesis	0.240689	0.644282	0.0357222	0.375083	27	0.200144	0.181753	0.315118	0.450692	0.257635	0.263455	0.279032	0.190944	2d
dre03013 RNA transport	0.251521	0.450052	0.102636	0.377188	157	0.425693	0.269024	0.256432	0.423449	0.65842	0.160517	0.159132	0.363208	greater
dre00860 Porphyrin and chlorophyll metabolism	0.284933	0.438871	0.109897	0.383964	28	0.103643	0.449253	0.443658	0.286004	0.297891	0.243217	0.438478	0.502396	greater
dre00280 Valine, leucine and isoleucine degradation	0.307928	0.434832	0.110625	0.383964	53	0.433417	0.394909	0.33945	0.419323	0.140591	0.273375	0.292019	0.428522	greater
dre05168 Herpes simplex infection	0.171998	0.430585	0.113596	0.383964	154	0.512789	0.652641	0.309951	0.476076	0.0745169	0.725671	0.00491093	0.556067	greater
dre03022 Basal transcription factors	0.310363	0.426188	0.116643	0.383964	37	0.371542	0.260815	0.407344	0.300316	0.350274	0.420219	0.324278	0.273205	greater
dre00450 Selenocompound metabolism	0.317338	0.422937	0.119806	0.383964	16	0.208437	0.226876	0.425556	0.317258	0.303914	0.299829	0.437441	0.537262	greater
dre00480 Glutathione metabolism	0.313715	0.417034	0.120152	0.383964	50	0.270034	0.252874	0.334512	0.565329	0.346486	0.2387	0.331805	0.405248	greater
dre04115 p53 signaling pathway	0.265295	0.408889	0.125371	0.390567	71	0.348729	0.424279	0.177007	0.486837	0.284772	0.45525	0.0499262	0.731601	greater
dre00531 Glycosaminoglycan degradation	0.305801	0.409585	0.127532	0.390567	19	0.237409	0.431146	0.307321	0.299682	0.43063	0.570576	0.280685	0.23438	greater
dre00410 beta-Alanine metabolism	0.336807	0.380835	0.142335	0.427005	33	0.267365	0.496761	0.490296	0.361772	0.297496	0.269745	0.364251	0.299166	greater
dre03060 Protein export	0.338308	0.370975	0.150819	0.443407	22	0.413521	0.383255	0.271524	0.379442	0.383627	0.305966	0.30419	0.430427	greater
dre00500 Starch and sucrose metabolism	0.314373	0.361253	0.156214	0.450265	29	0.289657	0.461833	0.1497	0.461476	0.247382	0.298125	0.457422	0.597553	greater
dre04910 Insulin signaling pathway	0.304687	0.33715	0.170917	0.483168	152	0.312577	0.335326	0.378294	0.127893	0.119635	0.458079	0.596587	0.760897	greater
dre04137 Mitophagy - animal	0.349317	0.302797	0.196888	0.546085	82	0.205185	0.375429	0.245307	0.627386	0.176512	0.512155	0.600283	0.396384	greater
dre01212 Fatty acid metabolism	0.294118	-0.385112	0.139322	0.54813	60	0.301194	0.381845	0.499941	0.219932	0.652629	0.322602	0.412124	0.119009	less
dre00510 N-Glycan biosynthesis	0.331912	-0.381418	0.141694	0.54813	52	0.307208	0.389399	0.171243	0.456763	0.44059	0.232897	0.338679	0.541112	less
dre00062 Fatty acid elongation	0.264886	-0.376506	0.148041	0.558001	29	0.32162	0.385329	0.586534	0.0908065	0.696327	0.277638	0.597034	0.105074	less
dre00330 Arginine and proline metabolism	0.310084	0.287954	0.20908	0.569162	56	0.517593	0.260372	0.318158	0.330471	0.226208	0.379398	0.536114	0.574333	greater
dre00310 Lysine degradation	0.352356	0.281246	0.214384	0.56953	68	0.156922	0.502965	0.464049	0.413559	0.343415	0.561528	0.348729	0.384886	greater
dre00562 Inositol phosphate metabolism	0.355316	0.277963	0.216964	0.56953	83	0.494465	0.464127	0.366612	0.171667	0.271014	0.476415	0.456088	0.483385	greater
dre00534 Glycosaminoglycan biosynthesis - heparan sulfate / heparin	0.316936	-0.363219	0.155044	0.569787	30	0.42652	0.512307	0.34111	0.37527	0.402998	0.13943	0.313849	0.430241	less
dre04210 Apoptosis	0.317167	-0.347531	0.163298	0.585482	147	0.266571	0.231343	0.449172	0.3861	0.565722	0.25836	0.76076	0.110174	less
dre04144 Endocytosis	0.317087	-0.340271	0.16821	0.585903	282	0.443403	0.427347	0.459389	0.352606	0.619271	0.259528	0.144355	0.304701	less
dre00592 alpha-Linolenic acid metabolism	0.341476	-0.341852	0.172383	0.585903	11	0.390909	0.392566	0.624162	0.242806	0.344839	0.299475	0.238933	0.457451	less
dre03030 DNA replication	0.347076	-0.330068	0.176969	0.585903	36	0.260783	0.262209	0.360638	0.234551	0.302586	0.522896	0.620742	0.455574	less
dre00601 Glycosphingolipid biosynthesis - lacto and neolacto series	0.357226	-0.328017	0.180232	0.585903	16	0.407905	0.245304	0.337028	0.294195	0.445657	0.29366	0.5308	0.460004	less
dre00140 Steroid hormone biosynthesis	0.254659	-0.326046	0.183344	0.585903	25	0.757235	0.398161	0.331765	0.608298	0.338547	0.380495	0.0903136	0.219781	less
dre05132 Salmonella infection	0.309472	-0.305888	0.194579	0.608577	87	0.399589	0.632924	0.470632	0.149585	0.51939	0.310988	0.494418	0.170913	less
dre03015 mRNA surveillance pathway	0.346239	0.25367	0.23819	0.614279	86	0.368849	0.405791	0.289639	0.334235	0.441864	0.358004	0.523479	0.497169	greater
dre00983 Drug metabolism - other enzymes	0.333736	-0.298041	0.200713	0.614685	57	0.261975	0.495129	0.506147	0.251	0.375287	0.500841	0.29683	0.413506	less
dre04622 RIG-I-like receptor signaling pathway	0.26706	0.251077	0.242698	0.615115	50	0.773269	0.829276	0.384237	0.610994	0.0850872	0.554387	0.0174509	0.375482	greater
dre03430 Mismatch repair	0.380217	0.233179	0.258043	0.637349	21	0.469587	0.564308	0.368493	0.545262	0.34653	0.256837	0.436704	0.310994	greater
dre00052 Galactose metabolism	0.352562	0.230613	0.260142	0.637349	28	0.423684	0.37672	0.223357	0.510724	0.35353	0.51298	0.566224	0.344095	greater
dre03450 Non-homologous end-joining	0.376112	0.224135	0.268732	0.645113	12	0.486715	0.266367	0.525366	0.286454	0.568731	0.317635	0.361257	0.527669	greater
dre04620 Toll-like receptor signaling pathway	0.305598	0.216149	0.272088	0.645113	78	0.696333	0.723169	0.487758	0.669979	0.122256	0.457731	0.0504102	0.374495	greater
dre00982 Drug metabolism - cytochrome P450	0.359707	0.197329	0.290454	0.6737	29	0.210848	0.560086	0.538995	0.464129	0.368697	0.21726	0.545638	0.533914	greater
dre04146 Peroxisome	0.375798	0.191118	0.295209	0.6737	79	0.575569	0.244693	0.249533	0.459992	0.327806	0.335118	0.678543	0.564723	greater
dre03050 Proteasome	0.234512	0.190687	0.297894	0.6737	51	0.631911	0.428548	0.192001	0.533353	0.839205	0.775986	0.0297766	0.230805	greater
dre00910 Nitrogen metabolism	0.354386	0.186617	0.302893	0.674625	15	0.258911	0.412345	0.496756	0.234365	0.2315	0.309257	0.609302	0.863358	greater
dre00982 Drug metabolism - cytochrome P450	0.275388	0.528963	0.0692604	0.678752	29	0.258025	0.348169	0.368546	0.368162	0.348634	0.16229	0.295513	0.285624	2d
dre04060 Cytokine-cytokine receptor interaction	0.340078	0.170909	0.314931	0.690968	111	0.654976	0.352375	0.583106	0.685678	0.280186	0.360364	0.14564	0.467586	greater
dre00563 Glycosylphosphatidylinositol (GPI)-anchor biosynthesis	0.408767	0.167149	0.320677	0.693228	22	0.478452	0.587711	0.304346	0.380937	0.378335	0.490708	0.496528	0.37134	greater
dre00532 Glycosaminoglycan biosynthesis - chondroitin sulfate / dermatan sulfate	0.358067	-0.260949	0.233758	0.701275	20	0.300782	0.503407	0.384495	0.412199	0.416439	0.238634	0.420952	0.538022	less
dre00340 Histidine metabolism	0.404672	0.149867	0.33772	0.713723	21	0.378886	0.516752	0.527625	0.514967	0.390284	0.276015	0.568564	0.372936	greater
dre04217 Necroptosis	0.348379	0.146357	0.339868	0.713723	132	0.519786	0.339099	0.596081	0.417401	0.118196	0.617516	0.109627	0.899128	greater
dre00770 Pantothenate and CoA biosynthesis	0.433623	0.111976	0.378431	0.769944	13	0.463903	0.512628	0.49782	0.485671	0.527259	0.482025	0.269873	0.426428	greater
dre03410 Base excision repair	0.415204	0.108276	0.381202	0.769944	37	0.5525	0.166216	0.530176	0.510507	0.493056	0.345471	0.460685	0.653129	greater
dre00564 Glycerophospholipid metabolism	0.409822	0.101514	0.387464	0.769944	89	0.549971	0.360972	0.394307	0.398024	0.312139	0.519871	0.636324	0.51572	greater
dre03440 Homologous recombination	0.41998	0.101865	0.387591	0.769944	34	0.532721	0.507108	0.556136	0.418367	0.429113	0.602853	0.274256	0.372606	greater
dre04068 FoxO signaling pathway	0.395628	0.0500594	0.444048	0.846158	150	0.358449	0.319478	0.571049	0.593514	0.18867	0.368921	0.540811	0.871429	greater
dre00600 Sphingolipid metabolism	0.437949	0.0473157	0.447231	0.846158	49	0.43931	0.321705	0.475912	0.402294	0.714515	0.489479	0.543207	0.459973	greater
dre04216 Ferroptosis	0.417664	0.0464851	0.44861	0.846158	40	0.569795	0.407267	0.710649	0.368084	0.514889	0.160285	0.688461	0.475875	greater
dre00533 Glycosaminoglycan biosynthesis - keratan sulfate	0.460072	0.0458697	0.448982	0.846158	15	0.480595	0.365309	0.514743	0.581634	0.565387	0.582203	0.405403	0.364835	greater
dre00071 Fatty acid degradation	0.443619	0.0404131	0.455251	0.846504	44	0.422344	0.6034	0.607221	0.457894	0.280292	0.343738	0.565935	0.605535	greater
dre03460 Fanconi anemia pathway	0.419378	0.0348937	0.460682	0.846504	48	0.44285	0.501681	0.557976	0.23642	0.64059	0.690855	0.370129	0.462377	greater
dre00515 Mannose type O-glycan biosynthesis	0.39861	-0.199685	0.288083	0.846965	24	0.338985	0.397273	0.298892	0.508686	0.43409	0.465797	0.27094	0.678022	less
dre00514 Other types of O-glycan biosynthesis	0.464633	0.0276951	0.469046	0.851232	28	0.646008	0.558905	0.476426	0.427435	0.414763	0.636518	0.464562	0.292768	greater
dre04150 mTOR signaling pathway	0.404519	-0.18994	0.295831	0.85269	173	0.537779	0.433748	0.405298	0.399982	0.562938	0.428773	0.282665	0.360853	less
dre00051 Fructose and mannose metabolism	0.455227	0.0154856	0.482719	0.863003	38	0.324006	0.528251	0.420298	0.337824	0.391197	0.615118	0.785002	0.53067	greater
dre04070 Phosphatidylinositol signaling system	0.457366	0.00685129	0.492311	0.863003	109	0.525541	0.45488	0.506658	0.302956	0.356429	0.539241	0.701204	0.593135	greater
dre03320 PPAR signaling pathway	0.413659	0.00624232	0.493145	0.863003	58	0.40975	0.351898	0.610664	0.40719	0.413942	0.392878	0.819486	0.535597	greater
dre00760 Nicotinate and nicotinamide metabolism	0.458147	-0.00131336	0.501431	0.86718	29	0.566617	0.632728	0.329169	0.393062	0.482624	0.633911	0.42489	0.542838	greater
dre00830 Retinol metabolism	0.398635	-0.0105821	0.510718	0.872971	28	0.28293	0.394039	0.648801	0.520576	0.48614	0.160745	0.798195	0.750554	greater
dre04130 SNARE interactions in vesicular transport	0.477173	-0.0190802	0.521704	0.881501	38	0.690126	0.442009	0.659616	0.575145	0.355094	0.493831	0.553751	0.292756	greater
dre00062 Fatty acid elongation	0.27629	0.466314	0.0962117	0.883945	29	0.372985	0.26466	0.355077	0.302909	0.372928	0.329473	0.514299	0.132134	2d
dre00980 Metabolism of xenobiotics by cytochrome P450	0.349264	-0.171451	0.315137	0.890869	32	0.560352	0.371683	0.384582	0.421143	0.493031	0.730435	0.340515	0.189684	less
dre00380 Tryptophan metabolism	0.391898	-0.0408018	0.545133	0.904773	44	0.211682	0.522962	0.481075	0.635818	0.427369	0.328915	0.697711	0.808393	greater
dre00010 Glycolysis / Gluconeogenesis	0.369326	-0.0423699	0.547788	0.904773	69	0.549032	0.664351	0.380792	0.420575	0.262451	0.524847	0.791362	0.5232	greater
dre00670 One carbon pool by folate	0.313197	0.439524	0.110249	0.904808	17	0.31778	0.50775	0.229924	0.457309	0.320885	0.361026	0.188765	0.322325	2d
dre00330 Arginine and proline metabolism	0.302371	0.433903	0.110793	0.904808	56	0.299605	0.341052	0.465019	0.368472	0.303126	0.207736	0.320137	0.381565	2d
dre00512 Mucin type O-glycan biosynthesis	0.468163	-0.0555895	0.561578	0.90723	25	0.714422	0.836097	0.625715	0.326644	0.577922	0.430749	0.344555	0.274272	greater
dre00561 Glycerolipid metabolism	0.455191	-0.0567853	0.563349	0.90723	57	0.465954	0.499504	0.500202	0.481236	0.379265	0.544093	0.713105	0.586463	greater
dre00650 Butanoate metabolism	0.48495	-0.0618122	0.56779	0.90723	22	0.405487	0.497355	0.574575	0.423381	0.412175	0.552246	0.739819	0.572131	greater
dre00604 Glycosphingolipid biosynthesis - ganglio series	0.402456	-0.15646	0.333825	0.925893	14	0.566845	0.405184	0.429517	0.547421	0.441503	0.446063	0.233773	0.470051	less
dre00061 Fatty acid biosynthesis	0.52428	-0.104229	0.614868	0.96412	18	0.587722	0.508649	0.655198	0.325755	0.505791	0.486876	0.687012	0.565872	greater
dre00030 Pentose phosphate pathway	0.443459	-0.106263	0.616512	0.96412	30	0.375065	0.484912	0.354351	0.337221	0.380167	0.753972	0.913711	0.595667	greater
dre00220 Arginine biosynthesis	0.32306	0.40553	0.128411	0.993496	21	0.400303	0.336433	0.484694	0.406859	0.208785	0.403436	0.283079	0.264466	2d
dre00030 Pentose phosphate pathway	0.366443	-0.106263	0.383488	0.999987	30	0.624935	0.515088	0.645649	0.662779	0.619833	0.246028	0.086289	0.404333	less
dre00061 Fatty acid biosynthesis	0.44404	-0.104229	0.385132	0.999987	18	0.412278	0.491351	0.344802	0.674245	0.494209	0.513124	0.312988	0.434128	less
dre00650 Butanoate metabolism	0.436485	-0.0618122	0.43221	0.999987	22	0.594513	0.502645	0.425425	0.576619	0.587825	0.447754	0.260181	0.427869	less
dre00561 Glycerolipid metabolism	0.414134	-0.0567853	0.436651	0.999987	57	0.534046	0.500496	0.499798	0.518764	0.620735	0.455907	0.286895	0.413537	less
dre00512 Mucin type O-glycan biosynthesis	0.425949	-0.0555895	0.438422	0.999987	25	0.285578	0.163903	0.374285	0.673356	0.422078	0.569251	0.655445	0.725728	less
dre00010 Glycolysis / Gluconeogenesis	0.348147	-0.0423699	0.452212	0.999987	69	0.450968	0.335649	0.619208	0.579425	0.737549	0.475153	0.208638	0.4768	less
dre00380 Tryptophan metabolism	0.363365	-0.0408018	0.454867	0.999987	44	0.788318	0.477038	0.518925	0.364182	0.572631	0.671085	0.302289	0.191607	less
dre04130 SNARE interactions in vesicular transport	0.463514	-0.0190802	0.478296	0.999987	38	0.309874	0.557991	0.340384	0.424855	0.644906	0.506169	0.446249	0.707244	less
dre00830 Retinol metabolism	0.388039	-0.0105821	0.489282	0.999987	28	0.71707	0.605961	0.351199	0.479424	0.51386	0.839255	0.201805	0.249446	less
dre00760 Nicotinate and nicotinamide metabolism	0.457072	-0.00131336	0.498569	0.999987	29	0.433383	0.367272	0.670831	0.606938	0.517376	0.366089	0.57511	0.457162	less
dre03320 PPAR signaling pathway	0.418238	0.00624232	0.506855	0.999987	58	0.59025	0.648102	0.389336	0.59281	0.586058	0.607122	0.180514	0.464403	less
dre04070 Phosphatidylinositol signaling system	0.462464	0.00685129	0.507689	0.999987	109	0.474459	0.54512	0.493342	0.697044	0.643571	0.460759	0.298796	0.406865	less
dre00051 Fructose and mannose metabolism	0.466387	0.0154856	0.517281	0.999987	38	0.675994	0.471749	0.579702	0.662176	0.608803	0.384882	0.214998	0.46933	less
dre00514 Other types of O-glycan biosynthesis	0.486046	0.0276951	0.530954	0.999987	28	0.353992	0.441095	0.523574	0.572565	0.585237	0.363482	0.535438	0.707232	less
dre03460 Fanconi anemia pathway	0.442522	0.0348937	0.539318	0.999987	48	0.55715	0.498319	0.442024	0.76358	0.35941	0.309145	0.629871	0.537623	less
dre00071 Fatty acid degradation	0.477429	0.0404131	0.544749	0.999987	44	0.577656	0.3966	0.392779	0.542106	0.719708	0.656262	0.434065	0.394465	less
dre00533 Glycosaminoglycan biosynthesis - keratan sulfate	0.49429	0.0458697	0.551018	0.999987	15	0.519405	0.634691	0.485257	0.418366	0.434613	0.417797	0.594597	0.635165	less
dre04216 Ferroptosis	0.454228	0.0464851	0.55139	0.999987	40	0.430205	0.592733	0.289351	0.631916	0.485111	0.839715	0.311539	0.524125	less
dre00600 Sphingolipid metabolism	0.475287	0.0473157	0.552769	0.999987	49	0.56069	0.678295	0.524088	0.597706	0.285485	0.510521	0.456793	0.540027	less
dre04068 FoxO signaling pathway	0.431998	0.0500594	0.555952	0.999987	150	0.641551	0.680522	0.428951	0.406486	0.81133	0.631079	0.459189	0.128571	less
dre03440 Homologous recombination	0.496909	0.101865	0.612409	0.999987	34	0.467279	0.492892	0.443864	0.581633	0.570887	0.397147	0.725744	0.627394	less
dre00564 Glycerophospholipid metabolism	0.487143	0.101514	0.612536	0.999987	89	0.450029	0.639028	0.605693	0.601976	0.687861	0.480129	0.363676	0.48428	less
dre03410 Base excision repair	0.500118	0.108276	0.618798	0.999987	37	0.4475	0.833784	0.469824	0.489493	0.506944	0.654529	0.539315	0.346871	less
dre00770 Pantothenate and CoA biosynthesis	0.51824	0.111976	0.621569	0.999987	13	0.536097	0.487372	0.50218	0.514329	0.472741	0.517975	0.730127	0.573572	less
dre04217 Necroptosis	0.447618	0.146357	0.660132	0.999987	132	0.480214	0.660901	0.403919	0.582599	0.881804	0.382484	0.890373	0.100872	less
dre00340 Histidine metabolism	0.51635	0.149867	0.66228	0.999987	21	0.621114	0.483248	0.472375	0.485033	0.609716	0.723985	0.431436	0.627064	less
dre00563 Glycosylphosphatidylinositol (GPI)-anchor biosynthesis	0.535453	0.167149	0.679323	0.999987	22	0.521548	0.412289	0.695654	0.619063	0.621665	0.509292	0.503472	0.62866	less
dre04060 Cytokine-cytokine receptor interaction	0.455009	0.170909	0.685069	0.999987	111	0.345024	0.647625	0.416894	0.314322	0.719814	0.639636	0.85436	0.532414	less
dre00910 Nitrogen metabolism	0.482349	0.186617	0.697107	0.999987	15	0.741089	0.587655	0.503244	0.765635	0.7685	0.690743	0.390698	0.136642	less
dre03050 Proteasome	0.333833	0.190687	0.702106	0.999987	51	0.368089	0.571452	0.807999	0.466647	0.160795	0.224014	0.970223	0.769195	less
dre04146 Peroxisome	0.519137	0.191118	0.704791	0.999987	79	0.424431	0.755307	0.750467	0.540008	0.672194	0.664882	0.321457	0.435277	less
dre00982 Drug metabolism - cytochrome P450	0.499731	0.197329	0.709546	0.999987	29	0.789152	0.439914	0.461005	0.535871	0.631303	0.78274	0.454362	0.466086	less
dre04620 Toll-like receptor signaling pathway	0.455284	0.216149	0.727912	0.999987	78	0.303667	0.276831	0.512242	0.330021	0.877744	0.542269	0.94959	0.625505	less
dre03450 Non-homologous end-joining	0.538301	0.224135	0.731268	0.999987	12	0.513285	0.733633	0.474634	0.713546	0.431269	0.682365	0.638743	0.472331	less
dre00052 Galactose metabolism	0.51951	0.230613	0.739858	0.999987	28	0.576316	0.62328	0.776643	0.489276	0.64647	0.48702	0.433776	0.655905	less
dre03430 Mismatch repair	0.555329	0.233179	0.741957	0.999987	21	0.530413	0.435692	0.631507	0.454738	0.65347	0.743163	0.563296	0.689006	less
dre04622 RIG-I-like receptor signaling pathway	0.435771	0.251077	0.757302	0.999987	50	0.226731	0.170724	0.615763	0.389006	0.914913	0.445613	0.982549	0.624518	less
dre03015 mRNA surveillance pathway	0.53725	0.25367	0.76181	0.999987	86	0.631151	0.594209	0.710361	0.665765	0.558136	0.641996	0.476521	0.502831	less
dre00562 Inositol phosphate metabolism	0.565359	0.277963	0.783036	0.999987	83	0.505535	0.535873	0.633388	0.828333	0.728986	0.523585	0.543912	0.516615	less
dre00310 Lysine degradation	0.564649	0.281246	0.785616	0.999987	68	0.843078	0.497035	0.535951	0.586441	0.656585	0.438472	0.651271	0.615114	less
dre00330 Arginine and proline metabolism	0.505172	0.287954	0.79092	0.999987	56	0.482407	0.739628	0.681842	0.669529	0.773792	0.620602	0.463886	0.425667	less
dre04137 Mitophagy - animal	0.576377	0.302797	0.803112	0.999987	82	0.794815	0.624571	0.754693	0.372614	0.823488	0.487845	0.399717	0.603616	less
dre04910 Insulin signaling pathway	0.544625	0.33715	0.829083	0.999987	152	0.687423	0.664674	0.621706	0.872107	0.880365	0.541921	0.403413	0.239103	less
dre00500 Starch and sucrose metabolism	0.57644	0.361253	0.843786	0.999987	29	0.710343	0.538167	0.8503	0.538524	0.752618	0.701875	0.542578	0.402447	less
dre03060 Protein export	0.616028	0.370975	0.849181	0.999987	22	0.586479	0.616745	0.728476	0.620558	0.616373	0.694034	0.69581	0.569573	less
dre00410 beta-Alanine metabolism	0.625285	0.380835	0.857665	0.999987	33	0.732635	0.503239	0.509704	0.638228	0.702504	0.730255	0.635749	0.700834	less
dre00531 Glycosaminoglycan degradation	0.598603	0.409585	0.872468	0.999987	19	0.762591	0.568854	0.692679	0.700318	0.56937	0.429424	0.719315	0.76562	less
dre04115 p53 signaling pathway	0.547399	0.408889	0.874629	0.999987	71	0.651271	0.575721	0.822993	0.513163	0.715228	0.54475	0.950074	0.268399	less
dre00480 Glutathione metabolism	0.620904	0.417034	0.879848	0.999987	50	0.729966	0.747126	0.665488	0.434671	0.653514	0.7613	0.668195	0.594752	less
dre00450 Selenocompound metabolism	0.629203	0.422937	0.880194	0.999987	16	0.791563	0.773124	0.574444	0.682742	0.696086	0.700171	0.562559	0.462738	less
dre03022 Basal transcription factors	0.624938	0.426188	0.883357	0.999987	37	0.628458	0.739185	0.592656	0.699684	0.649726	0.579781	0.675722	0.726795	less
dre05168 Herpes simplex infection	0.43634	0.430585	0.886404	0.999987	154	0.487211	0.347359	0.690049	0.523924	0.925483	0.274329	0.995089	0.443933	less
dre00280 Valine, leucine and isoleucine degradation	0.632315	0.434832	0.889375	0.999987	53	0.566583	0.605091	0.66055	0.580677	0.859409	0.726625	0.707981	0.571478	less
dre00860 Porphyrin and chlorophyll metabolism	0.59361	0.438871	0.890103	0.999987	28	0.896357	0.550747	0.556342	0.713996	0.702109	0.756783	0.561522	0.497604	less
dre03013 RNA transport	0.562463	0.450052	0.897364	0.999987	157	0.574307	0.730976	0.743568	0.576551	0.34158	0.839483	0.840868	0.636792	less
dre00053 Ascorbate and aldarate metabolism	0.569023	0.471937	0.903017	0.999987	16	0.806015	0.379954	0.50499	0.674359	0.791837	0.856077	0.752923	0.536795	less
dre03008 Ribosome biogenesis in eukaryotes	0.618148	0.469081	0.906422	0.999987	75	0.527517	0.821508	0.727394	0.49254	0.549649	0.631587	0.88561	0.687953	less
dre00190 Oxidative phosphorylation	0.46863	0.475584	0.908444	0.999987	122	0.508939	0.71979	0.514415	0.803263	0.880402	0.89815	0.199243	0.747756	less
dre03420 Nucleotide excision repair	0.632868	0.496525	0.918236	0.999987	44	0.576796	0.70928	0.580883	0.602416	0.808112	0.778502	0.617152	0.786986	less
dre00220 Arginine biosynthesis	0.638174	0.522064	0.926953	0.999987	21	0.530752	0.879887	0.743623	0.678851	0.872521	0.740227	0.51899	0.46428	less
dre00040 Pentose and glucuronate interconversions	0.642779	0.531152	0.930472	0.999987	19	0.892244	0.533037	0.343575	0.771815	0.816352	0.67562	0.778471	0.654126	less
dre00020 Citrate cycle (TCA cycle)	0.66722	0.564068	0.942919	0.999987	34	0.662974	0.745219	0.748138	0.775624	0.744471	0.791383	0.4599	0.723826	less
dre00590 Arachidonic acid metabolism	0.594296	0.576162	0.945903	0.999987	32	0.363558	0.813022	0.824699	0.381547	0.930708	0.861197	0.879681	0.356124	less
dre00520 Amino sugar and nucleotide sugar metabolism	0.674575	0.575195	0.946744	0.999987	46	0.75633	0.646053	0.599742	0.813654	0.858647	0.723191	0.630304	0.637829	less
dre04621 NOD-like receptor signaling pathway	0.585689	0.583531	0.949719	0.999987	132	0.522673	0.552586	0.726741	0.495924	0.846716	0.751113	0.99004	0.434289	less
dre04120 Ubiquitin mediated proteolysis	0.671846	0.608339	0.9568	0.999987	139	0.706447	0.792695	0.761152	0.812772	0.757183	0.648758	0.755467	0.548502	less
dre03020 RNA polymerase	0.679144	0.648365	0.964325	0.999987	28	0.677224	0.738837	0.720474	0.680738	0.744687	0.846605	0.801728	0.662379	less
dre04920 Adipocytokine signaling pathway	0.667975	0.644326	0.965201	0.999987	82	0.655204	0.685293	0.673247	0.856135	0.878808	0.874374	0.694011	0.465986	less
dre00640 Propanoate metabolism	0.706864	0.655589	0.96657	0.999987	32	0.783426	0.772564	0.741863	0.649613	0.883836	0.776839	0.594007	0.664618	less
dre04140 Autophagy - animal	0.646616	0.67243	0.97096	0.999987	155	0.891074	0.888499	0.746079	0.737683	0.931537	0.751889	0.320773	0.463589	less
dre00730 Thiamine metabolism	0.72354	0.684637	0.971146	0.999987	14	0.810878	0.849115	0.806019	0.566781	0.646362	0.812245	0.74344	0.693958	less
dre00511 Other glycan degradation	0.695305	0.68364	0.971177	0.999987	21	0.71667	0.554015	0.643852	0.94115	0.631602	0.77638	0.797065	0.788166	less
dre02010 ABC transporters	0.668315	0.722591	0.978064	0.999987	33	0.952731	0.664511	0.646301	0.781892	0.548981	0.708083	0.785174	0.838627	less
dre01200 Carbon metabolism	0.646169	0.728598	0.979821	0.999987	121	0.87028	0.800252	0.864729	0.853071	0.875141	0.748073	0.353508	0.59217	less
dre00260 Glycine, serine and threonine metabolism	0.686104	0.749273	0.982025	0.999987	40	0.668079	0.704929	0.719857	0.787086	0.706831	0.916848	0.832921	0.753807	less
dre00250 Alanine, aspartate and glutamate metabolism	0.732371	0.760087	0.983412	0.999987	38	0.840836	0.724897	0.683958	0.823464	0.903385	0.817977	0.666645	0.64883	less
dre00790 Folate biosynthesis	0.724972	0.781851	0.9855	0.999987	27	0.600787	0.808974	0.788502	0.798012	0.871213	0.813468	0.684723	0.817715	less
dre00360 Phenylalanine metabolism	0.726422	0.800668	0.986368	0.999987	14	0.814858	0.641553	0.691082	0.450478	0.907247	0.852947	0.839374	0.89368	less
dre00620 Pyruvate metabolism	0.724504	0.802755	0.987725	0.999987	44	0.776833	0.730362	0.783253	0.670819	0.876664	0.908448	0.669749	0.796627	less
dre03018 RNA degradation	0.747818	0.81796	0.989362	0.999987	84	0.851739	0.87548	0.896601	0.838219	0.643908	0.716748	0.698136	0.727945	less
dre01210 2-Oxocarboxylic acid metabolism	0.776211	0.83798	0.989782	0.999987	17	0.837335	0.749171	0.806517	0.883251	0.742983	0.846079	0.738146	0.703701	less
dre00670 One carbon pool by folate	0.739078	0.870534	0.991868	0.999987	17	0.7817	0.651676	0.878072	0.542914	0.617757	0.947076	0.927236	0.837259	less
dre00350 Tyrosine metabolism	0.739252	0.864655	0.991961	0.999987	25	0.82771	0.662749	0.820782	0.57297	0.953564	0.872552	0.759017	0.793562	less
dre00120 Primary bile acid biosynthesis	0.745136	0.883682	0.992465	0.999987	15	0.843878	0.931914	0.862181	0.77652	0.759797	0.768228	0.494181	0.864227	less
dre01230 Biosynthesis of amino acids	0.694507	0.872838	0.992881	0.999987	79	0.857126	0.848073	0.885679	0.813224	0.763909	0.923103	0.618657	0.616598	less
dre00630 Glyoxylate and dicarboxylate metabolism	0.767205	0.888391	0.993383	0.999987	33	0.808335	0.901122	0.749957	0.918139	0.739491	0.890786	0.635489	0.712776	less
dre00270 Cysteine and methionine metabolism	0.789656	0.914751	0.994919	0.999987	49	0.798829	0.758082	0.848936	0.660062	0.797745	0.924531	0.866596	0.817902	less
dre04136 Autophagy - other	0.798896	0.938175	0.995498	0.999987	32	0.843579	0.855855	0.818067	0.866237	0.882278	0.841062	0.680391	0.740684	less
dre04623 Cytosolic DNA-sensing pathway	0.750951	1.06916	0.998511	0.999987	34	0.668138	0.676747	0.856913	0.700198	0.907363	0.942575	0.990157	0.752327	less
dre03010 Ribosome	0.460109	1.11027	0.998961	0.999987	129	0.79495	0.930326	0.504388	0.615927	0.717465	0.986178	0.977024	0.907807	less
dre03040 Spliceosome	0.689729	1.11038	0.999083	0.999987	134	0.829123	0.839958	0.887045	0.891099	0.800011	0.924742	0.920025	0.770252	less
dre04141 Protein processing in endoplasmic reticulum	0.803778	1.17186	0.999522	0.999987	175	0.872362	0.841352	0.96459	0.963544	0.960443	0.684155	0.92419	0.474542	less
dre04142 Lysosome	0.831407	1.36053	0.999936	0.999987	133	0.901653	0.855479	0.846358	0.761548	0.971905	0.850505	0.992154	0.916594	less
dre00970 Aminoacyl-tRNA biosynthesis	0.882729	1.51577	0.999987	0.999987	42	0.885278	0.948234	0.924378	0.865087	0.829724	0.982488	0.98773	0.887984	less
dre00604 Glycosphingolipid biosynthesis - ganglio series	0.520076	-0.15646	0.666175	1	14	0.433155	0.594816	0.570483	0.452579	0.558497	0.553937	0.766227	0.529949	greater
dre00980 Metabolism of xenobiotics by cytochrome P450	0.462457	-0.171451	0.684863	1	32	0.439648	0.628317	0.615418	0.578857	0.506969	0.269565	0.659485	0.810316	greater
dre04150 mTOR signaling pathway	0.55103	-0.18994	0.704169	1	173	0.462221	0.566252	0.594702	0.600018	0.437062	0.571227	0.717335	0.639147	greater
dre00515 Mannose type O-glycan biosynthesis	0.549433	-0.199685	0.711917	1	24	0.661015	0.602727	0.701108	0.491314	0.56591	0.534203	0.72906	0.321978	greater
dre00532 Glycosaminoglycan biosynthesis - chondroitin sulfate / dermatan sulfate	0.547376	-0.260949	0.766242	1	20	0.699218	0.496593	0.615505	0.587801	0.583561	0.761366	0.579048	0.461978	greater
dre00983 Drug metabolism - other enzymes	0.547453	-0.298041	0.799287	1	57	0.738025	0.504871	0.493853	0.749	0.624713	0.499159	0.70317	0.586494	greater
dre05132 Salmonella infection	0.526051	-0.305888	0.805421	1	87	0.600411	0.367076	0.529368	0.850415	0.48061	0.689012	0.505582	0.829087	greater
dre00140 Steroid hormone biosynthesis	0.447618	-0.326046	0.816656	1	25	0.242765	0.601839	0.668235	0.391702	0.661453	0.619505	0.909686	0.780219	greater
dre00601 Glycosphingolipid biosynthesis - lacto and neolacto series	0.60406	-0.328017	0.819768	1	16	0.592095	0.754696	0.662972	0.705805	0.554343	0.70634	0.4692	0.539996	greater
dre03030 DNA replication	0.593832	-0.330068	0.823031	1	36	0.739217	0.737791	0.639362	0.765449	0.697414	0.477104	0.379258	0.544426	greater
dre00592 alpha-Linolenic acid metabolism	0.591949	-0.341852	0.827617	1	11	0.609091	0.607434	0.375838	0.757194	0.655161	0.700525	0.761067	0.542549	greater
dre04144 Endocytosis	0.561568	-0.340271	0.83179	1	282	0.556597	0.572653	0.540611	0.647394	0.380729	0.740472	0.855645	0.695299	greater
dre04210 Apoptosis	0.569423	-0.347531	0.836702	1	147	0.733429	0.768657	0.550828	0.6139	0.434278	0.74164	0.23924	0.889826	greater
dre00534 Glycosaminoglycan biosynthesis - heparan sulfate / heparin	0.581872	-0.363219	0.844956	1	30	0.57348	0.487693	0.65889	0.62473	0.597002	0.86057	0.686151	0.569759	greater
dre00062 Fatty acid elongation	0.511496	-0.376506	0.851959	1	29	0.67838	0.614671	0.413466	0.909194	0.303673	0.722362	0.402966	0.894926	greater
dre00510 N-Glycan biosynthesis	0.618844	-0.381418	0.858306	1	52	0.692792	0.610601	0.828757	0.543237	0.55941	0.767103	0.661321	0.458888	greater
dre01212 Fatty acid metabolism	0.563649	-0.385112	0.860678	1	60	0.698806	0.618155	0.500059	0.780068	0.347371	0.677398	0.587876	0.880991	greater
dre04672 Intestinal immune network for IgA production	0.502984	-0.511939	0.917299	1	19	0.488496	0.632741	0.800718	0.95304	0.166085	0.764831	0.674303	0.813229	greater
dre04744 Phototransduction	0.304571	-0.545543	0.92061	1	25	0.166517	0.678955	0.671284	0.94179	0.272952	0.359042	0.988501	0.8784	greater
dre04340 Hedgehog signaling pathway	0.652008	-0.534449	0.933506	1	54	0.602817	0.613445	0.741931	0.713433	0.649284	0.702084	0.800169	0.767848	greater
dre04350 TGF-beta signaling pathway	0.682193	-0.586305	0.950901	1	101	0.393791	0.789662	0.745775	0.743704	0.685409	0.661638	0.742146	0.898951	greater
dre00565 Ether lipid metabolism	0.684796	-0.599305	0.953349	1	34	0.750951	0.671184	0.630678	0.776666	0.725104	0.695407	0.825325	0.686616	greater
dre04370 VEGF signaling pathway	0.655492	-0.623304	0.96018	1	70	0.670553	0.727119	0.750084	0.789454	0.459673	0.839869	0.712306	0.836451	greater
dre04330 Notch signaling pathway	0.669241	-0.649885	0.965991	1	60	0.658163	0.797122	0.795768	0.828896	0.81237	0.750143	0.551766	0.675298	greater
dre04371 Apelin signaling pathway	0.614521	-0.724119	0.979335	1	161	0.739074	0.55052	0.675216	0.790453	0.375816	0.723142	0.96935	0.9445	greater
dre00230 Purine metabolism	0.689077	-0.731247	0.980429	1	144	0.725022	0.682304	0.598181	0.884616	0.825339	0.526459	0.90144	0.846866	greater
dre04914 Progesterone-mediated oocyte maturation	0.740469	-0.760825	0.984026	1	101	0.783969	0.743946	0.833837	0.872542	0.750714	0.728844	0.559249	0.860573	greater
dre04912 GnRH signaling pathway	0.722488	-0.791982	0.987153	1	109	0.6971	0.64834	0.672614	0.736909	0.717148	0.926004	0.911089	0.832287	greater
dre04933 AGE-RAGE signaling pathway in diabetic complications	0.693571	-0.817864	0.98938	1	118	0.794133	0.778356	0.82649	0.844269	0.594242	0.92168	0.430975	0.932514	greater
dre00240 Pyrimidine metabolism	0.727589	-0.875173	0.993035	1	60	0.928723	0.74043	0.6799	0.937718	0.914701	0.838379	0.447612	0.730558	greater
dre04012 ErbB signaling pathway	0.739006	-0.879344	0.993325	1	102	0.621667	0.596857	0.861569	0.782138	0.763306	0.855866	0.906003	0.930695	greater
dre04260 Cardiac muscle contraction	0.748963	-0.902494	0.994406	1	77	0.870133	0.705479	0.891455	0.646353	0.733017	0.636318	0.963759	0.871048	greater
dre04520 Adherens junction	0.789434	-0.90185	0.994477	1	94	0.779855	0.873919	0.826972	0.87673	0.79599	0.877506	0.624386	0.805902	greater
dre01040 Biosynthesis of unsaturated fatty acids	0.73339	-0.921383	0.994762	1	24	0.820988	0.914807	0.483626	0.92036	0.789744	0.802702	0.736015	0.902426	greater
dre04010 MAPK signaling pathway	0.725397	-0.917931	0.995231	1	343	0.630953	0.655499	0.89877	0.848714	0.511207	0.887511	0.9024	0.960352	greater
dre04110 Cell cycle	0.662412	-0.920529	0.995233	1	129	0.854903	0.861322	0.821523	0.963828	0.912402	0.643406	0.228362	0.932005	greater
dre04512 ECM-receptor interaction	0.688708	-0.975218	0.996864	1	81	0.632231	0.840526	0.841545	0.77939	0.848993	0.769077	0.889162	0.949001	greater
dre04218 Cellular senescence	0.770656	-0.98534	0.997271	1	167	0.882381	0.783631	0.819477	0.921886	0.703775	0.840809	0.672269	0.942649	greater
dre04916 Melanogenesis	0.809361	-0.996495	0.997506	1	116	0.820215	0.847188	0.70498	0.763876	0.839639	0.809488	0.949856	0.890854	greater
dre04270 Vascular smooth muscle contraction	0.777305	-1.01001	0.997775	1	133	0.815623	0.699572	0.841732	0.792048	0.731703	0.768603	0.989763	0.87244	greater
dre04261 Adrenergic signaling in cardiomyocytes	0.775114	-1.01655	0.997923	1	173	0.737804	0.670551	0.868334	0.648135	0.764712	0.879109	0.979805	0.943901	greater
dre04020 Calcium signaling pathway	0.685478	-1.02147	0.997996	1	212	0.857194	0.619265	0.829332	0.473879	0.651895	0.950397	0.994175	0.906548	greater
dre00900 Terpenoid backbone biosynthesis	0.853826	-1.17746	0.999451	1	20	0.831091	0.873595	0.834915	0.940935	0.863275	0.911074	0.882225	0.832606	greater
dre04310 Wnt signaling pathway	0.832479	-1.16688	0.9995	1	170	0.776021	0.963557	0.637438	0.883956	0.896568	0.934414	0.916008	0.85477	greater
dre04514 Cell adhesion molecules (CAMs)	0.704693	-1.17571	0.999515	1	98	0.673028	0.847506	0.932085	0.910519	0.701666	0.958409	0.977761	0.773732	greater
dre04114 Oocyte meiosis	0.831883	-1.19485	0.999616	1	127	0.940349	0.80916	0.864165	0.838681	0.906548	0.879125	0.866538	0.91833	greater
dre04145 Phagosome	0.828563	-1.25735	0.9998	1	128	0.887644	0.969456	0.834176	0.970703	0.748154	0.924847	0.798034	0.86945	greater
dre04530 Tight junction	0.884041	-1.41564	0.999967	1	181	0.795258	0.949271	0.976402	0.927502	0.903512	0.840059	0.938225	0.939713	greater
dre04810 Regulation of actin cytoskeleton	0.894883	-1.56822	0.999995	1	230	0.827876	0.970269	0.959559	0.915302	0.925197	0.894616	0.949175	0.987086	greater
dre04510 Focal adhesion	0.866271	-1.5886	0.999996	1	228	0.67607	0.925837	0.968147	0.941941	0.938018	0.960809	0.956692	0.989938	greater
dre04080 Neuroactive ligand-receptor interaction	0.803782	-1.59324	0.999996	1	303	0.968002	0.806002	0.924938	0.529034	0.812866	0.9801	0.999994	0.871811	greater
dre00100 Steroid biosynthesis	0.96665	-2.1072	1	1	17	0.941578	0.98642	0.979768	0.970389	0.976701	0.977872	0.986417	0.980895	greater
dre04540 Gap junction	0.962878	-2.26341	1	1	115	0.969944	0.988564	0.981686	0.98286	0.990535	0.981433	0.997903	0.988906	greater
dre04514 Cell adhesion molecules (CAMs)	0.295947	0.371135	0.147634	1	98	0.255073	0.221288	0.44405	0.328912	0.600362	0.402194	0.296798	0.336068	2d
dre00480 Glutathione metabolism	0.334071	0.344729	0.165972	1	50	0.364461	0.472462	0.567569	0.307303	0.343876	0.162158	0.415997	0.346234	2d
dre00230 Purine metabolism	0.32964	0.340191	0.168452	1	144	0.355455	0.569973	0.423998	0.288107	0.298827	0.301316	0.256324	0.472857	2d
dre04080 Neuroactive ligand-receptor interaction	0.306784	0.336944	0.170501	1	303	0.15496	0.420143	0.412785	0.48117	0.561494	0.298841	0.202483	0.49884	2d
dre02010 ABC transporters	0.342001	0.320684	0.184048	1	33	0.332863	0.360911	0.385655	0.437456	0.254714	0.436067	0.438506	0.369133	2d
dre00040 Pentose and glucuronate interconversions	0.353364	0.307636	0.195309	1	19	0.322083	0.387291	0.37732	0.408964	0.432286	0.244925	0.448988	0.441223	2d
dre04115 p53 signaling pathway	0.349462	0.286129	0.209977	1	71	0.542013	0.375778	0.538671	0.478153	0.359362	0.157087	0.419714	0.293546	2d
dre04512 ECM-receptor interaction	0.315529	0.279152	0.216864	1	81	0.380002	0.41704	0.39793	0.298005	0.432922	0.393961	0.482258	0.334351	2d
dre00120 Primary bile acid biosynthesis	0.355944	0.274643	0.221471	1	15	0.426518	0.430606	0.39634	0.300336	0.319332	0.57006	0.279645	0.441652	2d
dre00260 Glycine, serine and threonine metabolism	0.38065	0.255781	0.235759	1	40	0.414982	0.478703	0.373111	0.601527	0.355738	0.296146	0.362843	0.327885	2d
dre00380 Tryptophan metabolism	0.376011	0.216111	0.271693	1	44	0.588556	0.505009	0.368935	0.461457	0.322486	0.547557	0.207626	0.356501	2d
dre00500 Starch and sucrose metabolism	0.374403	0.215473	0.272724	1	29	0.53257	0.516694	0.373498	0.278837	0.482508	0.361645	0.375752	0.416773	2d
dre00860 Porphyrin and chlorophyll metabolism	0.398794	0.153903	0.332866	1	28	0.373766	0.431226	0.563274	0.606257	0.349673	0.334606	0.507991	0.358594	2d
dre00910 Nitrogen metabolism	0.404077	0.149704	0.339924	1	15	0.59795	0.449664	0.4891	0.465723	0.430816	0.548425	0.413648	0.182838	2d
dre00730 Thiamine metabolism	0.436738	0.123112	0.365124	1	14	0.459136	0.50289	0.478634	0.505924	0.446906	0.387842	0.373872	0.459742	2d
dre00053 Ascorbate and aldarate metabolism	0.40544	0.113363	0.378215	1	16	0.422853	0.37076	0.479986	0.462808	0.502303	0.328012	0.544919	0.546767	2d
dre04210 Apoptosis	0.431672	0.057797	0.435143	1	147	0.553221	0.444436	0.514645	0.736928	0.601867	0.343144	0.195705	0.450744	2d
dre05168 Herpes simplex infection	0.400975	0.0138093	0.484758	1	154	0.568693	0.482565	0.581072	0.71989	0.565819	0.495467	0.0634407	0.635917	2d
dre01212 Fatty acid metabolism	0.457067	-0.0270989	0.529809	1	60	0.502053	0.459066	0.646736	0.484816	0.411801	0.601522	0.626711	0.349451	2d
dre00900 Terpenoid backbone biosynthesis	0.488467	-0.0393894	0.543426	1	20	0.550785	0.544508	0.578311	0.405238	0.437488	0.421141	0.57972	0.605043	2d
dre01040 Biosynthesis of unsaturated fatty acids	0.447288	-0.0582123	0.560599	1	24	0.476097	0.484044	0.653088	0.396699	0.462685	0.600601	0.652982	0.438363	2d
dre04620 Toll-like receptor signaling pathway	0.462705	-0.0622427	0.56982	1	78	0.510574	0.544634	0.53668	0.69915	0.502931	0.734794	0.122943	0.606646	2d
dre00531 Glycosaminoglycan degradation	0.515376	-0.108584	0.618854	1	19	0.65308	0.574527	0.575718	0.559731	0.494948	0.312535	0.64047	0.529632	2d
dre00620 Pyruvate metabolism	0.497742	-0.1446	0.657103	1	44	0.650756	0.643575	0.632582	0.477485	0.498471	0.457217	0.540537	0.546239	2d
dre00340 Histidine metabolism	0.524985	-0.164417	0.675816	1	21	0.566745	0.455613	0.430556	0.467429	0.5889	0.752502	0.526089	0.69756	2d
dre04920 Adipocytokine signaling pathway	0.534795	-0.173302	0.687289	1	82	0.63343	0.634694	0.52753	0.653358	0.486185	0.539796	0.658815	0.404214	2d
dre04623 Cytosolic DNA-sensing pathway	0.467345	-0.188593	0.699654	1	34	0.447575	0.682901	0.73881	0.853489	0.417623	0.545325	0.109361	0.779123	2d
dre03460 Fanconi anemia pathway	0.539963	-0.191438	0.704814	1	48	0.572052	0.638379	0.580373	0.589509	0.371025	0.574819	0.557262	0.710253	2d
dre00052 Galactose metabolism	0.545387	-0.210236	0.721452	1	28	0.694118	0.679182	0.63154	0.465553	0.563046	0.54986	0.459735	0.600787	2d
dre04540 Gap junction	0.536106	-0.212058	0.725139	1	115	0.384691	0.559548	0.647191	0.457505	0.386657	0.694649	0.678025	0.810846	2d
dre03410 Base excision repair	0.559094	-0.228033	0.738832	1	37	0.511362	0.673466	0.486021	0.638112	0.685842	0.568136	0.595729	0.545814	2d
dre01230 Biosynthesis of amino acids	0.526517	-0.234818	0.745684	1	79	0.732457	0.766319	0.720902	0.758075	0.565146	0.362944	0.290714	0.489902	2d
dre00010 Glycolysis / Gluconeogenesis	0.550084	-0.237101	0.747735	1	69	0.629248	0.712737	0.627465	0.616588	0.627083	0.48632	0.466494	0.567078	2d
dre00592 alpha-Linolenic acid metabolism	0.562064	-0.251041	0.753203	1	11	0.589803	0.663159	0.673134	0.525274	0.379559	0.68279	0.535913	0.697499	2d
dre00760 Nicotinate and nicotinamide metabolism	0.561443	-0.256318	0.763239	1	29	0.639406	0.551721	0.504332	0.575095	0.69006	0.477666	0.667919	0.6794	2d
dre03320 PPAR signaling pathway	0.567866	-0.25749	0.765658	1	58	0.632514	0.781361	0.537742	0.664657	0.4086	0.602133	0.576397	0.576858	2d
dre00450 Selenocompound metabolism	0.571218	-0.27294	0.773558	1	16	0.659925	0.749276	0.491712	0.765369	0.658476	0.486523	0.484976	0.499535	2d
dre04217 Necroptosis	0.535334	-0.286701	0.790783	1	132	0.725081	0.750617	0.618964	0.848973	0.708486	0.550942	0.194349	0.446042	2d
dre00270 Cysteine and methionine metabolism	0.571326	-0.301699	0.801411	1	49	0.606452	0.759284	0.637348	0.736229	0.515093	0.454659	0.427233	0.757099	2d
dre04216 Ferroptosis	0.591947	-0.316804	0.813046	1	40	0.805663	0.632441	0.469129	0.759248	0.623914	0.547571	0.544228	0.556383	2d
dre04621 NOD-like receptor signaling pathway	0.556694	-0.335286	0.827784	1	132	0.689282	0.775272	0.574077	0.83028	0.533881	0.72359	0.242901	0.618054	2d
dre00061 Fatty acid biosynthesis	0.595493	-0.353916	0.837527	1	18	0.65755	0.639667	0.68878	0.600515	0.715036	0.623901	0.578565	0.575967	2d
dre04933 AGE-RAGE signaling pathway in diabetic complications	0.613418	-0.349991	0.838415	1	118	0.696805	0.697558	0.52853	0.676349	0.595072	0.584082	0.712029	0.587216	2d
dre00511 Other glycan degradation	0.614732	-0.395769	0.86424	1	21	0.506553	0.759837	0.690346	0.487609	0.729628	0.726615	0.638393	0.638188	2d
dre04530 Tight junction	0.614625	-0.398073	0.8695	1	181	0.642781	0.649093	0.471978	0.705288	0.741844	0.804174	0.615035	0.564727	2d
dre00601 Glycosphingolipid biosynthesis - lacto and neolacto series	0.626064	-0.445645	0.890607	1	16	0.726506	0.540043	0.593108	0.690436	0.807954	0.660877	0.645011	0.650147	2d
dre05132 Salmonella infection	0.632009	-0.437558	0.891336	1	87	0.583118	0.681219	0.605841	0.694579	0.708052	0.820425	0.678824	0.540573	2d
dre00250 Alanine, aspartate and glutamate metabolism	0.643726	-0.500846	0.919838	1	38	0.808932	0.723476	0.81445	0.709008	0.493475	0.82284	0.472083	0.586731	2d
dre04622 RIG-I-like receptor signaling pathway	0.587301	-0.50241	0.92005	1	50	0.640549	0.6181	0.736227	0.905048	0.51574	0.812588	0.172913	0.917406	2d
dre00534 Glycosaminoglycan biosynthesis - heparan sulfate / heparin	0.660716	-0.516004	0.92538	1	30	0.785681	0.678802	0.767207	0.603544	0.588014	0.619277	0.674797	0.80287	2d
dre00512 Mucin type O-glycan biosynthesis	0.6455	-0.528197	0.928922	1	25	0.560868	0.498859	0.822874	0.762895	0.59497	0.820428	0.644658	0.797005	2d
dre00410 beta-Alanine metabolism	0.659863	-0.527322	0.930035	1	33	0.702138	0.739137	0.623003	0.719825	0.603369	0.780585	0.629553	0.770663	2d
dre00770 Pantothenate and CoA biosynthesis	0.672563	-0.547111	0.933408	1	13	0.731615	0.809288	0.65586	0.689122	0.696835	0.64519	0.565224	0.790424	2d
dre03440 Homologous recombination	0.67831	-0.553951	0.939531	1	34	0.719398	0.715054	0.775234	0.596917	0.643679	0.681169	0.761864	0.753022	2d
dre00561 Glycerolipid metabolism	0.682509	-0.575161	0.947173	1	57	0.692923	0.601345	0.77744	0.674309	0.748674	0.763544	0.722673	0.732778	2d
dre00970 Aminoacyl-tRNA biosynthesis	0.627444	-0.581735	0.947676	1	42	0.870461	0.840571	0.670981	0.918843	0.843306	0.354923	0.333623	0.662131	2d
dre00051 Fructose and mannose metabolism	0.700367	-0.614689	0.95767	1	38	0.681103	0.795244	0.8449	0.819775	0.636897	0.664864	0.646979	0.691106	2d
dre00650 Butanoate metabolism	0.703679	-0.627404	0.959772	1	22	0.772063	0.727765	0.753047	0.743071	0.517953	0.804131	0.776537	0.723575	2d
dre00565 Ether lipid metabolism	0.708339	-0.661802	0.96801	1	34	0.689864	0.823127	0.744404	0.746451	0.682263	0.715406	0.658921	0.851569	2d
dre00030 Pentose phosphate pathway	0.711453	-0.674496	0.970358	1	30	0.794909	0.742209	0.870303	0.84022	0.78818	0.564762	0.565734	0.728743	2d
dre00604 Glycosphingolipid biosynthesis - ganglio series	0.737769	-0.714516	0.975338	1	14	0.831379	0.715733	0.729738	0.767668	0.743875	0.658786	0.831507	0.746137	2d
dre00533 Glycosaminoglycan biosynthesis - keratan sulfate	0.742304	-0.759987	0.981594	1	15	0.785825	0.814101	0.6751	0.822557	0.840888	0.797816	0.727252	0.657069	2d
dre03450 Non-homologous end-joining	0.776736	-0.836835	0.988766	1	12	0.811253	0.689145	0.831479	0.741703	0.817652	0.811689	0.821666	0.775949	2d
dre04146 Peroxisome	0.75416	-0.828264	0.990122	1	79	0.802977	0.816942	0.887558	0.876707	0.736522	0.815804	0.717205	0.639763	2d
dre04130 SNARE interactions in vesicular transport	0.748922	-0.835258	0.990238	1	38	0.534121	0.900521	0.498971	0.760339	0.883892	0.905524	0.863623	0.822607	2d
dre00514 Other types of O-glycan biosynthesis	0.780542	-0.857778	0.991604	1	28	0.768206	0.835192	0.756181	0.783594	0.882555	0.8291	0.766632	0.761419	2d
dre03030 DNA replication	0.755954	-0.859002	0.991613	1	36	0.696291	0.658958	0.832744	0.886199	0.741568	0.817535	0.928458	0.742451	2d
dre01210 2-Oxocarboxylic acid metabolism	0.784163	-0.915782	0.994074	1	17	0.890995	0.83546	0.863345	0.80083	0.67677	0.812335	0.679174	0.87682	2d
dre00630 Glyoxylate and dicarboxylate metabolism	0.797909	-0.9427	0.995723	1	33	0.909347	0.762213	0.884446	0.801511	0.706959	0.848197	0.76097	0.855322	2d
dre00071 Fatty acid degradation	0.802487	-0.982828	0.997023	1	44	0.806527	0.779359	0.805196	0.861946	0.817717	0.891721	0.806408	0.882416	2d
dre03050 Proteasome	0.595433	-1.00504	0.997056	1	51	0.826325	0.860188	0.927386	0.861188	0.808452	0.751232	0.691662	0.880039	2d
dre00280 Valine, leucine and isoleucine degradation	0.791206	-0.994476	0.997334	1	53	0.857832	0.836403	0.891947	0.805288	0.701009	0.920305	0.690866	0.903184	2d
dre00600 Sphingolipid metabolism	0.817502	-1.0026	0.997524	1	49	0.816558	0.800888	0.866765	0.878974	0.837766	0.816633	0.830986	0.858602	2d
dre00532 Glycosaminoglycan biosynthesis - chondroitin sulfate / dermatan sulfate	0.820305	-1.03397	0.997791	1	20	0.801069	0.910131	0.787814	0.796352	0.85615	0.797115	0.903942	0.850415	2d
dre04110 Cell cycle	0.795821	-1.0753	0.998764	1	129	0.827282	0.859528	0.89625	0.570608	0.873978	0.845275	0.979272	0.815993	2d
dre00515 Mannose type O-glycan biosynthesis	0.836811	-1.09699	0.998785	1	24	0.862411	0.907056	0.80913	0.907261	0.89522	0.865323	0.797707	0.779368	2d
dre03430 Mismatch repair	0.850419	-1.12757	0.999057	1	21	0.896678	0.86089	0.815046	0.876277	0.890286	0.873117	0.875456	0.807211	2d
dre04142 Lysosome	0.795382	-1.14529	0.999371	1	133	0.935689	0.928126	0.954834	0.855114	0.89077	0.932151	0.531481	0.721475	2d
dre00563 Glycosylphosphatidylinositol (GPI)-anchor biosynthesis	0.866338	-1.18122	0.999437	1	22	0.807395	0.883055	0.898467	0.845114	0.897748	0.886414	0.885768	0.881801	2d
dre00564 Glycerophospholipid metabolism	0.864655	-1.22256	0.999707	1	89	0.878274	0.902852	0.912129	0.890119	0.900998	0.847149	0.866984	0.89514	2d
dre04371 Apelin signaling pathway	0.863343	-1.22267	0.999718	1	161	0.872754	0.933677	0.881149	0.821342	0.918342	0.902755	0.890445	0.861951	2d
dre04370 VEGF signaling pathway	0.86883	-1.23478	0.999735	1	70	0.899011	0.843722	0.811272	0.95057	0.927573	0.881285	0.849572	0.904758	2d
dre04510 Focal adhesion	0.818157	-1.24393	0.999776	1	228	0.898126	0.867248	0.851876	0.913228	0.909321	0.915121	0.944528	0.797602	2d
dre00020 Citrate cycle (TCA cycle)	0.852491	-1.30303	0.999847	1	34	0.934863	0.943912	0.941785	0.940107	0.850036	0.786045	0.869506	0.849165	2d
dre00520 Amino sugar and nucleotide sugar metabolism	0.884632	-1.29863	0.999856	1	46	0.924764	0.909518	0.92338	0.879021	0.848109	0.90263	0.865791	0.926426	2d
dre04270 Vascular smooth muscle contraction	0.865719	-1.28992	0.99986	1	133	0.888876	0.933784	0.848737	0.861894	0.946192	0.922796	0.860599	0.905437	2d
dre04020 Calcium signaling pathway	0.868431	-1.31807	0.9999	1	212	0.862146	0.92728	0.883175	0.953276	0.930994	0.786355	0.912986	0.928577	2d
dre04340 Hedgehog signaling pathway	0.888038	-1.37504	0.99994	1	54	0.91268	0.853828	0.896248	0.931773	0.954681	0.899497	0.867157	0.948494	2d
dre00310 Lysine degradation	0.89042	-1.40837	0.99996	1	68	0.874934	0.852632	0.922508	0.850863	0.938023	0.919946	0.972707	0.949129	2d
dre00640 Propanoate metabolism	0.87534	-1.43258	0.999961	1	32	0.951505	0.912338	0.948866	0.601573	0.905478	0.93632	0.952567	0.961008	2d
dre04810 Regulation of actin cytoskeleton	0.898258	-1.41195	0.999966	1	230	0.856392	0.93854	0.843451	0.902468	0.948464	0.96177	0.927006	0.933551	2d
dre04260 Cardiac muscle contraction	0.895828	-1.44121	0.999973	1	77	0.888178	0.937222	0.87041	0.919484	0.931961	0.918178	0.968797	0.920253	2d
dre01200 Carbon metabolism	0.865008	-1.45092	0.999977	1	121	0.970984	0.960719	0.967101	0.954319	0.911809	0.857599	0.807464	0.855905	2d
dre04330 Notch signaling pathway	0.91347	-1.46539	0.999979	1	60	0.947102	0.925693	0.883214	0.901466	0.9262	0.911088	0.966955	0.922478	2d
dre04350 TGF-beta signaling pathway	0.878063	-1.46614	0.999981	1	101	0.975405	0.675528	0.796581	0.958865	0.926195	0.967278	0.977627	0.912898	2d
dre04914 Progesterone-mediated oocyte maturation	0.886732	-1.5121	0.999989	1	101	0.868013	0.956839	0.862988	0.834703	0.949453	0.956315	0.988797	0.928882	2d
dre03420 Nucleotide excision repair	0.924909	-1.61018	0.999996	1	44	0.934991	0.92617	0.946955	0.946437	0.950777	0.917975	0.975387	0.924605	2d
dre04068 FoxO signaling pathway	0.923284	-1.63364	0.999998	1	150	0.967398	0.953267	0.95276	0.910772	0.970788	0.913081	0.983222	0.8619	2d
dre04010 MAPK signaling pathway	0.931637	-1.63823	0.999998	1	343	0.952239	0.945151	0.931282	0.972218	0.946287	0.921313	0.959397	0.950263	2d
dre03020 RNA polymerase	0.941723	-1.69824	0.999998	1	28	0.960266	0.957262	0.968596	0.96132	0.959309	0.924209	0.920587	0.92765	2d
dre04520 Adherens junction	0.943989	-1.68832	0.999999	1	94	0.966594	0.963492	0.898297	0.943744	0.970115	0.944494	0.967836	0.945076	2d
dre04912 GnRH signaling pathway	0.931788	-1.68835	0.999999	1	109	0.936252	0.961578	0.895136	0.983721	0.94766	0.956762	0.902532	0.981802	2d
dre03060 Protein export	0.950103	-1.75474	0.999999	1	22	0.962783	0.943228	0.953305	0.948062	0.952001	0.951605	0.950525	0.964391	2d
dre03018 RNA degradation	0.900694	-1.72958	0.999999	1	84	0.9485	0.983664	0.968085	0.945449	0.973229	0.947292	0.969372	0.849243	2d
dre04137 Mitophagy - animal	0.940419	-1.80941	1	1	82	0.987334	0.983305	0.97073	0.8087	0.985071	0.96576	0.90062	0.971834	2d
dre04218 Cellular senescence	0.953577	-1.92113	1	1	167	0.938509	0.948482	0.984563	0.940925	0.973306	0.979655	0.995832	0.961542	2d
dre04136 Autophagy - other	0.969513	-2.0093	1	1	32	0.979065	0.960922	0.980113	0.977318	0.959839	0.979611	0.983135	0.958507	2d
dre00510 N-Glycan biosynthesis	0.963943	-1.98812	1	1	52	0.975683	0.986057	0.923687	0.991368	0.978572	0.968172	0.97824	0.954948	2d
dre03022 Basal transcription factors	0.973341	-2.06247	1	1	37	0.9787	0.980375	0.957461	0.978415	0.981846	0.965838	0.98765	0.976593	2d
dre04916 Melanogenesis	0.969867	-2.07211	1	1	116	0.93832	0.97287	0.980637	0.987452	0.985755	0.98663	0.975935	0.988498	2d
dre04261 Adrenergic signaling in cardiomyocytes	0.970113	-2.12439	1	1	173	0.97678	0.989795	0.938939	0.986504	0.99244	0.976623	0.976139	0.99235	2d
dre00562 Inositol phosphate metabolism	0.977757	-2.16255	1	1	83	0.948662	0.980695	0.985931	0.98593	0.991668	0.987065	0.987461	0.982584	2d
dre04012 ErbB signaling pathway	0.985362	-2.35828	1	1	102	0.990484	0.991217	0.977298	0.991905	0.99186	0.993586	0.978247	0.995207	2d
dre03008 Ribosome biogenesis in eukaryotes	0.988044	-2.4399	1	1	75	0.995559	0.996177	0.987771	0.99187	0.995127	0.978534	0.991205	0.986964	2d
dre04310 Wnt signaling pathway	0.988545	-2.45359	1	1	170	0.991857	0.988495	0.996284	0.996183	0.994582	0.985501	0.99598	0.981211	2d
dre04910 Insulin signaling pathway	0.987357	-2.52729	1	1	152	0.996887	0.997775	0.992353	0.996359	0.993664	0.992683	0.994666	0.96817	2d
dre04114 Oocyte meiosis	0.985223	-2.54345	1	1	127	0.958971	0.997446	0.989545	0.98827	0.996389	0.997074	0.998666	0.9946	2d
dre04070 Phosphatidylinositol signaling system	0.991982	-2.58259	1	1	109	0.989101	0.992522	0.994383	0.994482	0.998376	0.994894	0.993012	0.995313	2d
dre04141 Protein processing in endoplasmic reticulum	0.990686	-2.79996	1	1	175	0.999248	0.99957	0.999022	0.999256	0.990943	0.983824	0.993155	0.992524	2d
dre04140 Autophagy - animal	0.995542	-2.87936	1	1	155	0.999393	0.998895	0.992382	0.997472	0.999163	0.999345	0.992654	0.992764	2d
dre00190 Oxidative phosphorylation	0.999594	-4.1012	1	1	122	0.999958	0.999983	0.999991	0.999981	0.999964	0.999604	0.999984	0.999946	2d
dre03010 Ribosome	0.998539	-4.43951	1	1	129	0.999998	0.999995	0.999999	0.999998	0.999995	0.999979	0.999631	0.999949	2d
dre03013 RNA transport	0.999341	-3.9554	1	1	157	0.999954	0.999978	0.999992	0.999944	0.995587	0.999986	0.999981	0.999941	2d
dre03015 mRNA surveillance pathway	0.999607	-3.57232	1	1	86	0.999667	0.999743	0.9996	0.999668	0.999729	0.999796	0.999762	0.999775	2d
dre03040 Spliceosome	0.996896	-3.43289	1	1	134	0.999825	0.999909	0.999862	0.998893	0.997598	0.999809	0.999101	0.999676	2d
dre04120 Ubiquitin mediated proteolysis	0.99988	-3.89503	1	1	139	0.999963	0.999858	0.999964	0.999924	0.999823	0.999921	0.99993	0.999958	2d
dre04144 Endocytosis	0.999285	-3.61769	1	1	282	0.999957	0.999913	0.999249	0.999908	0.99951	0.999958	0.998411	0.999955	2d
dre04150 mTOR signaling pathway	0.998983	-3.2568	1	1	173	0.999321	0.999288	0.999051	0.998505	0.999609	0.999216	0.999839	0.999132	2d
dre00072 Synthesis and degradation of ketone bodies	NA	NaN	NA	NA	8	NA	NA	NA	NA	NA	NA	NA	NA	greater
dre00130 Ubiquinone and other terpenoid-quinone biosynthesis	NA	NaN	NA	NA	9	NA	NA	NA	NA	NA	NA	NA	NA	greater
dre00232 Caffeine metabolism	NA	NaN	NA	NA	2	NA	NA	NA	NA	NA	NA	NA	NA	greater
dre00290 Valine, leucine and isoleucine biosynthesis	NA	NaN	NA	NA	3	NA	NA	NA	NA	NA	NA	NA	NA	greater
dre00400 Phenylalanine, tyrosine and tryptophan biosynthesis	NA	NaN	NA	NA	5	NA	NA	NA	NA	NA	NA	NA	NA	greater
dre00430 Taurine and hypotaurine metabolism	NA	NaN	NA	NA	9	NA	NA	NA	NA	NA	NA	NA	NA	greater
dre00440 Phosphonate and phosphinate metabolism	NA	NaN	NA	NA	8	NA	NA	NA	NA	NA	NA	NA	NA	greater
dre00471 D-Glutamine and D-glutamate metabolism	NA	NaN	NA	NA	5	NA	NA	NA	NA	NA	NA	NA	NA	greater
dre00472 D-Arginine and D-ornithine metabolism	NA	NaN	NA	NA	2	NA	NA	NA	NA	NA	NA	NA	NA	greater
dre00524 Neomycin, kanamycin and gentamicin biosynthesis	NA	NaN	NA	NA	3	NA	NA	NA	NA	NA	NA	NA	NA	greater
dre00591 Linoleic acid metabolism	NA	NaN	NA	NA	8	NA	NA	NA	NA	NA	NA	NA	NA	greater
dre00603 Glycosphingolipid biosynthesis - globo and isoglobo series	NA	NaN	NA	NA	7	NA	NA	NA	NA	NA	NA	NA	NA	greater
dre00740 Riboflavin metabolism	NA	NaN	NA	NA	8	NA	NA	NA	NA	NA	NA	NA	NA	greater
dre00750 Vitamin B6 metabolism	NA	NaN	NA	NA	7	NA	NA	NA	NA	NA	NA	NA	NA	greater
dre00780 Biotin metabolism	NA	NaN	NA	NA	3	NA	NA	NA	NA	NA	NA	NA	NA	greater
dre00785 Lipoic acid metabolism	NA	NaN	NA	NA	3	NA	NA	NA	NA	NA	NA	NA	NA	greater
dre00920 Sulfur metabolism	NA	NaN	NA	NA	9	NA	NA	NA	NA	NA	NA	NA	NA	greater
dre01100 Metabolic pathways	NA	NaN	NA	NA	1314	NA	NA	NA	NA	NA	NA	NA	NA	greater
dre04122 Sulfur relay system	NA	NaN	NA	NA	7	NA	NA	NA	NA	NA	NA	NA	NA	greater
dre00072 Synthesis and degradation of ketone bodies	NA	NaN	NA	NA	8	NA	NA	NA	NA	NA	NA	NA	NA	less
dre00130 Ubiquinone and other terpenoid-quinone biosynthesis	NA	NaN	NA	NA	9	NA	NA	NA	NA	NA	NA	NA	NA	less
dre00232 Caffeine metabolism	NA	NaN	NA	NA	2	NA	NA	NA	NA	NA	NA	NA	NA	less
dre00290 Valine, leucine and isoleucine biosynthesis	NA	NaN	NA	NA	3	NA	NA	NA	NA	NA	NA	NA	NA	less
dre00400 Phenylalanine, tyrosine and tryptophan biosynthesis	NA	NaN	NA	NA	5	NA	NA	NA	NA	NA	NA	NA	NA	less
dre00430 Taurine and hypotaurine metabolism	NA	NaN	NA	NA	9	NA	NA	NA	NA	NA	NA	NA	NA	less
dre00440 Phosphonate and phosphinate metabolism	NA	NaN	NA	NA	8	NA	NA	NA	NA	NA	NA	NA	NA	less
dre00471 D-Glutamine and D-glutamate metabolism	NA	NaN	NA	NA	5	NA	NA	NA	NA	NA	NA	NA	NA	less
dre00472 D-Arginine and D-ornithine metabolism	NA	NaN	NA	NA	2	NA	NA	NA	NA	NA	NA	NA	NA	less
dre00524 Neomycin, kanamycin and gentamicin biosynthesis	NA	NaN	NA	NA	3	NA	NA	NA	NA	NA	NA	NA	NA	less
dre00591 Linoleic acid metabolism	NA	NaN	NA	NA	8	NA	NA	NA	NA	NA	NA	NA	NA	less
dre00603 Glycosphingolipid biosynthesis - globo and isoglobo series	NA	NaN	NA	NA	7	NA	NA	NA	NA	NA	NA	NA	NA	less
dre00740 Riboflavin metabolism	NA	NaN	NA	NA	8	NA	NA	NA	NA	NA	NA	NA	NA	less
dre00750 Vitamin B6 metabolism	NA	NaN	NA	NA	7	NA	NA	NA	NA	NA	NA	NA	NA	less
dre00780 Biotin metabolism	NA	NaN	NA	NA	3	NA	NA	NA	NA	NA	NA	NA	NA	less
dre00785 Lipoic acid metabolism	NA	NaN	NA	NA	3	NA	NA	NA	NA	NA	NA	NA	NA	less
dre00920 Sulfur metabolism	NA	NaN	NA	NA	9	NA	NA	NA	NA	NA	NA	NA	NA	less
dre01100 Metabolic pathways	NA	NaN	NA	NA	1314	NA	NA	NA	NA	NA	NA	NA	NA	less
dre04122 Sulfur relay system	NA	NaN	NA	NA	7	NA	NA	NA	NA	NA	NA	NA	NA	less
dre00072 Synthesis and degradation of ketone bodies	NA	NaN	NA	NA	8	NA	NA	NA	NA	NA	NA	NA	NA	2d
dre00130 Ubiquinone and other terpenoid-quinone biosynthesis	NA	NaN	NA	NA	9	NA	NA	NA	NA	NA	NA	NA	NA	2d
dre00232 Caffeine metabolism	NA	NaN	NA	NA	2	NA	NA	NA	NA	NA	NA	NA	NA	2d
dre00290 Valine, leucine and isoleucine biosynthesis	NA	NaN	NA	NA	3	NA	NA	NA	NA	NA	NA	NA	NA	2d
dre00400 Phenylalanine, tyrosine and tryptophan biosynthesis	NA	NaN	NA	NA	5	NA	NA	NA	NA	NA	NA	NA	NA	2d
dre00430 Taurine and hypotaurine metabolism	NA	NaN	NA	NA	9	NA	NA	NA	NA	NA	NA	NA	NA	2d
dre00440 Phosphonate and phosphinate metabolism	NA	NaN	NA	NA	8	NA	NA	NA	NA	NA	NA	NA	NA	2d
dre00471 D-Glutamine and D-glutamate metabolism	NA	NaN	NA	NA	5	NA	NA	NA	NA	NA	NA	NA	NA	2d
dre00472 D-Arginine and D-ornithine metabolism	NA	NaN	NA	NA	2	NA	NA	NA	NA	NA	NA	NA	NA	2d
dre00524 Neomycin, kanamycin and gentamicin biosynthesis	NA	NaN	NA	NA	3	NA	NA	NA	NA	NA	NA	NA	NA	2d
dre00591 Linoleic acid metabolism	NA	NaN	NA	NA	8	NA	NA	NA	NA	NA	NA	NA	NA	2d
dre00603 Glycosphingolipid biosynthesis - globo and isoglobo series	NA	NaN	NA	NA	7	NA	NA	NA	NA	NA	NA	NA	NA	2d
dre00740 Riboflavin metabolism	NA	NaN	NA	NA	8	NA	NA	NA	NA	NA	NA	NA	NA	2d
dre00750 Vitamin B6 metabolism	NA	NaN	NA	NA	7	NA	NA	NA	NA	NA	NA	NA	NA	2d
dre00780 Biotin metabolism	NA	NaN	NA	NA	3	NA	NA	NA	NA	NA	NA	NA	NA	2d
dre00785 Lipoic acid metabolism	NA	NaN	NA	NA	3	NA	NA	NA	NA	NA	NA	NA	NA	2d
dre00920 Sulfur metabolism	NA	NaN	NA	NA	9	NA	NA	NA	NA	NA	NA	NA	NA	2d
dre01100 Metabolic pathways	NA	NaN	NA	NA	1314	NA	NA	NA	NA	NA	NA	NA	NA	2d
dre04122 Sulfur relay system	NA	NaN	NA	NA	7	NA	NA	NA	NA	NA	NA	NA	NA	2d

## Sheet: NAC_ACR KEGG
Pathway	p.geomean	stat.mean	p.val	FDR	set.size	Sample9	Sample10	Sample11	Sample12	Sample13	Sample14	Sample15	Sample16	Direction
dre00100 Steroid biosynthesis	0.0112279	-2.38491	1.0888e-10	1.60053e-08	17	0.00794828	0.0197799	0.00279297	0.0287761	0.0159544	0.0168817	0.0206901	0.00607728	less
dre04540 Gap junction	0.0131404	-2.122	1.35857e-09	9.98546e-08	115	0.0193994	0.0560079	0.00354484	0.0253934	0.0229426	0.00125616	0.0295911	0.0529947	less
dre00100 Steroid biosynthesis	0.019549	2.07743	1.51096e-08	2.22112e-06	17	0.0146418	0.0304523	0.0203016	0.0386308	0.0289196	0.0220468	0.0347806	0.0189065	2d
dre04080 Neuroactive ligand-receptor interaction	0.0147841	-1.89461	4.73985e-08	2.32253e-06	303	0.00483269	0.292509	0.00677082	0.01282	0.14037	2.42979e-05	0.116332	0.177545	less
dre04810 Regulation of actin cytoskeleton	0.040288	-1.64654	1.72168e-06	6.32717e-05	230	0.0742635	0.193762	0.0139661	0.0512339	0.114476	0.0424443	0.0184496	0.0239799	less
dre04060 Cytokine-cytokine receptor interaction	0.0425873	1.69875	8.7338e-07	6.41935e-05	111	0.042144	0.0415512	0.0405816	0.046923	0.0641272	0.0425024	0.0651663	0.02958	2d
dre00970 Aminoacyl-tRNA biosynthesis	0.0309529	1.7774	4.63943e-07	6.81997e-05	42	0.0269189	0.0503091	0.063646	0.045334	0.0396411	0.00151647	0.0393884	0.269802	greater
dre04020 Calcium signaling pathway	0.0366741	-1.56251	5.40422e-06	0.000158884	212	0.0326205	0.144151	0.00735589	0.0574298	0.0262332	0.0057071	0.376724	0.229252	less
dre04510 Focal adhesion	0.0443581	-1.52924	8.17559e-06	0.000200302	228	0.134036	0.149267	0.0276174	0.0983321	0.176223	0.0122267	0.105908	0.00806559	less
dre04672 Intestinal immune network for IgA production	0.0582477	1.59808	6.89755e-06	0.00033798	19	0.0474319	0.0444079	0.0682306	0.0698693	0.0761224	0.0718138	0.0637863	0.0618023	2d
dre04114 Oocyte meiosis	0.0790178	-1.291	0.000140586	0.00295231	127	0.0722667	0.082348	0.0495542	0.152943	0.259669	0.0371084	0.0404434	0.282257	less
dre04744 Phototransduction	0.0559432	1.37675	0.000107654	0.00395627	25	0.233151	0.113046	0.0329863	0.109871	0.119389	0.240934	0.00479428	0.16117	2d
dre04145 Phagosome	0.0936944	-1.19832	0.000368989	0.00678016	128	0.0420127	0.0797582	0.189048	0.174508	0.243448	0.10776	0.0621136	0.130788	less
dre04530 Tight junction	0.107217	-1.17805	0.000443079	0.00723695	181	0.104797	0.166612	0.0772832	0.156434	0.108449	0.041501	0.22344	0.154182	less
dre00140 Steroid hormone biosynthesis	0.104215	1.24277	0.000278823	0.00749632	25	0.105058	0.0835181	0.105264	0.09599	0.0763199	0.245445	0.108274	0.112131	2d
dre00980 Metabolism of xenobiotics by cytochrome P450	0.10328	1.22858	0.000305972	0.00749632	32	0.12554	0.0641639	0.115411	0.0772198	0.106468	0.287853	0.13324	0.0689306	2d
dre04270 Vascular smooth muscle contraction	0.111057	-1.13444	0.000695685	0.0102266	133	0.139658	0.300135	0.0437341	0.18046	0.111916	0.0871981	0.0997862	0.169761	less
dre00900 Terpenoid backbone biosynthesis	0.122041	-1.14242	0.000780873	0.0104353	20	0.12335	0.0465987	0.139217	0.152559	0.129948	0.182299	0.183468	0.143627	less
dre04310 Wnt signaling pathway	0.127472	-1.077	0.00119131	0.0145936	170	0.250623	0.216064	0.0534619	0.126613	0.148129	0.0630527	0.145682	0.226537	less
dre04916 Melanogenesis	0.13037	-1.03232	0.00182251	0.0206063	116	0.1757	0.185281	0.0585424	0.120859	0.0941659	0.0400598	0.289164	0.48534	less
dre04933 AGE-RAGE signaling pathway in diabetic complications	0.113707	-1.02494	0.00196251	0.0206063	118	0.495589	0.28577	0.0871128	0.252118	0.0260594	0.145343	0.171925	0.0538353	less
dre04520 Adherens junction	0.146969	-1.00588	0.0023077	0.0218063	94	0.191555	0.215533	0.0711511	0.204612	0.119315	0.0716741	0.260732	0.218546	less
dre04012 ErbB signaling pathway	0.132983	-1.00406	0.00237348	0.0218063	102	0.131168	0.165004	0.0472879	0.104859	0.167518	0.112591	0.263024	0.438531	less
dre04142 Lysosome	0.0908015	1.20273	0.000352943	0.0259413	133	0.170552	0.135517	0.180015	0.0642123	0.0704696	0.0222019	0.339849	0.115668	greater
dre04350 TGF-beta signaling pathway	0.165692	-0.944834	0.00386291	0.0334028	101	0.186149	0.238574	0.0629195	0.150626	0.219795	0.184419	0.218064	0.179678	less
dre04010 MAPK signaling pathway	0.138683	-0.930713	0.0042917	0.0336019	343	0.0964953	0.439163	0.0450058	0.213809	0.110039	0.133679	0.345292	0.224619	less
dre04261 Adrenergic signaling in cardiomyocytes	0.150945	-0.930178	0.0043431	0.0336019	173	0.216196	0.3526	0.0560364	0.175556	0.119768	0.073807	0.195647	0.398964	less
dre04110 Cell cycle	0.132203	-0.91157	0.00513557	0.0377465	129	0.346842	0.0970073	0.0814078	0.45024	0.454084	0.12374	0.0330804	0.174432	less
dre04514 Cell adhesion molecules (CAMs)	0.117329	-0.850326	0.0084794	0.055811	98	0.0409187	0.0871854	0.305443	0.222441	0.108021	0.0740157	0.485434	0.632397	less
dre04914 Progesterone-mediated oocyte maturation	0.179108	-0.846614	0.00852462	0.055811	101	0.134814	0.13769	0.100454	0.242888	0.334963	0.217366	0.110222	0.442667	less
dre04218 Cellular senescence	0.163064	-0.842872	0.00873233	0.055811	167	0.296265	0.117956	0.0461295	0.352579	0.333196	0.33144	0.102938	0.209516	less
dre02010 ABC transporters	0.117078	1.08589	0.00123481	0.0605059	33	0.319501	0.14333	0.188389	0.09672	0.269509	0.0793102	0.0564554	0.108676	greater
dre04512 ECM-receptor interaction	0.128778	-0.80484	0.0121188	0.0742276	81	0.395176	0.263036	0.162685	0.245467	0.37049	0.0825454	0.366218	0.0408727	less
dre04623 Cytosolic DNA-sensing pathway	0.127094	1.00192	0.00264947	0.0925126	34	0.207636	0.189339	0.143453	0.317671	0.113609	0.0184552	0.344043	0.169402	greater
dre03040 Spliceosome	0.0908945	0.956006	0.00367719	0.0925126	134	0.0382816	0.208427	0.243475	0.110711	0.0783141	0.0657217	0.483349	0.454735	greater
dre01230 Biosynthesis of amino acids	0.117522	0.934676	0.00439281	0.0925126	79	0.270053	0.165203	0.247768	0.0331618	0.125877	0.0493171	0.257798	0.555743	greater
dre00670 One carbon pool by folate	0.160493	0.944268	0.00450134	0.0925126	17	0.19412	0.206272	0.229839	0.0676706	0.164184	0.0851266	0.218626	0.364259	greater
dre01200 Carbon metabolism	0.127267	0.907659	0.00535094	0.0925126	121	0.136491	0.0937635	0.321049	0.0388707	0.122132	0.128211	0.397277	0.493455	greater
dre00450 Selenocompound metabolism	0.169464	0.903876	0.00632592	0.0925126	16	0.125272	0.148807	0.305276	0.140368	0.136792	0.102584	0.133366	0.578677	greater
dre04141 Protein processing in endoplasmic reticulum	0.158197	0.876841	0.00670725	0.0925126	175	0.0263061	0.17568	0.271666	0.137114	0.224606	0.0792633	0.293439	0.613271	greater
dre03050 Proteasome	0.123612	0.871009	0.00754083	0.0925126	51	0.169348	0.35507	0.244328	0.19167	0.0678484	0.0576183	0.388023	0.26433	greater
dre00590 Arachidonic acid metabolism	0.158494	0.870954	0.00755205	0.0925126	32	0.0653968	0.209671	0.339842	0.109436	0.160976	0.0578798	0.318839	0.548739	greater
dre00240 Pyrimidine metabolism	0.188185	-0.759038	0.0164476	0.0967122	60	0.150533	0.301891	0.277257	0.189908	0.504671	0.337147	0.0391299	0.19982	less
dre03010 Ribosome	0.0501334	0.84844	0.00934481	0.104511	129	0.0384533	0.464056	0.177811	0.0912135	0.0189262	0.0556745	0.516916	0.862338	greater
dre00270 Cysteine and methionine metabolism	0.170893	0.824177	0.0103682	0.104511	49	0.202975	0.224189	0.175654	0.107671	0.0812656	0.0659716	0.284333	0.7555	greater
dre03018 RNA degradation	0.173546	0.818347	0.0106644	0.104511	84	0.148278	0.19397	0.226132	0.0905589	0.444915	0.043835	0.490716	0.25928	greater
dre01210 2-Oxocarboxylic acid metabolism	0.204245	0.81511	0.0119095	0.104602	17	0.180322	0.213184	0.25254	0.174491	0.177069	0.171112	0.191511	0.370324	greater
dre00190 Oxidative phosphorylation	0.103601	0.807115	0.0120968	0.104602	122	0.0797308	0.321644	0.336493	0.121759	0.0170571	0.0568964	0.536818	0.755079	greater
dre04912 GnRH signaling pathway	0.198275	-0.728869	0.0200019	0.113088	109	0.300529	0.318777	0.113208	0.175177	0.183517	0.117863	0.232883	0.558018	less
dre00620 Pyruvate metabolism	0.187993	0.775465	0.0149201	0.121848	44	0.281252	0.167746	0.237982	0.123013	0.241202	0.17685	0.245999	0.340241	greater
dre00630 Glyoxylate and dicarboxylate metabolism	0.211522	0.726245	0.0213121	0.164888	33	0.311505	0.127546	0.384653	0.118015	0.164202	0.203846	0.35635	0.325332	greater
dre00983 Drug metabolism - other enzymes	0.187484	0.851301	0.00829768	0.174251	57	0.188506	0.159361	0.268692	0.120175	0.283592	0.22432	0.182853	0.1922	2d
dre03020 RNA polymerase	0.203775	0.713303	0.0240144	0.175914	28	0.20969	0.396518	0.314092	0.263914	0.118821	0.0794096	0.447473	0.246785	greater
dre00790 Folate biosynthesis	0.207644	0.699859	0.025417	0.175914	27	0.155318	0.314064	0.356871	0.270566	0.294943	0.130825	0.179447	0.319745	greater
dre00350 Tyrosine metabolism	0.206754	0.695623	0.0263273	0.175914	25	0.0884153	0.224837	0.142632	0.120456	0.421977	0.249717	0.346453	0.553372	greater
dre00520 Amino sugar and nucleotide sugar metabolism	0.226936	0.674628	0.0292737	0.187097	46	0.105537	0.198625	0.336565	0.222727	0.180631	0.297478	0.386113	0.369167	greater
dre04330 Notch signaling pathway	0.221791	-0.644669	0.0351632	0.191444	60	0.257798	0.242473	0.149626	0.209969	0.385614	0.222773	0.253476	0.417386	less
dre00020 Citrate cycle (TCA cycle)	0.235244	0.645666	0.0353738	0.216664	34	0.381184	0.224035	0.299797	0.136569	0.204242	0.209435	0.249263	0.453185	greater
dre00330 Arginine and proline metabolism	0.206145	0.790706	0.0130368	0.220689	56	0.240385	0.275798	0.214132	0.312702	0.168412	0.260239	0.183491	0.113609	2d
dre00830 Retinol metabolism	0.202904	0.791077	0.0135115	0.220689	28	0.202929	0.184921	0.249692	0.256419	0.132159	0.283875	0.237007	0.213964	2d
dre04136 Autophagy - other	0.249048	0.6359	0.0379295	0.223026	32	0.255512	0.343512	0.370016	0.286437	0.211147	0.147586	0.378745	0.18213	greater
dre00360 Phenylalanine metabolism	0.236144	0.633706	0.0398263	0.225172	14	0.378707	0.22062	0.153697	0.150927	0.213401	0.198565	0.255579	0.681972	greater
dre04672 Intestinal immune network for IgA production	0.180353	-0.632105	0.0436984	0.229416	19	0.0798178	0.123143	0.566161	0.341394	0.302995	0.319367	0.358042	0.248927	less
dre00511 Other glycan degradation	0.253108	0.593675	0.0490869	0.258208	21	0.340197	0.160648	0.254931	0.357308	0.354818	0.167337	0.510568	0.173983	greater
dre00052 Galactose metabolism	0.22485	0.594106	0.0491826	0.258208	28	0.142351	0.204757	0.311785	0.254203	0.164981	0.214667	0.414667	0.637522	greater
dre00590 Arachidonic acid metabolism	0.215405	0.74512	0.01836	0.269893	32	0.217158	0.195179	0.251555	0.243054	0.296174	0.168539	0.27172	0.212356	2d
dre04370 VEGF signaling pathway	0.242073	-0.569078	0.0547908	0.275836	70	0.312027	0.232247	0.179047	0.250676	0.199037	0.493944	0.395983	0.278015	less
dre00534 Glycosaminoglycan biosynthesis - heparan sulfate / heparin	0.244718	-0.568295	0.056293	0.275836	30	0.528208	0.276736	0.149911	0.282873	0.259834	0.101815	0.482403	0.346201	less
dre00260 Glycine, serine and threonine metabolism	0.221486	0.5612	0.05833	0.283292	40	0.134218	0.351347	0.355652	0.125731	0.27105	0.109663	0.614401	0.545686	greater
dre00480 Glutathione metabolism	0.233228	0.555156	0.0596334	0.283292	50	0.264283	0.52626	0.330584	0.0830984	0.0735926	0.196551	0.344554	0.753165	greater
dre04744 Phototransduction	0.0957781	0.567656	0.059814	0.283292	25	0.32563	0.157489	0.109175	0.106653	0.675916	0.441947	0.033122	0.854699	greater
dre00640 Propanoate metabolism	0.264114	0.549402	0.0624678	0.283292	32	0.264037	0.183655	0.562005	0.253133	0.106015	0.320469	0.369975	0.400328	greater
dre03008 Ribosome biogenesis in eukaryotes	0.251535	0.542742	0.0635961	0.283292	75	0.110918	0.291119	0.439863	0.223542	0.189566	0.173471	0.552477	0.52288	greater
dre00140 Steroid hormone biosynthesis	0.20987	-0.550863	0.0636087	0.301628	25	0.330007	0.259178	0.25005	0.298089	0.151378	0.628364	0.301559	0.211604	less
dre03420 Nucleotide excision repair	0.261522	0.525384	0.0703582	0.304196	44	0.172366	0.432373	0.318092	0.183478	0.319699	0.159222	0.517841	0.39946	greater
dre05132 Salmonella infection	0.248335	-0.53397	0.0663037	0.304583	87	0.482024	0.291806	0.257889	0.461919	0.348318	0.303177	0.186791	0.131341	less
dre00565 Ether lipid metabolism	0.28387	-0.497987	0.0816524	0.363724	34	0.439973	0.321534	0.241	0.260906	0.385266	0.287497	0.309692	0.262472	less
dre00983 Drug metabolism - other enzymes	0.240897	-0.476464	0.0903586	0.375833	57	0.13393	0.208593	0.307523	0.484433	0.826222	0.295177	0.320393	0.103983	less
dre04371 Apelin signaling pathway	0.246182	-0.467378	0.0937217	0.375833	161	0.305636	0.471864	0.225954	0.513319	0.110321	0.190657	0.460245	0.408826	less
dre00330 Arginine and proline metabolism	0.254221	-0.46872	0.0942823	0.375833	56	0.385038	0.289594	0.272907	0.546285	0.564659	0.268079	0.221669	0.122638	less
dre01040 Biosynthesis of unsaturated fatty acids	0.26888	-0.471268	0.0945974	0.375833	24	0.188598	0.402424	0.26848	0.576456	0.514017	0.313634	0.251594	0.149408	less
dre00053 Ascorbate and aldarate metabolism	0.257317	0.487878	0.0899791	0.377808	16	0.361025	0.311322	0.261167	0.276243	0.151299	0.522414	0.296886	0.419592	greater
dre04120 Ubiquitin mediated proteolysis	0.269488	0.468965	0.0931966	0.377808	139	0.204622	0.40832	0.498691	0.356191	0.182316	0.143382	0.554162	0.318249	greater
dre00531 Glycosaminoglycan degradation	0.269198	0.473462	0.0950944	0.377808	19	0.19683	0.341261	0.350866	0.500704	0.482302	0.140004	0.581676	0.126403	greater
dre04144 Endocytosis	0.279688	-0.449731	0.102007	0.392997	282	0.504046	0.460419	0.143723	0.392792	0.267469	0.2016	0.449774	0.279274	less
dre04210 Apoptosis	0.305836	-0.445435	0.104264	0.392997	147	0.386387	0.444534	0.14745	0.383088	0.378685	0.409222	0.177286	0.374559	less
dre04140 Autophagy - animal	0.280599	0.442558	0.105943	0.409831	155	0.392731	0.291431	0.646618	0.485618	0.36516	0.160476	0.300679	0.117007	greater
dre00410 beta-Alanine metabolism	0.311726	0.438503	0.109299	0.411973	33	0.1798	0.266952	0.416045	0.236762	0.28278	0.472656	0.397337	0.456481	greater
dre00500 Starch and sucrose metabolism	0.29415	0.42857	0.11527	0.423619	29	0.26327	0.309409	0.416197	0.346489	0.221096	0.216699	0.344954	0.616747	greater
dre03060 Protein export	0.310638	0.420253	0.12159	0.435944	22	0.271503	0.444117	0.403799	0.29231	0.16499	0.251107	0.568897	0.385753	greater
dre03430 Mismatch repair	0.314734	0.405138	0.130227	0.445093	21	0.231393	0.536175	0.369594	0.272929	0.317442	0.178838	0.462162	0.455071	greater
dre00120 Primary bile acid biosynthesis	0.307781	0.401345	0.132954	0.445093	15	0.363639	0.492222	0.321	0.396336	0.143207	0.26136	0.569922	0.30093	greater
dre00860 Porphyrin and chlorophyll metabolism	0.296418	0.397256	0.133225	0.445093	28	0.225272	0.26924	0.459584	0.306643	0.194419	0.320049	0.481259	0.583018	greater
dre00280 Valine, leucine and isoleucine degradation	0.316184	0.386915	0.138362	0.451984	53	0.238777	0.259899	0.35939	0.272264	0.207082	0.338838	0.53428	0.651605	greater
dre00250 Alanine, aspartate and glutamate metabolism	0.329884	0.364091	0.153292	0.489867	38	0.527486	0.236422	0.391073	0.305085	0.344489	0.300386	0.284858	0.514132	greater
dre00563 Glycosylphosphatidylinositol (GPI)-anchor biosynthesis	0.336572	0.356226	0.160874	0.50316	22	0.328666	0.398806	0.387661	0.197269	0.367048	0.296089	0.50519	0.458833	greater
dre03022 Basal transcription factors	0.33528	0.347027	0.165957	0.508242	37	0.39175	0.367935	0.428342	0.257838	0.361241	0.329459	0.397613	0.40302	greater
dre03440 Homologous recombination	0.324444	0.320051	0.185139	0.555416	34	0.189613	0.474651	0.483567	0.497827	0.209183	0.180753	0.644447	0.423402	greater
dre00340 Histidine metabolism	0.345763	0.30631	0.196365	0.577314	21	0.347281	0.416621	0.423053	0.226838	0.274698	0.43261	0.561531	0.3985	greater
dre00350 Tyrosine metabolism	0.252644	0.602361	0.0459477	0.584197	25	0.307397	0.273572	0.216809	0.302338	0.246909	0.428346	0.309812	0.158641	2d
dre00380 Tryptophan metabolism	0.249456	0.587759	0.0493263	0.584197	44	0.267844	0.20173	0.210197	0.224489	0.294704	0.689863	0.240819	0.182636	2d
dre04080 Neuroactive ligand-receptor interaction	0.220864	0.576738	0.0516637	0.584197	303	0.132125	0.57105	0.200606	0.156546	0.450203	0.16805	0.406416	0.309269	2d
dre04340 Hedgehog signaling pathway	0.310411	-0.348719	0.163603	0.601242	54	0.204704	0.560135	0.236134	0.67034	0.354642	0.170344	0.43965	0.36613	less
dre04260 Cardiac muscle contraction	0.323372	-0.339324	0.169644	0.608235	77	0.479016	0.501225	0.307505	0.366975	0.596727	0.167361	0.304274	0.281464	less
dre03013 RNA transport	0.274501	0.282872	0.213263	0.614698	157	0.154547	0.562904	0.627845	0.350167	0.221424	0.0916572	0.677865	0.619723	greater
dre04115 p53 signaling pathway	0.337112	0.2646	0.228225	0.640649	71	0.39098	0.407066	0.400852	0.309479	0.501492	0.174609	0.59702	0.436724	greater
dre00310 Lysine degradation	0.366126	0.261245	0.230982	0.640649	68	0.332571	0.309077	0.420236	0.326799	0.360301	0.578701	0.477472	0.388319	greater
dre00062 Fatty acid elongation	0.261781	0.541636	0.0654155	0.655751	29	0.288675	0.438843	0.307956	0.299581	0.252927	0.390489	0.218832	0.207432	2d
dre00670 One carbon pool by folate	0.274681	0.535442	0.0682108	0.655751	17	0.491786	0.207488	0.315007	0.168777	0.486259	0.131524	0.238847	0.471269	2d
dre00360 Phenylalanine metabolism	0.284315	0.520874	0.0741884	0.655751	14	0.452175	0.391498	0.27193	0.339725	0.308729	0.307075	0.233488	0.173331	2d
dre00260 Glycine, serine and threonine metabolism	0.280716	0.510107	0.0758352	0.655751	40	0.631654	0.330447	0.32427	0.234309	0.202626	0.354611	0.174016	0.264857	2d
dre00982 Drug metabolism - cytochrome P450	0.27514	0.494949	0.0829771	0.677647	29	0.365292	0.220338	0.369014	0.233842	0.386621	0.498493	0.387934	0.1219	2d
dre00730 Thiamine metabolism	0.383739	0.238307	0.254336	0.681425	14	0.325396	0.324878	0.394878	0.49307	0.423391	0.310589	0.533228	0.470289	greater
dre00982 Drug metabolism - cytochrome P450	0.312698	0.236083	0.254955	0.681425	29	0.406402	0.623109	0.426153	0.128295	0.154208	0.295188	0.479776	0.838303	greater
dre00120 Primary bile acid biosynthesis	0.282582	0.486139	0.0888649	0.687534	15	0.471968	0.34143	0.292077	0.202087	0.184941	0.564287	0.269854	0.273061	2d
dre00040 Pentose and glucuronate interconversions	0.377966	0.227242	0.262718	0.689636	19	0.386429	0.704363	0.324786	0.335865	0.377601	0.511589	0.19444	0.491284	greater
dre00760 Nicotinate and nicotinamide metabolism	0.338225	-0.302598	0.198556	0.694946	29	0.45216	0.276537	0.356473	0.512678	0.607555	0.434943	0.164715	0.315797	less
dre00512 Mucin type O-glycan biosynthesis	0.377234	0.214612	0.274343	0.707517	25	0.483306	0.166723	0.50496	0.237621	0.30151	0.60841	0.560386	0.542701	greater
dre00480 Glutathione metabolism	0.298692	0.457193	0.0990989	0.728377	50	0.424516	0.192104	0.371258	0.206717	0.320433	0.394292	0.407325	0.321551	2d
dre00230 Purine metabolism	0.31498	-0.273098	0.220607	0.731373	144	0.182459	0.544889	0.324215	0.616239	0.224289	0.36927	0.738238	0.220343	less
dre00830 Retinol metabolism	0.318604	-0.275389	0.222903	0.731373	28	0.35558	0.372894	0.306674	0.484132	0.394795	0.692764	0.424874	0.167448	less
dre04060 Cytokine-cytokine receptor interaction	0.300698	-0.267642	0.225588	0.731373	111	0.352912	0.354939	0.310504	0.587519	0.408246	0.722416	0.142713	0.345274	less
dre00561 Glycerolipid metabolism	0.333671	-0.264324	0.228865	0.731373	57	0.329849	0.429329	0.330071	0.532782	0.579445	0.314745	0.335191	0.338376	less
dre04130 SNARE interactions in vesicular transport	0.360156	-0.25387	0.236931	0.741041	38	0.390099	0.858162	0.212925	0.314121	0.41248	0.351365	0.397359	0.249754	less
dre00770 Pantothenate and CoA biosynthesis	0.383352	0.192475	0.298962	0.757714	13	0.579383	0.272853	0.441365	0.557625	0.269471	0.246066	0.730562	0.345164	greater
dre00071 Fatty acid degradation	0.391574	0.182383	0.304559	0.758818	44	0.401755	0.411187	0.474569	0.301075	0.333214	0.360346	0.503577	0.652381	greater
dre03410 Base excision repair	0.394661	0.164246	0.322839	0.776792	37	0.256333	0.675773	0.422705	0.4724	0.251555	0.448558	0.587778	0.397291	greater
dre04137 Mitophagy - animal	0.411444	0.160193	0.325822	0.776792	82	0.349217	0.635502	0.610535	0.405375	0.365943	0.232379	0.543475	0.377218	greater
dre04920 Adipocytokine signaling pathway	0.364586	0.156076	0.330191	0.776792	82	0.654211	0.388148	0.551934	0.446087	0.40088	0.125785	0.313379	0.703181	greater
dre04910 Insulin signaling pathway	0.380638	0.153108	0.332911	0.776792	152	0.569185	0.457534	0.762491	0.51746	0.476678	0.163658	0.32373	0.29047	greater
dre03460 Fanconi anemia pathway	0.374418	0.147186	0.339272	0.778876	48	0.294375	0.755237	0.389834	0.52791	0.376388	0.299832	0.436549	0.454882	greater
dre00010 Glycolysis / Gluconeogenesis	0.298798	0.143156	0.344401	0.778876	69	0.33601	0.337623	0.482047	0.308305	0.236573	0.450962	0.725455	0.690319	greater
dre03030 DNA replication	0.36882	-0.2272	0.262108	0.780283	36	0.721489	0.1971	0.46129	0.552709	0.547546	0.428344	0.191793	0.261268	less
dre00980 Metabolism of xenobiotics by cytochrome P450	0.300804	-0.223974	0.266262	0.780283	32	0.433763	0.187652	0.384503	0.554804	0.538137	0.809493	0.494267	0.065072	less
dre04070 Phosphatidylinositol signaling system	0.367939	-0.219272	0.26817	0.780283	109	0.26191	0.435049	0.278402	0.45594	0.190274	0.462815	0.66588	0.614838	less
dre04150 mTOR signaling pathway	0.372884	-0.21636	0.270711	0.780283	173	0.379876	0.351204	0.143662	0.29652	0.422809	0.61024	0.477605	0.701956	less
dre04145 Phagosome	0.29982	0.429095	0.112949	0.79064	128	0.247198	0.267187	0.343206	0.460979	0.486195	0.209467	0.396574	0.30372	2d
dre00220 Arginine biosynthesis	0.322818	0.419308	0.120708	0.792537	21	0.240298	0.382739	0.339109	0.443425	0.331565	0.25595	0.328242	0.414377	2d
dre00790 Folate biosynthesis	0.301289	0.410931	0.12492	0.792537	27	0.544826	0.350059	0.310785	0.27053	0.325371	0.289149	0.184826	0.511308	2d
dre04514 Cell adhesion molecules (CAMs)	0.285413	0.400533	0.129394	0.792537	98	0.168893	0.296817	0.418108	0.420388	0.443927	0.278537	0.400635	0.376626	2d
dre00514 Other types of O-glycan biosynthesis	0.428929	0.128523	0.359158	0.799942	28	0.392834	0.392052	0.644804	0.493996	0.325093	0.517613	0.459656	0.374496	greater
dre04068 FoxO signaling pathway	0.365569	-0.200011	0.286109	0.808809	150	0.524803	0.49535	0.201935	0.430736	0.468481	0.619774	0.269973	0.400642	less
dre00061 Fatty acid biosynthesis	0.41203	-0.192516	0.295224	0.818828	18	0.319602	0.480466	0.412335	0.382081	0.531265	0.590576	0.388428	0.306104	less
dre00533 Glycosaminoglycan biosynthesis - keratan sulfate	0.417522	0.102204	0.387552	0.850302	15	0.425506	0.393718	0.516484	0.263991	0.33606	0.79307	0.319963	0.622879	greater
dre02010 ABC transporters	0.319723	0.376115	0.145495	0.855513	33	0.479699	0.383502	0.361275	0.397497	0.457655	0.248839	0.20676	0.336373	2d
dre01212 Fatty acid metabolism	0.373566	-0.166714	0.319404	0.869489	60	0.252877	0.396114	0.471466	0.708308	0.579113	0.509756	0.381086	0.212726	less
dre00532 Glycosaminoglycan biosynthesis - chondroitin sulfate / dermatan sulfate	0.38335	-0.161007	0.327017	0.874028	20	0.359681	0.58029	0.294627	0.473655	0.303916	0.289517	0.610585	0.611104	less
dre00030 Pentose phosphate pathway	0.392707	0.0768522	0.415282	0.888537	30	0.321113	0.446564	0.477895	0.319237	0.274282	0.66464	0.720886	0.543107	greater
dre04216 Ferroptosis	0.417449	0.0746199	0.417068	0.888537	40	0.469341	0.364578	0.504413	0.499684	0.282351	0.321279	0.624347	0.706682	greater
dre00240 Pyrimidine metabolism	0.337094	0.355431	0.158303	0.895018	60	0.370824	0.379338	0.509192	0.289542	0.368201	0.400584	0.173379	0.446451	2d
dre03015 mRNA surveillance pathway	0.399938	0.0659263	0.427047	0.8968	86	0.377742	0.529652	0.697172	0.524021	0.340979	0.279397	0.53341	0.52031	greater
dre00564 Glycerophospholipid metabolism	0.421967	0.0578763	0.435245	0.901142	89	0.416694	0.473419	0.661197	0.599862	0.302802	0.427354	0.505131	0.433997	greater
dre00600 Sphingolipid metabolism	0.437061	0.0464837	0.448041	0.914751	49	0.490718	0.465754	0.710142	0.353845	0.507415	0.349702	0.492461	0.47902	greater
dre00604 Glycosphingolipid biosynthesis - ganglio series	0.395716	-0.139225	0.35116	0.917306	14	0.478417	0.533118	0.347787	0.266106	0.278909	0.459829	0.459182	0.756597	less
dre00380 Tryptophan metabolism	0.344363	-0.131679	0.356781	0.917306	44	0.350019	0.265605	0.587965	0.364228	0.433097	0.724118	0.630879	0.253744	less
dre04217 Necroptosis	0.407297	-0.125121	0.36193	0.917306	132	0.493217	0.269081	0.522974	0.739578	0.462271	0.441565	0.25967	0.428465	less
dre00062 Fatty acid elongation	0.371286	-0.113407	0.375846	0.936429	29	0.307894	0.429701	0.52355	0.776855	0.583172	0.466332	0.344064	0.223393	less
dre03450 Non-homologous end-joining	0.444144	0.0286181	0.468589	0.943596	12	0.416059	0.58814	0.615977	0.500926	0.332562	0.288158	0.62789	0.553454	greater
dre00220 Arginine biosynthesis	0.410694	-0.09904	0.389756	0.954903	21	0.311965	0.445401	0.385676	0.724103	0.311687	0.29685	0.819348	0.360528	less
dre00051 Fructose and mannose metabolism	0.475377	0.00235851	0.497478	0.965706	38	0.60841	0.480188	0.559316	0.395491	0.467175	0.4798	0.465807	0.536359	greater
dre00562 Inositol phosphate metabolism	0.462601	-0.00714359	0.508139	0.965706	83	0.623673	0.531513	0.605895	0.433711	0.683889	0.466785	0.354152	0.323001	greater
dre04621 NOD-like receptor signaling pathway	0.384811	-0.00964214	0.511327	0.965706	132	0.629177	0.627669	0.694956	0.420761	0.714302	0.0674135	0.582484	0.434886	greater
dre00515 Mannose type O-glycan biosynthesis	0.481623	-0.011989	0.513454	0.965706	24	0.666586	0.492698	0.620126	0.44839	0.473422	0.60925	0.363395	0.361605	greater
dre00510 N-Glycan biosynthesis	0.484399	-0.0233638	0.526223	0.965706	52	0.5869	0.579185	0.690476	0.419755	0.436912	0.609698	0.379084	0.366982	greater
dre04146 Peroxisome	0.451381	-0.0243227	0.527742	0.965706	79	0.462113	0.513712	0.594513	0.527901	0.332036	0.548461	0.318112	0.768502	greater
dre04620 Toll-like receptor signaling pathway	0.428402	-0.0302236	0.534114	0.965706	78	0.681741	0.470629	0.508108	0.629004	0.616373	0.188151	0.644505	0.386661	greater
dre00601 Glycosphingolipid biosynthesis - lacto and neolacto series	0.459359	-0.0297994	0.534651	0.965706	16	0.496889	0.674231	0.71408	0.122176	0.593392	0.583586	0.426687	0.555057	greater
dre00910 Nitrogen metabolism	0.460179	-0.0335554	0.538693	0.965706	15	0.439387	0.41225	0.653498	0.620826	0.453384	0.607248	0.516719	0.40116	greater
dre05168 Herpes simplex infection	0.320886	-0.0857255	0.404021	0.973625	154	0.242857	0.418728	0.653429	0.312983	0.39041	0.829308	0.292181	0.572121	less
dre03320 PPAR signaling pathway	0.384606	-0.0799465	0.410853	0.974119	58	0.286011	0.373359	0.505841	0.580008	0.534207	0.725444	0.483553	0.271063	less
dre00230 Purine metabolism	0.312814	0.318644	0.184426	0.986845	144	0.416736	0.603177	0.347533	0.382408	0.167871	0.460729	0.143395	0.588827	2d
dre00040 Pentose and glucuronate interconversions	0.341931	0.318123	0.187971	0.986845	19	0.441221	0.170609	0.378113	0.492336	0.23296	0.414342	0.476271	0.472113	2d
dre04622 RIG-I-like receptor signaling pathway	0.406811	-0.0652144	0.427306	0.988283	50	0.520678	0.544429	0.477344	0.307268	0.463155	0.799175	0.307746	0.357465	less
dre00592 alpha-Linolenic acid metabolism	0.448156	-0.063502	0.430273	0.988283	11	0.527369	0.457076	0.370751	0.504284	0.551494	0.583768	0.435486	0.375553	less
dre00650 Butanoate metabolism	0.471127	-0.0532526	0.5583	0.988797	22	0.392832	0.390482	0.607612	0.502695	0.357918	0.80156	0.511113	0.569042	greater
dre00592 alpha-Linolenic acid metabolism	0.496753	-0.063502	0.569727	0.990424	11	0.472631	0.542924	0.629249	0.495716	0.448506	0.416232	0.564514	0.624447	greater
dre04622 RIG-I-like receptor signaling pathway	0.453452	-0.0652144	0.572694	0.990424	50	0.479322	0.455571	0.522656	0.692732	0.536845	0.200825	0.692254	0.642535	greater
dre00650 Butanoate metabolism	0.428978	-0.0532526	0.4417	0.99046	22	0.607168	0.609518	0.392388	0.497305	0.642082	0.19844	0.488887	0.430958	less
dre00910 Nitrogen metabolism	0.437938	-0.0335554	0.461307	0.99046	15	0.560613	0.58775	0.346502	0.379174	0.546616	0.392752	0.483281	0.59884	less
dre00601 Glycosphingolipid biosynthesis - lacto and neolacto series	0.443099	-0.0297994	0.465349	0.99046	16	0.503111	0.325769	0.28592	0.877824	0.406608	0.416414	0.573313	0.444943	less
dre04620 Toll-like receptor signaling pathway	0.409157	-0.0302236	0.465886	0.99046	78	0.318259	0.529371	0.491892	0.370996	0.383627	0.811849	0.355495	0.613339	less
dre04146 Peroxisome	0.43832	-0.0243227	0.472258	0.99046	79	0.537887	0.486288	0.405487	0.472099	0.667964	0.451539	0.681888	0.231498	less
dre00510 N-Glycan biosynthesis	0.466442	-0.0233638	0.473777	0.99046	52	0.4131	0.420815	0.309524	0.580245	0.563088	0.390302	0.620916	0.633018	less
dre00515 Mannose type O-glycan biosynthesis	0.472532	-0.011989	0.486546	0.99046	24	0.333414	0.507302	0.379874	0.55161	0.526578	0.39075	0.636605	0.638395	less
dre04621 NOD-like receptor signaling pathway	0.389939	-0.00964214	0.488673	0.99046	132	0.370823	0.372331	0.305044	0.579239	0.285698	0.932587	0.417516	0.565114	less
dre00562 Inositol phosphate metabolism	0.458172	-0.00714359	0.491861	0.99046	83	0.376327	0.468487	0.394105	0.566289	0.316111	0.533215	0.645848	0.676999	less
dre00051 Fructose and mannose metabolism	0.477931	0.00235851	0.502522	0.998253	38	0.39159	0.519812	0.440684	0.604509	0.532825	0.5202	0.534193	0.463641	less
dre03450 Non-homologous end-joining	0.463769	0.0286181	0.531411	1	12	0.583941	0.41186	0.384023	0.499074	0.667438	0.711842	0.37211	0.446546	less
dre00600 Sphingolipid metabolism	0.473147	0.0464837	0.551959	1	49	0.509282	0.534246	0.289858	0.646155	0.492585	0.650298	0.507539	0.52098	less
dre00564 Glycerophospholipid metabolism	0.466044	0.0578763	0.564755	1	89	0.583306	0.526581	0.338803	0.400138	0.697198	0.572646	0.494869	0.566003	less
dre03015 mRNA surveillance pathway	0.452918	0.0659263	0.572953	1	86	0.622258	0.470348	0.302828	0.475979	0.659021	0.720603	0.46659	0.47969	less
dre04216 Ferroptosis	0.472213	0.0746199	0.582932	1	40	0.530659	0.635422	0.495587	0.500316	0.717649	0.678721	0.375653	0.293318	less
dre00030 Pentose phosphate pathway	0.44669	0.0768522	0.584718	1	30	0.678887	0.553436	0.522105	0.680763	0.725718	0.33536	0.279114	0.456893	less
dre00533 Glycosaminoglycan biosynthesis - keratan sulfate	0.490406	0.102204	0.612448	1	15	0.574494	0.606282	0.483516	0.736009	0.66394	0.20693	0.680037	0.377121	less
dre00514 Other types of O-glycan biosynthesis	0.527428	0.128523	0.640842	1	28	0.607166	0.607948	0.355196	0.506004	0.674907	0.482387	0.540344	0.625504	less
dre00010 Glycolysis / Gluconeogenesis	0.393807	0.143156	0.655599	1	69	0.66399	0.662377	0.517953	0.691695	0.763427	0.549038	0.274545	0.309681	less
dre03460 Fanconi anemia pathway	0.475549	0.147186	0.660728	1	48	0.705625	0.244763	0.610166	0.47209	0.623612	0.700168	0.563451	0.545118	less
dre04910 Insulin signaling pathway	0.493764	0.153108	0.667089	1	152	0.430815	0.542466	0.237509	0.48254	0.523322	0.836342	0.67627	0.70953	less
dre04920 Adipocytokine signaling pathway	0.477703	0.156076	0.669809	1	82	0.345789	0.611852	0.448066	0.553913	0.59912	0.874215	0.686621	0.296819	less
dre04137 Mitophagy - animal	0.534498	0.160193	0.674178	1	82	0.650783	0.364498	0.389465	0.594625	0.634057	0.767621	0.456525	0.622782	less
dre03410 Base excision repair	0.519233	0.164246	0.677161	1	37	0.743667	0.324227	0.577295	0.5276	0.748445	0.551442	0.412222	0.602709	less
dre00071 Fatty acid degradation	0.531622	0.182383	0.695441	1	44	0.598245	0.588813	0.525431	0.698925	0.666786	0.639654	0.496423	0.347619	less
dre00770 Pantothenate and CoA biosynthesis	0.521718	0.192475	0.701038	1	13	0.420617	0.727147	0.558635	0.442375	0.730529	0.753934	0.269438	0.654836	less
dre00512 Mucin type O-glycan biosynthesis	0.537575	0.214612	0.725657	1	25	0.516694	0.833277	0.49504	0.762379	0.69849	0.39159	0.439614	0.457299	less
dre00040 Pentose and glucuronate interconversions	0.546023	0.227242	0.737282	1	19	0.613571	0.295637	0.675214	0.664135	0.622399	0.488411	0.80556	0.508716	less
dre00982 Drug metabolism - cytochrome P450	0.46599	0.236083	0.745045	1	29	0.593598	0.376891	0.573847	0.871705	0.845792	0.704812	0.520224	0.161697	less
dre00730 Thiamine metabolism	0.565341	0.238307	0.745664	1	14	0.674604	0.675122	0.605122	0.50693	0.576609	0.689411	0.466772	0.529711	less
dre00310 Lysine degradation	0.56462	0.261245	0.769018	1	68	0.667429	0.690923	0.579764	0.673201	0.639699	0.421299	0.522528	0.611681	less
dre04115 p53 signaling pathway	0.529799	0.2646	0.771775	1	71	0.60902	0.592934	0.599148	0.690521	0.498508	0.825391	0.40298	0.563276	less
dre03013 RNA transport	0.464805	0.282872	0.786737	1	157	0.845453	0.437096	0.372155	0.649833	0.778576	0.908343	0.322135	0.380277	less
dre00340 Histidine metabolism	0.570352	0.30631	0.803635	1	21	0.652719	0.583379	0.576947	0.773162	0.725302	0.56739	0.438469	0.6015	less
dre03440 Homologous recombination	0.554905	0.320051	0.814861	1	34	0.810387	0.525349	0.516433	0.502173	0.790817	0.819247	0.355553	0.576598	less
dre03022 Basal transcription factors	0.592952	0.347027	0.834043	1	37	0.60825	0.632065	0.571658	0.742162	0.638759	0.670541	0.602387	0.59698	less
dre00563 Glycosylphosphatidylinositol (GPI)-anchor biosynthesis	0.600639	0.356226	0.839126	1	22	0.671334	0.601194	0.612339	0.802731	0.632952	0.703911	0.49481	0.541167	less
dre00250 Alanine, aspartate and glutamate metabolism	0.599932	0.364091	0.846708	1	38	0.472514	0.763578	0.608927	0.694915	0.655511	0.699614	0.715142	0.485868	less
dre00280 Valine, leucine and isoleucine degradation	0.600642	0.386915	0.861638	1	53	0.761223	0.740101	0.64061	0.727736	0.792918	0.661162	0.46572	0.348395	less
dre00860 Porphyrin and chlorophyll metabolism	0.573971	0.397256	0.866775	1	28	0.774728	0.73076	0.540416	0.693357	0.805581	0.679951	0.518741	0.416982	less
dre00120 Primary bile acid biosynthesis	0.595915	0.401345	0.867046	1	15	0.636361	0.507778	0.679	0.603664	0.856793	0.73864	0.430078	0.69907	less
dre03430 Mismatch repair	0.610856	0.405138	0.869773	1	21	0.768607	0.463825	0.630406	0.727071	0.682558	0.821162	0.537838	0.544929	less
dre03060 Protein export	0.616741	0.420253	0.87841	1	22	0.728497	0.555883	0.596201	0.70769	0.83501	0.748893	0.431103	0.614247	less
dre00500 Starch and sucrose metabolism	0.601864	0.42857	0.88473	1	29	0.73673	0.690591	0.583803	0.653511	0.778904	0.783301	0.655046	0.383253	less
dre00410 beta-Alanine metabolism	0.639183	0.438503	0.890701	1	33	0.8202	0.733048	0.583955	0.763238	0.71722	0.527344	0.602663	0.543519	less
dre04140 Autophagy - animal	0.594213	0.442558	0.894057	1	155	0.607269	0.708569	0.353382	0.514382	0.63484	0.839524	0.699321	0.882993	less
dre00531 Glycosaminoglycan degradation	0.594443	0.473462	0.904906	1	19	0.80317	0.658739	0.649134	0.499296	0.517698	0.859996	0.418324	0.873597	less
dre04120 Ubiquitin mediated proteolysis	0.602285	0.468965	0.906803	1	139	0.795378	0.59168	0.501309	0.643809	0.817684	0.856618	0.445838	0.681751	less
dre00053 Ascorbate and aldarate metabolism	0.582092	0.487878	0.910021	1	16	0.638975	0.688678	0.738833	0.723757	0.848701	0.477586	0.703114	0.580408	less
dre03420 Nucleotide excision repair	0.629305	0.525384	0.929642	1	44	0.827634	0.567627	0.681908	0.816522	0.680301	0.840778	0.482159	0.60054	less
dre03008 Ribosome biogenesis in eukaryotes	0.629944	0.542742	0.936404	1	75	0.889082	0.708881	0.560137	0.776458	0.810434	0.826529	0.447523	0.47712	less
dre00640 Propanoate metabolism	0.65496	0.549402	0.937532	1	32	0.735963	0.816345	0.437995	0.746867	0.893985	0.679531	0.630025	0.599672	less
dre04744 Phototransduction	0.25956	0.567656	0.940186	1	25	0.67437	0.842511	0.890825	0.893347	0.324084	0.558053	0.966878	0.145301	less
dre00480 Glutathione metabolism	0.605309	0.555156	0.940367	1	50	0.735717	0.47374	0.669416	0.916902	0.926407	0.803449	0.655446	0.246835	less
dre00260 Glycine, serine and threonine metabolism	0.590062	0.5612	0.94167	1	40	0.865782	0.648653	0.644348	0.874269	0.72895	0.890337	0.385599	0.454314	less
dre00052 Galactose metabolism	0.620102	0.594106	0.950817	1	28	0.857649	0.795243	0.688215	0.745797	0.835019	0.785333	0.585333	0.362478	less
dre00511 Other glycan degradation	0.670309	0.593675	0.950913	1	21	0.659803	0.839352	0.745069	0.642692	0.645182	0.832663	0.489432	0.826017	less
dre00360 Phenylalanine metabolism	0.669013	0.633706	0.960174	1	14	0.621293	0.77938	0.846303	0.849073	0.786599	0.801435	0.744421	0.318028	less
dre04136 Autophagy - other	0.706203	0.6359	0.96207	1	32	0.744488	0.656488	0.629984	0.713563	0.788853	0.852414	0.621255	0.81787	less
dre00020 Citrate cycle (TCA cycle)	0.692491	0.645666	0.964626	1	34	0.618816	0.775965	0.700203	0.863431	0.795758	0.790565	0.750737	0.546815	less
dre00520 Amino sugar and nucleotide sugar metabolism	0.701915	0.674628	0.970726	1	46	0.894463	0.801375	0.663435	0.777273	0.819369	0.702522	0.613887	0.630833	less
dre00350 Tyrosine metabolism	0.674093	0.695623	0.973673	1	25	0.911585	0.775163	0.857368	0.879544	0.578023	0.750283	0.653547	0.446628	less
dre00790 Folate biosynthesis	0.678106	0.699859	0.974583	1	27	0.844682	0.685936	0.643129	0.729434	0.705057	0.869175	0.820553	0.680255	less
dre03020 RNA polymerase	0.677662	0.713303	0.975986	1	28	0.79031	0.603482	0.685908	0.736086	0.881179	0.92059	0.552527	0.753215	less
dre00630 Glyoxylate and dicarboxylate metabolism	0.71853	0.726245	0.978688	1	33	0.688495	0.872454	0.615347	0.881985	0.835798	0.796154	0.64365	0.674668	less
dre00620 Pyruvate metabolism	0.717437	0.775465	0.98508	1	44	0.718748	0.832254	0.762018	0.876987	0.758798	0.82315	0.754001	0.659759	less
dre00190 Oxidative phosphorylation	0.523181	0.807115	0.987903	1	122	0.920269	0.678356	0.663507	0.878241	0.982943	0.943104	0.463182	0.244921	less
dre01210 2-Oxocarboxylic acid metabolism	0.770943	0.81511	0.988091	1	17	0.819678	0.786816	0.74746	0.825509	0.822931	0.828888	0.808489	0.629676	less
dre03018 RNA degradation	0.719072	0.818347	0.989336	1	84	0.851722	0.80603	0.773868	0.909441	0.555085	0.956165	0.509284	0.74072	less
dre00270 Cysteine and methionine metabolism	0.699983	0.824177	0.989632	1	49	0.797025	0.775811	0.824346	0.892329	0.918734	0.934028	0.715667	0.2445	less
dre03010 Ribosome	0.327474	0.84844	0.990655	1	129	0.961547	0.535944	0.822189	0.908786	0.981074	0.944326	0.483084	0.137662	less
dre00590 Arachidonic acid metabolism	0.715953	0.870954	0.992448	1	32	0.934603	0.790329	0.660158	0.890564	0.839024	0.94212	0.681161	0.451261	less
dre03050 Proteasome	0.587361	0.871009	0.992459	1	51	0.830652	0.64493	0.755672	0.80833	0.932152	0.942382	0.611977	0.73567	less
dre04141 Protein processing in endoplasmic reticulum	0.731735	0.876841	0.993293	1	175	0.973694	0.82432	0.728334	0.862886	0.775394	0.920737	0.706561	0.386729	less
dre00450 Selenocompound metabolism	0.758284	0.903876	0.993674	1	16	0.874728	0.851193	0.694724	0.859632	0.863208	0.897416	0.866634	0.421323	less
dre01200 Carbon metabolism	0.689747	0.907659	0.994649	1	121	0.863509	0.906237	0.678951	0.961129	0.877868	0.871789	0.602723	0.506545	less
dre00670 One carbon pool by folate	0.78161	0.944268	0.995499	1	17	0.80588	0.793728	0.770161	0.932329	0.835816	0.914873	0.781374	0.635741	less
dre01230 Biosynthesis of amino acids	0.669529	0.934676	0.995607	1	79	0.729947	0.834797	0.752232	0.966838	0.874123	0.950683	0.742202	0.444257	less
dre03040 Spliceosome	0.593494	0.956006	0.996323	1	134	0.961718	0.791573	0.756525	0.889289	0.921686	0.934278	0.516651	0.545265	less
dre04623 Cytosolic DNA-sensing pathway	0.746197	1.00192	0.997351	1	34	0.792364	0.810661	0.856547	0.682329	0.886391	0.981545	0.655957	0.830598	less
dre02010 ABC transporters	0.784194	1.08589	0.998765	1	33	0.680499	0.85667	0.811611	0.90328	0.730491	0.92069	0.943545	0.891324	less
dre04142 Lysosome	0.800917	1.20273	0.999647	1	133	0.829448	0.864483	0.819985	0.935788	0.92953	0.977798	0.660151	0.884332	less
dre00970 Aminoacyl-tRNA biosynthesis	0.904107	1.7774	1	1	42	0.973081	0.949691	0.936354	0.954666	0.960359	0.998484	0.960612	0.730198	less
dre03320 PPAR signaling pathway	0.438954	-0.0799465	0.589147	1	58	0.713989	0.626641	0.494159	0.419992	0.465793	0.274556	0.516447	0.728937	greater
dre05168 Herpes simplex infection	0.361419	-0.0857255	0.595979	1	154	0.757143	0.581272	0.346571	0.687017	0.60959	0.170692	0.707819	0.427879	greater
dre00220 Arginine biosynthesis	0.475885	-0.09904	0.610244	1	21	0.688035	0.554599	0.614324	0.275897	0.688313	0.70315	0.180652	0.639472	greater
dre00062 Fatty acid elongation	0.450225	-0.113407	0.624154	1	29	0.692106	0.570299	0.47645	0.223145	0.416828	0.533668	0.655936	0.776607	greater
dre04217 Necroptosis	0.500433	-0.125121	0.63807	1	132	0.506783	0.730919	0.477026	0.260422	0.537729	0.558435	0.74033	0.571535	greater
dre00380 Tryptophan metabolism	0.435974	-0.131679	0.643219	1	44	0.649981	0.734395	0.412035	0.635772	0.566903	0.275882	0.369121	0.746256	greater
dre00604 Glycosphingolipid biosynthesis - ganglio series	0.497146	-0.139225	0.64884	1	14	0.521583	0.466882	0.652213	0.733894	0.721091	0.540171	0.540818	0.243403	greater
dre00532 Glycosaminoglycan biosynthesis - chondroitin sulfate / dermatan sulfate	0.498154	-0.161007	0.672983	1	20	0.640319	0.41971	0.705373	0.526345	0.696084	0.710483	0.389415	0.388896	greater
dre01212 Fatty acid metabolism	0.493062	-0.166714	0.680596	1	60	0.747123	0.603886	0.528534	0.291692	0.420887	0.490244	0.618914	0.787274	greater
dre00061 Fatty acid biosynthesis	0.560301	-0.192516	0.704776	1	18	0.680398	0.519534	0.587665	0.617919	0.468735	0.409424	0.611572	0.693896	greater
dre04068 FoxO signaling pathway	0.509392	-0.200011	0.713891	1	150	0.475197	0.50465	0.798065	0.569264	0.531519	0.380226	0.730027	0.599358	greater
dre04150 mTOR signaling pathway	0.534994	-0.21636	0.729289	1	173	0.620124	0.648796	0.856338	0.70348	0.577191	0.38976	0.522395	0.298044	greater
dre04070 Phosphatidylinositol signaling system	0.530595	-0.219272	0.73183	1	109	0.73809	0.564951	0.721598	0.54406	0.809726	0.537185	0.33412	0.385162	greater
dre00980 Metabolism of xenobiotics by cytochrome P450	0.442808	-0.223974	0.733738	1	32	0.566237	0.812348	0.615497	0.445196	0.461863	0.190507	0.505733	0.934928	greater
dre03030 DNA replication	0.536455	-0.2272	0.737892	1	36	0.278511	0.8029	0.53871	0.447291	0.452454	0.571656	0.808207	0.738732	greater
dre04130 SNARE interactions in vesicular transport	0.538753	-0.25387	0.763069	1	38	0.609901	0.141838	0.787075	0.685879	0.58752	0.648635	0.602641	0.750246	greater
dre00561 Glycerolipid metabolism	0.521469	-0.264324	0.771135	1	57	0.670151	0.570671	0.669929	0.467218	0.420555	0.685255	0.664809	0.661624	greater
dre04060 Cytokine-cytokine receptor interaction	0.487887	-0.267642	0.774412	1	111	0.647088	0.645061	0.689496	0.412481	0.591754	0.277584	0.857287	0.654726	greater
dre00830 Retinol metabolism	0.519293	-0.275389	0.777097	1	28	0.64442	0.627106	0.693326	0.515868	0.605205	0.307236	0.575126	0.832552	greater
dre00230 Purine metabolism	0.509127	-0.273098	0.779393	1	144	0.817541	0.455111	0.675785	0.383761	0.775711	0.63073	0.261762	0.779657	greater
dre00760 Nicotinate and nicotinamide metabolism	0.558628	-0.302598	0.801444	1	29	0.54784	0.723463	0.643527	0.487322	0.392445	0.565057	0.835285	0.684203	greater
dre04260 Cardiac muscle contraction	0.57304	-0.339324	0.830356	1	77	0.520984	0.498775	0.692495	0.633025	0.403273	0.832639	0.695726	0.718536	greater
dre04340 Hedgehog signaling pathway	0.559351	-0.348719	0.836397	1	54	0.795296	0.439865	0.763866	0.32966	0.645358	0.829656	0.56035	0.63387	greater
dre04210 Apoptosis	0.641173	-0.445435	0.895736	1	147	0.613613	0.555466	0.85255	0.616912	0.621315	0.590778	0.822714	0.625441	greater
dre04144 Endocytosis	0.599241	-0.449731	0.897993	1	282	0.495954	0.539581	0.856277	0.607208	0.732531	0.7984	0.550226	0.720726	greater
dre01040 Biosynthesis of unsaturated fatty acids	0.589178	-0.471268	0.905403	1	24	0.811402	0.597576	0.73152	0.423544	0.485983	0.686366	0.748406	0.850592	greater
dre00330 Arginine and proline metabolism	0.573868	-0.46872	0.905718	1	56	0.614962	0.710406	0.727093	0.453715	0.435341	0.731921	0.778331	0.877362	greater
dre04371 Apelin signaling pathway	0.561968	-0.467378	0.906278	1	161	0.694364	0.528136	0.774046	0.486681	0.889679	0.809343	0.539755	0.591174	greater
dre00983 Drug metabolism - other enzymes	0.547534	-0.476464	0.909641	1	57	0.86607	0.791407	0.692477	0.515567	0.173778	0.704823	0.679607	0.896017	greater
dre00565 Ether lipid metabolism	0.647558	-0.497987	0.918348	1	34	0.560027	0.678466	0.759	0.739094	0.614734	0.712503	0.690308	0.737528	greater
dre05132 Salmonella infection	0.621435	-0.53397	0.933696	1	87	0.517976	0.708194	0.742111	0.538081	0.651682	0.696823	0.813209	0.868659	greater
dre00140 Steroid hormone biosynthesis	0.542735	-0.550863	0.936391	1	25	0.669993	0.740822	0.74995	0.701911	0.848622	0.371636	0.698441	0.788396	greater
dre00534 Glycosaminoglycan biosynthesis - heparan sulfate / heparin	0.639198	-0.568295	0.943707	1	30	0.471792	0.723264	0.850089	0.717127	0.740166	0.898185	0.517597	0.653799	greater
dre04370 VEGF signaling pathway	0.636582	-0.569078	0.945209	1	70	0.687973	0.767753	0.820953	0.749324	0.800963	0.506056	0.604017	0.721985	greater
dre04672 Intestinal immune network for IgA production	0.551102	-0.632105	0.956302	1	19	0.920182	0.876857	0.433839	0.658606	0.697005	0.680633	0.641958	0.751073	greater
dre04330 Notch signaling pathway	0.664194	-0.644669	0.964837	1	60	0.742202	0.757527	0.850374	0.790031	0.614386	0.777227	0.746524	0.582614	greater
dre04912 GnRH signaling pathway	0.694547	-0.728869	0.979998	1	109	0.699471	0.681223	0.886792	0.824823	0.816483	0.882137	0.767117	0.441982	greater
dre00240 Pyrimidine metabolism	0.694363	-0.759038	0.983552	1	60	0.849467	0.698109	0.722743	0.810092	0.495329	0.662853	0.96087	0.80018	greater
dre04512 ECM-receptor interaction	0.605184	-0.80484	0.987881	1	81	0.604824	0.736964	0.837315	0.754533	0.62951	0.917455	0.633782	0.959127	greater
dre04218 Cellular senescence	0.719592	-0.842872	0.991268	1	167	0.703735	0.882044	0.953871	0.647421	0.666804	0.66856	0.897062	0.790484	greater
dre04914 Progesterone-mediated oocyte maturation	0.755177	-0.846614	0.991475	1	101	0.865186	0.86231	0.899546	0.757112	0.665037	0.782634	0.889778	0.557333	greater
dre04514 Cell adhesion molecules (CAMs)	0.572752	-0.850326	0.991521	1	98	0.959081	0.912815	0.694557	0.777559	0.891979	0.925984	0.514566	0.367603	greater
dre04110 Cell cycle	0.690942	-0.91157	0.994864	1	129	0.653158	0.902993	0.918592	0.54976	0.545916	0.87626	0.96692	0.825568	greater
dre04261 Adrenergic signaling in cardiomyocytes	0.762271	-0.930178	0.995657	1	173	0.783804	0.6474	0.943964	0.824444	0.880232	0.926193	0.804353	0.601036	greater
dre04010 MAPK signaling pathway	0.739049	-0.930713	0.995708	1	343	0.903505	0.560837	0.954994	0.786191	0.889961	0.866321	0.654708	0.775381	greater
dre04350 TGF-beta signaling pathway	0.810159	-0.944834	0.996137	1	101	0.813851	0.761426	0.93708	0.849374	0.780205	0.815581	0.781936	0.820322	greater
dre04012 ErbB signaling pathway	0.770048	-1.00406	0.997627	1	102	0.868832	0.834996	0.952712	0.895141	0.832482	0.887409	0.736976	0.561469	greater
dre04520 Adherens junction	0.813666	-1.00588	0.997692	1	94	0.808445	0.784467	0.928849	0.795388	0.880685	0.928326	0.739268	0.781454	greater
dre04933 AGE-RAGE signaling pathway in diabetic complications	0.740463	-1.02494	0.998037	1	118	0.504411	0.71423	0.912887	0.747882	0.973941	0.854657	0.828075	0.946165	greater
dre04916 Melanogenesis	0.788618	-1.03232	0.998177	1	116	0.8243	0.814719	0.941458	0.879141	0.905834	0.95994	0.710836	0.51466	greater
dre04310 Wnt signaling pathway	0.821245	-1.077	0.998809	1	170	0.749377	0.783936	0.946538	0.873387	0.851871	0.936947	0.854318	0.773463	greater
dre00900 Terpenoid backbone biosynthesis	0.841274	-1.14242	0.999219	1	20	0.87665	0.953401	0.860783	0.847441	0.870052	0.817701	0.816532	0.856373	greater
dre04270 Vascular smooth muscle contraction	0.824502	-1.13444	0.999304	1	133	0.860342	0.699865	0.956266	0.81954	0.888084	0.912802	0.900214	0.830239	greater
dre04530 Tight junction	0.841355	-1.17805	0.999557	1	181	0.895203	0.833388	0.922717	0.843566	0.891551	0.958499	0.77656	0.845818	greater
dre04145 Phagosome	0.816414	-1.19832	0.999631	1	128	0.957987	0.920242	0.810952	0.825492	0.756552	0.89224	0.937886	0.869212	greater
dre04114 Oocyte meiosis	0.82772	-1.291	0.999859	1	127	0.927733	0.917652	0.950446	0.847057	0.740331	0.962892	0.959557	0.717743	greater
dre04510 Focal adhesion	0.853046	-1.52924	0.999992	1	228	0.865964	0.850733	0.972383	0.901668	0.823777	0.987773	0.894092	0.991934	greater
dre04020 Calcium signaling pathway	0.819052	-1.56251	0.999995	1	212	0.967379	0.855849	0.992644	0.94257	0.973767	0.994293	0.623276	0.770748	greater
dre04810 Regulation of actin cytoskeleton	0.900683	-1.64654	0.999998	1	230	0.925736	0.806238	0.986034	0.948766	0.885524	0.957556	0.98155	0.97602	greater
dre04080 Neuroactive ligand-receptor interaction	0.862583	-1.89461	1	1	303	0.995167	0.707491	0.993229	0.98718	0.85963	0.999976	0.883668	0.822455	greater
dre04540 Gap junction	0.940195	-2.122	1	1	115	0.980601	0.943992	0.996455	0.974607	0.977057	0.998744	0.970409	0.947005	greater
dre00100 Steroid biosynthesis	0.977749	-2.38491	1	1	17	0.992052	0.98022	0.997207	0.971224	0.984046	0.983118	0.97931	0.993923	greater
dre00500 Starch and sucrose metabolism	0.353661	0.291283	0.20688	1	29	0.482229	0.274025	0.405051	0.463884	0.325258	0.356419	0.312499	0.489791	2d
dre04512 ECM-receptor interaction	0.346351	0.229907	0.259155	1	81	0.322446	0.458357	0.471583	0.436673	0.456559	0.286408	0.57846	0.289166	2d
dre04115 p53 signaling pathway	0.416861	0.118929	0.368573	1	71	0.567239	0.486878	0.555424	0.570738	0.363024	0.201398	0.389083	0.526046	2d
dre00910 Nitrogen metabolism	0.422519	0.098316	0.392931	1	15	0.508228	0.438827	0.491951	0.25105	0.499818	0.451204	0.508694	0.562579	2d
dre00053 Ascorbate and aldarate metabolism	0.420401	0.0700327	0.424062	1	16	0.454812	0.383236	0.425357	0.522925	0.50387	0.607881	0.438488	0.448615	2d
dre00860 Porphyrin and chlorophyll metabolism	0.439257	0.0553444	0.437911	1	28	0.45133	0.362062	0.429413	0.553301	0.484621	0.481579	0.553811	0.5106	2d
dre00730 Thiamine metabolism	0.503803	-0.0730345	0.578975	1	14	0.689993	0.547147	0.497074	0.47028	0.430973	0.463072	0.47477	0.640995	2d
dre01212 Fatty acid metabolism	0.473474	-0.106098	0.616958	1	60	0.476623	0.604769	0.574823	0.670801	0.488889	0.597907	0.494382	0.4198	2d
dre00531 Glycosaminoglycan degradation	0.540649	-0.167593	0.679417	1	19	0.567495	0.482015	0.587177	0.591683	0.486136	0.547762	0.700648	0.551581	2d
dre00900 Terpenoid backbone biosynthesis	0.548857	-0.188885	0.700795	1	20	0.570672	0.472032	0.659816	0.599501	0.593842	0.602941	0.526601	0.560655	2d
dre04210 Apoptosis	0.533486	-0.186716	0.700892	1	147	0.677353	0.520173	0.568379	0.573809	0.41611	0.366985	0.756443	0.683698	2d
dre00760 Nicotinate and nicotinamide metabolism	0.541504	-0.200079	0.712087	1	29	0.515908	0.538055	0.661588	0.647938	0.665477	0.628401	0.42322	0.535491	2d
dre05132 Salmonella infection	0.571496	-0.227642	0.739667	1	87	0.50129	0.539513	0.546457	0.655402	0.612519	0.534796	0.687363	0.631578	2d
dre00592 alpha-Linolenic acid metabolism	0.573673	-0.257082	0.759484	1	11	0.567677	0.55356	0.594842	0.683835	0.551865	0.627846	0.561122	0.640236	2d
dre00052 Galactose metabolism	0.575109	-0.274266	0.778462	1	28	0.701485	0.534895	0.72117	0.631882	0.431468	0.581322	0.580257	0.653512	2d
dre00270 Cysteine and methionine metabolism	0.562578	-0.274695	0.779666	1	49	0.815519	0.546477	0.489871	0.520723	0.649923	0.445711	0.758096	0.57548	2d
dre04130 SNARE interactions in vesicular transport	0.550746	-0.283061	0.783906	1	38	0.471699	0.860488	0.477523	0.509214	0.480693	0.404209	0.935696	0.505834	2d
dre00340 Histidine metabolism	0.5704	-0.289122	0.788956	1	21	0.61896	0.590502	0.583148	0.618457	0.68623	0.785449	0.51697	0.463841	2d
dre00450 Selenocompound metabolism	0.587174	-0.298569	0.795933	1	16	0.640762	0.641464	0.613521	0.622538	0.698375	0.586988	0.544311	0.565627	2d
dre04933 AGE-RAGE signaling pathway in diabetic complications	0.577162	-0.297043	0.799082	1	118	0.723228	0.725448	0.725605	0.707689	0.298955	0.556833	0.556879	0.608276	2d
dre04216 Ferroptosis	0.593785	-0.298784	0.799474	1	40	0.664846	0.647972	0.537157	0.547782	0.601753	0.548148	0.680527	0.694342	2d
dre05168 Herpes simplex infection	0.561993	-0.29856	0.800206	1	154	0.564632	0.586659	0.640392	0.803476	0.575288	0.466956	0.69253	0.57036	2d
dre04620 Toll-like receptor signaling pathway	0.590839	-0.305951	0.805766	1	78	0.474577	0.620002	0.53108	0.636202	0.629127	0.637436	0.711557	0.702675	2d
dre03460 Fanconi anemia pathway	0.561131	-0.313797	0.81046	1	48	0.668555	0.459149	0.694462	0.678335	0.675369	0.710548	0.776786	0.278187	2d
dre00601 Glycosphingolipid biosynthesis - lacto and neolacto series	0.587541	-0.346436	0.831098	1	16	0.663115	0.650665	0.690821	0.426097	0.62031	0.74204	0.627033	0.622169	2d
dre04217 Necroptosis	0.585604	-0.349174	0.837808	1	132	0.74748	0.429712	0.706637	0.686091	0.613967	0.399821	0.78202	0.675312	2d
dre00620 Pyruvate metabolism	0.563728	-0.360682	0.843373	1	44	0.734883	0.644581	0.595099	0.609752	0.60331	0.558713	0.625697	0.727209	2d
dre04623 Cytosolic DNA-sensing pathway	0.558495	-0.363286	0.8444	1	34	0.834667	0.61227	0.424446	0.502304	0.700275	0.375263	0.799648	0.771411	2d
dre04540 Gap junction	0.607192	-0.362409	0.846749	1	115	0.450732	0.749158	0.732456	0.627394	0.751891	0.465122	0.668678	0.644267	2d
dre01040 Biosynthesis of unsaturated fatty acids	0.582576	-0.37682	0.851511	1	24	0.455523	0.64298	0.708531	0.768091	0.579706	0.694582	0.659503	0.614991	2d
dre04530 Tight junction	0.612041	-0.383473	0.86062	1	181	0.543029	0.545628	0.607455	0.734822	0.81312	0.639808	0.635846	0.635282	2d
dre00970 Aminoacyl-tRNA biosynthesis	0.589227	-0.412065	0.875783	1	42	0.838541	0.767124	0.626098	0.594418	0.789518	0.233647	0.509791	0.811574	2d
dre04621 NOD-like receptor signaling pathway	0.606482	-0.425486	0.884991	1	132	0.722662	0.442648	0.531993	0.754758	0.599587	0.46693	0.830107	0.85424	2d
dre01230 Biosynthesis of amino acids	0.613537	-0.441178	0.892921	1	79	0.880256	0.655621	0.691385	0.613233	0.742652	0.411089	0.553903	0.721344	2d
dre04146 Peroxisome	0.64104	-0.443563	0.894358	1	79	0.693717	0.695007	0.65404	0.692472	0.550777	0.626661	0.745202	0.694941	2d
dre00511 Other glycan degradation	0.63857	-0.48184	0.909596	1	21	0.747974	0.610012	0.673811	0.711074	0.734147	0.809739	0.773593	0.336391	2d
dre04920 Adipocytokine signaling pathway	0.630068	-0.476746	0.91021	1	82	0.633423	0.539568	0.689342	0.755466	0.810279	0.685842	0.756015	0.545086	2d
dre03410 Base excision repair	0.628374	-0.482947	0.911578	1	37	0.57607	0.634594	0.762945	0.684803	0.790064	0.415195	0.815337	0.724693	2d
dre00250 Alanine, aspartate and glutamate metabolism	0.65165	-0.490736	0.915435	1	38	0.783288	0.722689	0.573046	0.738912	0.76595	0.702912	0.598899	0.572172	2d
dre03320 PPAR signaling pathway	0.647305	-0.491301	0.916461	1	58	0.641527	0.557809	0.749179	0.776466	0.761371	0.610367	0.647603	0.725036	2d
dre03440 Homologous recombination	0.648938	-0.504096	0.920786	1	34	0.637767	0.671699	0.687609	0.708272	0.679858	0.575877	0.829244	0.707046	2d
dre00770 Pantothenate and CoA biosynthesis	0.669278	-0.518955	0.923043	1	13	0.759308	0.654244	0.668653	0.697467	0.663431	0.74178	0.622634	0.724276	2d
dre00604 Glycosphingolipid biosynthesis - ganglio series	0.685606	-0.533089	0.929932	1	14	0.586472	0.671942	0.717861	0.70387	0.650584	0.708323	0.804007	0.727574	2d
dre00512 Mucin type O-glycan biosynthesis	0.662742	-0.583527	0.947607	1	25	0.855991	0.70305	0.679835	0.658064	0.710304	0.709261	0.825012	0.530969	2d
dre00534 Glycosaminoglycan biosynthesis - heparan sulfate / heparin	0.68911	-0.604511	0.95449	1	30	0.770892	0.675602	0.659615	0.770434	0.755098	0.606293	0.764345	0.773555	2d
dre00010 Glycolysis / Gluconeogenesis	0.676614	-0.621093	0.959751	1	69	0.829771	0.616362	0.736023	0.742362	0.740207	0.733675	0.68807	0.74351	2d
dre00061 Fatty acid biosynthesis	0.6882	-0.64276	0.962209	1	18	0.62381	0.698113	0.763193	0.80571	0.751676	0.734895	0.795248	0.68452	2d
dre00650 Butanoate metabolism	0.720737	-0.656338	0.966253	1	22	0.786772	0.679144	0.715404	0.7222	0.785432	0.743338	0.701526	0.782027	2d
dre00533 Glycosaminoglycan biosynthesis - keratan sulfate	0.732068	-0.712267	0.975158	1	15	0.851057	0.75291	0.760111	0.708968	0.761088	0.736408	0.671143	0.783603	2d
dre00410 beta-Alanine metabolism	0.721682	-0.720062	0.977911	1	33	0.780755	0.73751	0.747115	0.723715	0.783737	0.841426	0.65676	0.797659	2d
dre00630 Glyoxylate and dicarboxylate metabolism	0.722204	-0.727838	0.978848	1	33	0.898877	0.709976	0.756382	0.670423	0.77444	0.759669	0.723678	0.766175	2d
dre01210 2-Oxocarboxylic acid metabolism	0.739679	-0.737728	0.979293	1	17	0.879912	0.750061	0.769755	0.726807	0.777357	0.742812	0.694059	0.743775	2d
dre00565 Ether lipid metabolism	0.742564	-0.763962	0.983706	1	34	0.721182	0.756248	0.795322	0.796359	0.698387	0.807281	0.838209	0.768994	2d
dre00030 Pentose phosphate pathway	0.783211	-0.83201	0.990027	1	30	0.781628	0.767475	0.830712	0.742985	0.829668	0.732334	0.822953	0.832854	2d
dre03030 DNA replication	0.780382	-0.863204	0.992084	1	36	0.819869	0.816574	0.782887	0.785822	0.855776	0.752986	0.748823	0.845388	2d
dre03450 Non-homologous end-joining	0.790607	-0.892329	0.992375	1	12	0.826484	0.793607	0.820342	0.76993	0.82039	0.80003	0.813387	0.787923	2d
dre00514 Other types of O-glycan biosynthesis	0.788498	-0.880898	0.992964	1	28	0.833595	0.703216	0.837309	0.736535	0.828677	0.849743	0.819481	0.823554	2d
dre04020 Calcium signaling pathway	0.746841	-0.870887	0.993016	1	212	0.588457	0.941686	0.761148	0.862097	0.747848	0.648265	0.897037	0.852421	2d
dre00561 Glycerolipid metabolism	0.77978	-0.891996	0.993855	1	57	0.769614	0.784675	0.755713	0.887215	0.837124	0.862323	0.742492	0.823021	2d
dre00532 Glycosaminoglycan biosynthesis - chondroitin sulfate / dermatan sulfate	0.802029	-0.926828	0.994816	1	20	0.828763	0.824389	0.836878	0.794346	0.774378	0.786124	0.807561	0.874919	2d
dre00051 Fructose and mannose metabolism	0.795593	-0.926806	0.995244	1	38	0.865395	0.713668	0.860985	0.8076	0.865976	0.825617	0.77292	0.820829	2d
dre00280 Valine, leucine and isoleucine degradation	0.781077	-0.933352	0.995583	1	53	0.886539	0.726232	0.744331	0.819635	0.878868	0.871812	0.841151	0.764816	2d
dre04142 Lysosome	0.749352	-0.96162	0.996601	1	133	0.976228	0.83088	0.735335	0.866149	0.699024	0.788774	0.801666	0.790337	2d
dre04371 Apelin signaling pathway	0.782336	-0.965339	0.996761	1	161	0.651883	0.788878	0.861699	0.917798	0.773051	0.764414	0.867587	0.925726	2d
dre04510 Focal adhesion	0.756645	-0.985281	0.997291	1	228	0.646473	0.694868	0.915533	0.886546	0.903004	0.830575	0.929247	0.748931	2d
dre00515 Mannose type O-glycan biosynthesis	0.828351	-1.04003	0.998019	1	24	0.79939	0.865499	0.869208	0.815806	0.875166	0.851264	0.833279	0.846606	2d
dre04340 Hedgehog signaling pathway	0.821199	-1.04842	0.998362	1	54	0.86545	0.869764	0.834795	0.821429	0.873603	0.804173	0.856134	0.870637	2d
dre04270 Vascular smooth muscle contraction	0.801875	-1.04748	0.998419	1	133	0.664444	0.92341	0.838603	0.886713	0.809129	0.846311	0.857725	0.908469	2d
dre00600 Sphingolipid metabolism	0.828896	-1.07509	0.998692	1	49	0.887079	0.821306	0.863764	0.794383	0.844158	0.918604	0.885987	0.80204	2d
dre04622 RIG-I-like receptor signaling pathway	0.835225	-1.08252	0.998789	1	50	0.89037	0.824386	0.739893	0.81833	0.921783	0.865869	0.892003	0.865302	2d
dre03430 Mismatch repair	0.84559	-1.11516	0.998934	1	21	0.850396	0.902765	0.793649	0.867619	0.85106	0.849959	0.875773	0.882106	2d
dre00071 Fatty acid degradation	0.832131	-1.11796	0.999105	1	44	0.82262	0.817401	0.87901	0.903387	0.879716	0.877142	0.859302	0.868643	2d
dre04810 Regulation of actin cytoskeleton	0.8328	-1.1331	0.999309	1	230	0.7427	0.765239	0.891565	0.914331	0.968362	0.892021	0.873779	0.796636	2d
dre00563 Glycosylphosphatidylinositol (GPI)-anchor biosynthesis	0.87155	-1.21505	0.99959	1	22	0.876565	0.872921	0.834536	0.841468	0.88282	0.903982	0.918417	0.903909	2d
dre04110 Cell cycle	0.831756	-1.19626	0.999622	1	129	0.955406	0.792932	0.888537	0.945192	0.943695	0.68955	0.761127	0.919351	2d
dre03050 Proteasome	0.644847	-1.22909	0.999635	1	51	0.913852	0.887353	0.857051	0.820919	0.859723	0.886038	0.909798	0.914246	2d
dre04350 TGF-beta signaling pathway	0.856378	-1.21565	0.999688	1	101	0.875937	0.869404	0.909468	0.813976	0.89932	0.965343	0.925911	0.734513	2d
dre00520 Amino sugar and nucleotide sugar metabolism	0.878264	-1.25574	0.999775	1	46	0.927463	0.857713	0.895059	0.924239	0.817835	0.861183	0.92625	0.897381	2d
dre00020 Citrate cycle (TCA cycle)	0.852077	-1.2844	0.999816	1	34	0.939969	0.866544	0.870147	0.893612	0.894437	0.8561	0.899784	0.92579	2d
dre04260 Cardiac muscle contraction	0.863585	-1.27956	0.999836	1	77	0.797515	0.866168	0.882019	0.940445	0.885068	0.888883	0.928201	0.944355	2d
dre00310 Lysine degradation	0.865944	-1.30904	0.999879	1	68	0.93698	0.85638	0.902299	0.941175	0.938323	0.944346	0.882508	0.727684	2d
dre00564 Glycerophospholipid metabolism	0.894166	-1.36111	0.999935	1	89	0.924986	0.893953	0.909312	0.88711	0.917744	0.86667	0.94673	0.928996	2d
dre04370 VEGF signaling pathway	0.894696	-1.37199	0.99994	1	70	0.844442	0.871169	0.890665	0.933925	0.914924	0.945245	0.927074	0.942394	2d
dre03020 RNA polymerase	0.901261	-1.41303	0.99995	1	28	0.944339	0.922478	0.88352	0.866086	0.918995	0.889319	0.939643	0.935868	2d
dre04912 GnRH signaling pathway	0.890938	-1.43887	0.999974	1	109	0.846089	0.927804	0.932759	0.927799	0.840748	0.931836	0.957767	0.963459	2d
dre04330 Notch signaling pathway	0.912709	-1.44734	0.999975	1	60	0.940209	0.945783	0.923914	0.918904	0.939847	0.931717	0.874823	0.898912	2d
dre03018 RNA degradation	0.877955	-1.49158	0.999985	1	84	0.968974	0.971299	0.880008	0.919572	0.911643	0.926619	0.862637	0.943815	2d
dre00640 Propanoate metabolism	0.917772	-1.53521	0.999989	1	32	0.954322	0.898543	0.954215	0.93666	0.908262	0.942658	0.901029	0.946553	2d
dre04010 MAPK signaling pathway	0.907382	-1.50515	0.999989	1	343	0.917375	0.940638	0.942807	0.905748	0.932932	0.919552	0.942728	0.955465	2d
dre04914 Progesterone-mediated oocyte maturation	0.902823	-1.52948	0.999991	1	101	0.882362	0.916407	0.943155	0.975706	0.958786	0.881787	0.916803	0.957254	2d
dre01200 Carbon metabolism	0.884002	-1.53077	0.999991	1	121	0.981983	0.888368	0.944282	0.908551	0.942434	0.861233	0.933803	0.96079	2d
dre03420 Nucleotide excision repair	0.920231	-1.58846	0.999995	1	44	0.924419	0.89688	0.931033	0.893169	0.962436	0.960591	0.951513	0.967173	2d
dre03060 Protein export	0.937754	-1.64674	0.999996	1	22	0.932103	0.943699	0.933337	0.959681	0.912838	0.946601	0.955964	0.951781	2d
dre00562 Inositol phosphate metabolism	0.919392	-1.6015	0.999996	1	83	0.868808	0.963539	0.945337	0.990888	0.953389	0.933388	0.82582	0.955228	2d
dre04520 Adherens junction	0.9326	-1.61453	0.999997	1	94	0.930977	0.94798	0.938242	0.982078	0.958969	0.966262	0.869676	0.91708	2d
dre04068 FoxO signaling pathway	0.953649	-1.85531	1	1	150	0.987922	0.978	0.971945	0.967839	0.978246	0.940579	0.932006	0.951575	2d
dre04218 Cellular senescence	0.952138	-1.88867	1	1	167	0.989207	0.969497	0.963031	0.983785	0.986613	0.900869	0.930094	0.974584	2d
dre04261 Adrenergic signaling in cardiomyocytes	0.946642	-1.90502	1	1	173	0.883462	0.980077	0.980594	0.984757	0.940666	0.965879	0.984353	0.984048	2d
dre04916 Melanogenesis	0.949973	-1.94592	1	1	116	0.892617	0.982184	0.978016	0.973037	0.931747	0.966676	0.991907	0.992192	2d
dre04136 Autophagy - other	0.972609	-2.04942	1	1	32	0.978378	0.982619	0.974619	0.978763	0.97593	0.974675	0.979646	0.95586	2d
dre04070 Phosphatidylinositol signaling system	0.965777	-2.05177	1	1	109	0.937524	0.986218	0.981807	0.996186	0.978683	0.977978	0.935497	0.986012	2d
dre03022 Basal transcription factors	0.977013	-2.10532	1	1	37	0.974574	0.978036	0.979223	0.977523	0.98399	0.987599	0.970295	0.977896	2d
dre04137 Mitophagy - animal	0.973767	-2.09443	1	1	82	0.985221	0.935239	0.98439	0.989901	0.992743	0.979573	0.968576	0.978207	2d
dre00510 N-Glycan biosynthesis	0.975196	-2.13108	1	1	52	0.971888	0.983238	0.983069	0.970589	0.973428	0.991771	0.979127	0.987547	2d
dre04012 ErbB signaling pathway	0.985844	-2.34924	1	1	102	0.986013	0.993108	0.99103	0.987408	0.992415	0.981918	0.993504	0.988734	2d
dre04310 Wnt signaling pathway	0.985386	-2.3607	1	1	170	0.985114	0.995308	0.989878	0.991376	0.981861	0.987152	0.996032	0.989312	2d
dre04114 Oocyte meiosis	0.984001	-2.45146	1	1	127	0.983443	0.99175	0.996699	0.997192	0.996437	0.967976	0.984589	0.996335	2d
dre03008 Ribosome biogenesis in eukaryotes	0.99317	-2.64536	1	1	75	0.995585	0.99364	0.995552	0.994283	0.995986	0.997144	0.996952	0.988672	2d
dre04910 Insulin signaling pathway	0.993069	-2.77084	1	1	152	0.998232	0.991011	0.997009	0.998602	0.997978	0.995776	0.993462	0.998211	2d
dre00190 Oxidative phosphorylation	0.999796	-3.98612	1	1	122	0.999956	0.999976	0.999918	0.999958	0.999714	0.999939	0.999953	0.999978	2d
dre03010 Ribosome	0.999672	-4.40911	1	1	129	0.999995	0.999996	0.999945	0.999987	0.999937	0.999997	0.999993	0.999992	2d
dre03013 RNA transport	0.999942	-4.18663	1	1	157	0.999992	0.999976	0.999968	0.999988	0.999984	0.999987	0.999911	0.999964	2d
dre03015 mRNA surveillance pathway	0.999478	-3.53911	1	1	86	0.999679	0.999772	0.999566	0.999547	0.999755	0.999909	0.999338	0.999625	2d
dre03040 Spliceosome	0.996398	-3.3663	1	1	134	0.999608	0.998916	0.998215	0.999829	0.999614	0.999873	0.998107	0.999841	2d
dre04120 Ubiquitin mediated proteolysis	0.999816	-3.7516	1	1	139	0.999938	0.999847	0.999874	0.999826	0.999897	0.999859	0.999784	0.999934	2d
dre04140 Autophagy - animal	0.997098	-3.06483	1	1	155	0.998998	0.998946	0.999419	0.999354	0.998843	0.996468	0.99795	0.998439	2d
dre04141 Protein processing in endoplasmic reticulum	0.995991	-2.96754	1	1	175	0.999201	0.998397	0.998347	0.998833	0.992023	0.998692	0.998601	0.998662	2d
dre04144 Endocytosis	0.998527	-3.5851	1	1	282	0.999874	0.999774	0.999859	0.999926	0.999754	0.999966	0.996471	0.999882	2d
dre04150 mTOR signaling pathway	0.998977	-3.26078	1	1	173	0.998784	0.999422	0.999049	0.999618	0.999541	0.999554	0.999318	0.999209	2d
dre00072 Synthesis and degradation of ketone bodies	NA	NaN	NA	NA	8	NA	NA	NA	NA	NA	NA	NA	NA	greater
dre00130 Ubiquinone and other terpenoid-quinone biosynthesis	NA	NaN	NA	NA	9	NA	NA	NA	NA	NA	NA	NA	NA	greater
dre00232 Caffeine metabolism	NA	NaN	NA	NA	2	NA	NA	NA	NA	NA	NA	NA	NA	greater
dre00290 Valine, leucine and isoleucine biosynthesis	NA	NaN	NA	NA	3	NA	NA	NA	NA	NA	NA	NA	NA	greater
dre00400 Phenylalanine, tyrosine and tryptophan biosynthesis	NA	NaN	NA	NA	5	NA	NA	NA	NA	NA	NA	NA	NA	greater
dre00430 Taurine and hypotaurine metabolism	NA	NaN	NA	NA	9	NA	NA	NA	NA	NA	NA	NA	NA	greater
dre00440 Phosphonate and phosphinate metabolism	NA	NaN	NA	NA	8	NA	NA	NA	NA	NA	NA	NA	NA	greater
dre00471 D-Glutamine and D-glutamate metabolism	NA	NaN	NA	NA	5	NA	NA	NA	NA	NA	NA	NA	NA	greater
dre00472 D-Arginine and D-ornithine metabolism	NA	NaN	NA	NA	2	NA	NA	NA	NA	NA	NA	NA	NA	greater
dre00524 Neomycin, kanamycin and gentamicin biosynthesis	NA	NaN	NA	NA	3	NA	NA	NA	NA	NA	NA	NA	NA	greater
dre00591 Linoleic acid metabolism	NA	NaN	NA	NA	8	NA	NA	NA	NA	NA	NA	NA	NA	greater
dre00603 Glycosphingolipid biosynthesis - globo and isoglobo series	NA	NaN	NA	NA	7	NA	NA	NA	NA	NA	NA	NA	NA	greater
dre00740 Riboflavin metabolism	NA	NaN	NA	NA	8	NA	NA	NA	NA	NA	NA	NA	NA	greater
dre00750 Vitamin B6 metabolism	NA	NaN	NA	NA	7	NA	NA	NA	NA	NA	NA	NA	NA	greater
dre00780 Biotin metabolism	NA	NaN	NA	NA	3	NA	NA	NA	NA	NA	NA	NA	NA	greater
dre00785 Lipoic acid metabolism	NA	NaN	NA	NA	3	NA	NA	NA	NA	NA	NA	NA	NA	greater
dre00920 Sulfur metabolism	NA	NaN	NA	NA	9	NA	NA	NA	NA	NA	NA	NA	NA	greater
dre01100 Metabolic pathways	NA	NaN	NA	NA	1314	NA	NA	NA	NA	NA	NA	NA	NA	greater
dre04122 Sulfur relay system	NA	NaN	NA	NA	7	NA	NA	NA	NA	NA	NA	NA	NA	greater
dre00072 Synthesis and degradation of ketone bodies	NA	NaN	NA	NA	8	NA	NA	NA	NA	NA	NA	NA	NA	less
dre00130 Ubiquinone and other terpenoid-quinone biosynthesis	NA	NaN	NA	NA	9	NA	NA	NA	NA	NA	NA	NA	NA	less
dre00232 Caffeine metabolism	NA	NaN	NA	NA	2	NA	NA	NA	NA	NA	NA	NA	NA	less
dre00290 Valine, leucine and isoleucine biosynthesis	NA	NaN	NA	NA	3	NA	NA	NA	NA	NA	NA	NA	NA	less
dre00400 Phenylalanine, tyrosine and tryptophan biosynthesis	NA	NaN	NA	NA	5	NA	NA	NA	NA	NA	NA	NA	NA	less
dre00430 Taurine and hypotaurine metabolism	NA	NaN	NA	NA	9	NA	NA	NA	NA	NA	NA	NA	NA	less
dre00440 Phosphonate and phosphinate metabolism	NA	NaN	NA	NA	8	NA	NA	NA	NA	NA	NA	NA	NA	less
dre00471 D-Glutamine and D-glutamate metabolism	NA	NaN	NA	NA	5	NA	NA	NA	NA	NA	NA	NA	NA	less
dre00472 D-Arginine and D-ornithine metabolism	NA	NaN	NA	NA	2	NA	NA	NA	NA	NA	NA	NA	NA	less
dre00524 Neomycin, kanamycin and gentamicin biosynthesis	NA	NaN	NA	NA	3	NA	NA	NA	NA	NA	NA	NA	NA	less
dre00591 Linoleic acid metabolism	NA	NaN	NA	NA	8	NA	NA	NA	NA	NA	NA	NA	NA	less
dre00603 Glycosphingolipid biosynthesis - globo and isoglobo series	NA	NaN	NA	NA	7	NA	NA	NA	NA	NA	NA	NA	NA	less
dre00740 Riboflavin metabolism	NA	NaN	NA	NA	8	NA	NA	NA	NA	NA	NA	NA	NA	less
dre00750 Vitamin B6 metabolism	NA	NaN	NA	NA	7	NA	NA	NA	NA	NA	NA	NA	NA	less
dre00780 Biotin metabolism	NA	NaN	NA	NA	3	NA	NA	NA	NA	NA	NA	NA	NA	less
dre00785 Lipoic acid metabolism	NA	NaN	NA	NA	3	NA	NA	NA	NA	NA	NA	NA	NA	less
dre00920 Sulfur metabolism	NA	NaN	NA	NA	9	NA	NA	NA	NA	NA	NA	NA	NA	less
dre01100 Metabolic pathways	NA	NaN	NA	NA	1314	NA	NA	NA	NA	NA	NA	NA	NA	less
dre04122 Sulfur relay system	NA	NaN	NA	NA	7	NA	NA	NA	NA	NA	NA	NA	NA	less
dre00072 Synthesis and degradation of ketone bodies	NA	NaN	NA	NA	8	NA	NA	NA	NA	NA	NA	NA	NA	2d
dre00130 Ubiquinone and other terpenoid-quinone biosynthesis	NA	NaN	NA	NA	9	NA	NA	NA	NA	NA	NA	NA	NA	2d
dre00232 Caffeine metabolism	NA	NaN	NA	NA	2	NA	NA	NA	NA	NA	NA	NA	NA	2d
dre00290 Valine, leucine and isoleucine biosynthesis	NA	NaN	NA	NA	3	NA	NA	NA	NA	NA	NA	NA	NA	2d
dre00400 Phenylalanine, tyrosine and tryptophan biosynthesis	NA	NaN	NA	NA	5	NA	NA	NA	NA	NA	NA	NA	NA	2d
dre00430 Taurine and hypotaurine metabolism	NA	NaN	NA	NA	9	NA	NA	NA	NA	NA	NA	NA	NA	2d
dre00440 Phosphonate and phosphinate metabolism	NA	NaN	NA	NA	8	NA	NA	NA	NA	NA	NA	NA	NA	2d
dre00471 D-Glutamine and D-glutamate metabolism	NA	NaN	NA	NA	5	NA	NA	NA	NA	NA	NA	NA	NA	2d
dre00472 D-Arginine and D-ornithine metabolism	NA	NaN	NA	NA	2	NA	NA	NA	NA	NA	NA	NA	NA	2d
dre00524 Neomycin, kanamycin and gentamicin biosynthesis	NA	NaN	NA	NA	3	NA	NA	NA	NA	NA	NA	NA	NA	2d
dre00591 Linoleic acid metabolism	NA	NaN	NA	NA	8	NA	NA	NA	NA	NA	NA	NA	NA	2d
dre00603 Glycosphingolipid biosynthesis - globo and isoglobo series	NA	NaN	NA	NA	7	NA	NA	NA	NA	NA	NA	NA	NA	2d
dre00740 Riboflavin metabolism	NA	NaN	NA	NA	8	NA	NA	NA	NA	NA	NA	NA	NA	2d
dre00750 Vitamin B6 metabolism	NA	NaN	NA	NA	7	NA	NA	NA	NA	NA	NA	NA	NA	2d
dre00780 Biotin metabolism	NA	NaN	NA	NA	3	NA	NA	NA	NA	NA	NA	NA	NA	2d
dre00785 Lipoic acid metabolism	NA	NaN	NA	NA	3	NA	NA	NA	NA	NA	NA	NA	NA	2d
dre00920 Sulfur metabolism	NA	NaN	NA	NA	9	NA	NA	NA	NA	NA	NA	NA	NA	2d
dre01100 Metabolic pathways	NA	NaN	NA	NA	1314	NA	NA	NA	NA	NA	NA	NA	NA	2d
dre04122 Sulfur relay system	NA	NaN	NA	NA	7	NA	NA	NA	NA	NA	NA	NA	NA	2d

## Sheet: NAC_ACR_v_ACR KEGG
Pathway	p.geomean	stat.mean	p.val	FDR	set.size	Sample9	Sample10	Sample11	Sample12	Sample13	Sample14	Sample15	Sample16	Direction
dre04060 Cytokine-cytokine receptor interaction	0.0470102	1.64263	1.89015e-06	0.000277852	111	0.0340459	0.0263559	0.0451312	0.0568613	0.103059	0.067651	0.054091	0.0470149	2d
dre04672 Intestinal immune network for IgA production	0.0902089	1.32724	0.000147102	0.010812	19	0.0877363	0.11545	0.0914041	0.131224	0.156521	0.11452	0.083386	0.0505128	2d
dre04744 Phototransduction	0.0757976	1.21189	0.000552655	0.0269764	25	0.249193	0.150708	0.0439267	0.11305	0.228828	0.342139	0.00101329	0.358058	2d
dre00140 Steroid hormone biosynthesis	0.114394	1.14547	0.000734051	0.0269764	25	0.118612	0.109521	0.124789	0.101458	0.0682134	0.157833	0.238142	0.169443	2d
dre04744 Phototransduction	0.0464156	1.25076	0.000402161	0.0591177	25	0.118432	0.0338801	0.0184356	0.0180499	0.506895	0.208821	0.0158963	0.743371	greater
dre00980 Metabolism of xenobiotics by cytochrome P450	0.188407	0.824133	0.0105465	0.310066	32	0.220876	0.17293	0.219905	0.158708	0.185148	0.326372	0.29819	0.122298	2d
dre00983 Drug metabolism - other enzymes	0.200623	0.779099	0.014191	0.34768	57	0.195556	0.309244	0.223729	0.146116	0.300109	0.278458	0.238399	0.113459	2d
dre00830 Retinol metabolism	0.217908	0.736997	0.0195684	0.410936	28	0.217152	0.324832	0.229847	0.261855	0.182403	0.21685	0.25719	0.1894	2d
dre00330 Arginine and proline metabolism	0.170488	-0.864251	0.00758272	0.852416	56	0.248983	0.167345	0.130617	0.426388	0.481426	0.149315	0.118353	0.0496876	less
dre04621 NOD-like receptor signaling pathway	0.165407	-0.6547	0.0327367	0.852416	132	0.160259	0.171628	0.0938514	0.336835	0.109081	0.849026	0.198357	0.314315	less
dre00220 Arginine biosynthesis	0.225365	-0.646733	0.0361557	0.852416	21	0.161164	0.244935	0.167072	0.521862	0.163901	0.156645	0.654055	0.183705	less
dre00730 Thiamine metabolism	0.245623	-0.646594	0.0369383	0.852416	14	0.355426	0.347956	0.244402	0.203079	0.260184	0.382577	0.149748	0.214178	less
dre04020 Calcium signaling pathway	0.171018	-0.582754	0.0501499	0.852416	212	0.165928	0.507069	0.0730843	0.283211	0.147383	0.0406394	0.791007	0.622503	less
dre04920 Adipocytokine signaling pathway	0.236259	-0.574727	0.0528155	0.852416	82	0.125457	0.336948	0.157703	0.270882	0.310563	0.697129	0.405287	0.119797	less
dre05168 Herpes simplex infection	0.16479	-0.550138	0.0611736	0.852416	154	0.120599	0.227611	0.479769	0.151911	0.219522	0.682177	0.174821	0.445566	less
dre04060 Cytokine-cytokine receptor interaction	0.253599	-0.488765	0.0841599	0.852416	111	0.26635	0.282337	0.213302	0.515183	0.321444	0.675993	0.0952699	0.266435	less
dre00120 Primary bile acid biosynthesis	0.277647	-0.497074	0.0842951	0.852416	15	0.274338	0.18945	0.297568	0.29814	0.618749	0.392718	0.149243	0.365624	less
dre00250 Alanine, aspartate and glutamate metabolism	0.311489	-0.434924	0.11097	0.852416	38	0.185175	0.470916	0.280026	0.379985	0.344152	0.409066	0.406673	0.232598	less
dre04141 Protein processing in endoplasmic reticulum	0.262149	-0.370647	0.148026	0.852416	175	0.768352	0.367008	0.19711	0.437335	0.36013	0.59647	0.235791	0.0660783	less
dre00040 Pentose and glucuronate interconversions	0.308666	-0.366828	0.153794	0.852416	19	0.382579	0.134574	0.418468	0.430349	0.428421	0.269658	0.612283	0.276984	less
dre04350 TGF-beta signaling pathway	0.330777	-0.357291	0.156824	0.852416	101	0.378175	0.459937	0.184348	0.317327	0.428697	0.374882	0.435514	0.343126	less
dre04136 Autophagy - other	0.342805	-0.356524	0.159305	0.852416	32	0.384733	0.276151	0.212016	0.342455	0.441768	0.557455	0.246338	0.483963	less
dre04622 RIG-I-like receptor signaling pathway	0.23533	-0.33904	0.173265	0.852416	50	0.420851	0.412977	0.341762	0.226756	0.357687	0.714616	0.234697	0.286215	less
dre00760 Nicotinate and nicotinamide metabolism	0.345796	-0.322575	0.18295	0.852416	29	0.44156	0.266512	0.339616	0.509342	0.612937	0.428975	0.163656	0.299669	less
dre03010 Ribosome	0.198831	-0.313173	0.191471	0.852416	129	0.764724	0.127864	0.358269	0.59835	0.854529	0.719369	0.104376	0.0102025	less
dre00562 Inositol phosphate metabolism	0.34931	-0.307482	0.193202	0.852416	83	0.274476	0.351443	0.256631	0.448398	0.209193	0.416846	0.553882	0.578512	less
dre04620 Toll-like receptor signaling pathway	0.283666	-0.276954	0.218562	0.852416	78	0.231953	0.430812	0.372906	0.283893	0.28884	0.758419	0.269379	0.529734	less
dre04140 Autophagy - animal	0.304617	-0.275553	0.218859	0.852416	155	0.32777	0.434465	0.108713	0.241733	0.356732	0.65797	0.428237	0.68842	less
dre04080 Neuroactive ligand-receptor interaction	0.140858	-0.274273	0.219245	0.852416	303	0.143405	0.881157	0.23115	0.247608	0.729064	0.00325723	0.674936	0.778541	less
dre00830 Retinol metabolism	0.310198	-0.276463	0.220969	0.852416	28	0.347809	0.369387	0.285383	0.509905	0.407083	0.700612	0.423686	0.157048	less
dre04217 Necroptosis	0.297357	-0.270074	0.223141	0.852416	132	0.429128	0.229407	0.446632	0.689612	0.427284	0.368424	0.22074	0.379663	less
dre04068 FoxO signaling pathway	0.327242	-0.264745	0.227657	0.852416	150	0.50194	0.473146	0.161351	0.40852	0.444485	0.615774	0.24185	0.388466	less
dre00360 Phenylalanine metabolism	0.34003	-0.265248	0.231725	0.852416	14	0.288562	0.422165	0.506714	0.542509	0.444481	0.500087	0.422301	0.133938	less
dre05132 Salmonella infection	0.348131	-0.258515	0.233018	0.852416	87	0.601782	0.393174	0.359277	0.590512	0.446874	0.388737	0.269598	0.187558	less
dre00140 Steroid hormone biosynthesis	0.313308	-0.253984	0.239246	0.852416	25	0.455228	0.355116	0.364426	0.402006	0.166558	0.777136	0.423899	0.298561	less
dre04070 Phosphatidylinositol signaling system	0.360557	-0.244532	0.245309	0.852416	109	0.245662	0.431191	0.253787	0.449979	0.167204	0.453977	0.68079	0.622159	less
dre00910 Nitrogen metabolism	0.341296	-0.242095	0.249354	0.852416	15	0.486931	0.507484	0.247618	0.342367	0.469002	0.313626	0.388535	0.513973	less
dre00350 Tyrosine metabolism	0.338285	-0.238763	0.252803	0.852416	25	0.730301	0.41444	0.543211	0.60035	0.219782	0.371143	0.267953	0.178143	less
dre00561 Glycerolipid metabolism	0.386427	-0.233533	0.255329	0.852416	57	0.32988	0.44793	0.334489	0.561296	0.611028	0.312967	0.338695	0.346546	less
dre00790 Folate biosynthesis	0.383858	-0.231594	0.25794	0.852416	27	0.507066	0.322856	0.250084	0.384272	0.349643	0.637467	0.544662	0.306873	less
dre04146 Peroxisome	0.366415	-0.229424	0.2589	0.852416	79	0.458593	0.407231	0.310948	0.38942	0.60536	0.373236	0.621858	0.165793	less
dre04130 SNARE interactions in vesicular transport	0.365536	-0.227965	0.260505	0.852416	38	0.417162	0.847514	0.205457	0.326575	0.444425	0.367019	0.4134	0.254011	less
dre04910 Insulin signaling pathway	0.323876	-0.21901	0.268761	0.852416	152	0.287566	0.396452	0.113709	0.341448	0.376699	0.760688	0.539001	0.580208	less
dre00260 Glycine, serine and threonine metabolism	0.351629	-0.217466	0.271096	0.852416	40	0.630344	0.328441	0.293811	0.689391	0.481984	0.715593	0.131065	0.166631	less
dre03015 mRNA surveillance pathway	0.390757	-0.212163	0.27507	0.852416	86	0.525431	0.356571	0.18766	0.367807	0.565037	0.645387	0.356112	0.370762	less
dre00534 Glycosaminoglycan biosynthesis - heparan sulfate / heparin	0.372936	-0.212591	0.275716	0.852416	30	0.681797	0.408428	0.24242	0.417092	0.386936	0.152715	0.633107	0.481721	less
dre03450 Non-homologous end-joining	0.385776	-0.215049	0.276731	0.852416	12	0.492499	0.316527	0.276319	0.40381	0.58669	0.652401	0.281717	0.3536	less
dre03040 Spliceosome	0.351963	-0.209172	0.277818	0.852416	134	0.768233	0.37024	0.276496	0.523412	0.62752	0.65137	0.124685	0.136412	less
dre03013 RNA transport	0.333955	-0.201333	0.28529	0.852416	157	0.716494	0.250594	0.180178	0.464727	0.621223	0.828811	0.167012	0.213882	less
dre00983 Drug metabolism - other enzymes	0.35054	-0.197926	0.288421	0.852416	57	0.180525	0.302673	0.433544	0.579805	0.903941	0.382964	0.422181	0.160468	less
dre00630 Glyoxylate and dicarboxylate metabolism	0.381178	-0.19624	0.291567	0.852416	33	0.329396	0.603229	0.219538	0.63293	0.54382	0.492662	0.288573	0.318325	less
dre04142 Lysosome	0.341905	-0.185145	0.301095	0.852416	133	0.314961	0.387383	0.254959	0.562551	0.576634	0.772078	0.156366	0.446579	less
dre04120 Ubiquitin mediated proteolysis	0.394013	-0.171257	0.31448	0.852416	139	0.586806	0.333692	0.22361	0.395139	0.619507	0.697812	0.213893	0.436608	less
dre04623 Cytosolic DNA-sensing pathway	0.310746	-0.173724	0.315187	0.852416	34	0.355492	0.371346	0.419655	0.255484	0.515379	0.88015	0.212721	0.413177	less
dre04115 p53 signaling pathway	0.347202	-0.165023	0.321774	0.852416	71	0.432185	0.414957	0.393014	0.528674	0.358147	0.740963	0.234233	0.389125	less
dre04933 AGE-RAGE signaling pathway in diabetic complications	0.34397	-0.162805	0.323201	0.852416	118	0.813307	0.633798	0.345083	0.583969	0.106995	0.392537	0.469704	0.226116	less
dre04137 Mitophagy - animal	0.385862	-0.16232	0.323942	0.852416	82	0.524626	0.262282	0.253124	0.462925	0.505108	0.676244	0.333969	0.499806	less
dre00640 Propanoate metabolism	0.400113	-0.152666	0.334888	0.852416	32	0.481724	0.589536	0.167125	0.495183	0.728573	0.4201	0.360519	0.323171	less
dre00511 Other glycan degradation	0.402086	-0.123064	0.367116	0.852416	21	0.382786	0.623356	0.4393	0.372945	0.366893	0.607029	0.21903	0.634726	less
dre00270 Cysteine and methionine metabolism	0.374561	-0.119501	0.369287	0.852416	49	0.436332	0.416231	0.459581	0.630778	0.681301	0.771641	0.32407	0.0589292	less
dre04270 Vascular smooth muscle contraction	0.391515	-0.11425	0.373107	0.852416	133	0.454071	0.720911	0.259874	0.551606	0.398495	0.331952	0.392924	0.53663	less
dre03022 Basal transcription factors	0.450218	-0.105413	0.383589	0.852416	37	0.437218	0.453895	0.367141	0.589106	0.469027	0.508311	0.423294	0.42113	less
dre04144 Endocytosis	0.410463	-0.104433	0.38402	0.852416	282	0.649087	0.609495	0.232251	0.536247	0.385988	0.287166	0.589045	0.409738	less
dre04012 ErbB signaling pathway	0.404231	-0.097737	0.391512	0.852416	102	0.401257	0.485818	0.233727	0.345507	0.473287	0.344249	0.619347	0.786694	less
dre04210 Apoptosis	0.389344	-0.0880378	0.402112	0.852416	147	0.52686	0.597345	0.23305	0.526544	0.524286	0.544212	0.284643	0.517711	less
dre03320 PPAR signaling pathway	0.413401	-0.084823	0.405307	0.852416	58	0.270711	0.361216	0.499663	0.580806	0.532949	0.756815	0.485671	0.255308	less
dre00620 Pyruvate metabolism	0.437358	-0.082346	0.408523	0.852416	44	0.383435	0.547952	0.409811	0.64738	0.45056	0.569683	0.433572	0.304108	less
dre00380 Tryptophan metabolism	0.391079	-0.0784537	0.41256	0.852416	44	0.356906	0.253427	0.643445	0.367154	0.469039	0.754935	0.665011	0.254187	less
dre00061 Fatty acid biosynthesis	0.444439	-0.0789271	0.412957	0.852416	18	0.347737	0.530694	0.459882	0.424465	0.576966	0.647491	0.433016	0.337076	less
dre04520 Adherens junction	0.440935	-0.0770121	0.414121	0.852416	94	0.514368	0.566083	0.309134	0.554196	0.392763	0.264826	0.616595	0.559643	less
dre00860 Porphyrin and chlorophyll metabolism	0.413612	-0.0745307	0.417844	0.852416	28	0.620496	0.569963	0.332865	0.519718	0.679321	0.509626	0.323231	0.236257	less
dre00980 Metabolism of xenobiotics by cytochrome P450	0.351022	-0.0715464	0.421507	0.852416	32	0.499532	0.179619	0.458539	0.654762	0.622651	0.872854	0.573732	0.0576783	less
dre04114 Oocyte meiosis	0.4258	-0.0667563	0.425236	0.852416	127	0.383793	0.438222	0.386199	0.59309	0.737271	0.211034	0.278904	0.765937	less
dre00280 Valine, leucine and isoleucine degradation	0.432782	-0.0645043	0.428081	0.852416	53	0.609302	0.583809	0.437748	0.567073	0.651048	0.484862	0.284432	0.213437	less
dre00564 Glycerophospholipid metabolism	0.45056	-0.0549624	0.438464	0.852416	89	0.5453	0.484447	0.272466	0.348595	0.671467	0.540866	0.450156	0.524061	less
dre04914 Progesterone-mediated oocyte maturation	0.436813	-0.0533527	0.440171	0.852416	101	0.352844	0.377689	0.329947	0.548459	0.652604	0.471128	0.322241	0.765232	less
dre04810 Regulation of actin cytoskeleton	0.431888	-0.048286	0.445705	0.852416	230	0.511026	0.777522	0.337764	0.463258	0.682206	0.420244	0.315827	0.322746	less
dre01210 2-Oxocarboxylic acid metabolism	0.466126	-0.0438396	0.451684	0.852416	17	0.525155	0.480321	0.379944	0.550131	0.540558	0.573035	0.521757	0.302224	less
dre04672 Intestinal immune network for IgA production	0.344037	-0.0301321	0.469212	0.852416	19	0.126622	0.245377	0.774716	0.621955	0.556433	0.582542	0.620027	0.457056	less
dre00310 Lysine degradation	0.457981	-0.0270811	0.46974	0.852416	68	0.558198	0.600248	0.452875	0.572592	0.531132	0.291928	0.407272	0.509776	less
dre04916 Melanogenesis	0.424424	-0.0245021	0.472274	0.852416	116	0.507036	0.566646	0.317644	0.425174	0.342925	0.184282	0.699871	0.855516	less
dre04150 mTOR signaling pathway	0.446693	-0.0206696	0.476778	0.852416	173	0.449004	0.427003	0.175722	0.355186	0.500596	0.69931	0.563224	0.778621	less
dre00053 Ascorbate and aldarate metabolism	0.430214	-0.0195288	0.477806	0.852416	16	0.45393	0.505295	0.54784	0.539308	0.7326	0.266859	0.517444	0.376018	less
dre00051 Fructose and mannose metabolism	0.461908	-0.00710134	0.491791	0.852416	38	0.382077	0.520538	0.431174	0.610812	0.53213	0.521278	0.527097	0.452363	less
dre03018 RNA degradation	0.426287	-0.00656872	0.492559	0.852416	84	0.590834	0.49052	0.42334	0.728396	0.265104	0.865809	0.180405	0.405717	less
dre00600 Sphingolipid metabolism	0.471275	-0.00342045	0.496224	0.852416	49	0.486614	0.521707	0.258356	0.635391	0.468635	0.640622	0.489983	0.499321	less
dre00650 Butanoate metabolism	0.457979	0.0057672	0.506732	0.852416	22	0.648819	0.655107	0.404551	0.523353	0.679705	0.175796	0.512929	0.452908	less
dre01230 Biosynthesis of amino acids	0.40474	0.00973623	0.510899	0.852416	79	0.360596	0.507446	0.345118	0.85624	0.593671	0.844925	0.378766	0.116485	less
dre03420 Nucleotide excision repair	0.465148	0.014682	0.516405	0.852416	44	0.693937	0.357065	0.455244	0.676559	0.481082	0.717283	0.272375	0.385232	less
dre00604 Glycosphingolipid biosynthesis - ganglio series	0.471811	0.0235968	0.525052	0.852416	14	0.539668	0.60565	0.402305	0.309313	0.325713	0.517334	0.527632	0.814425	less
dre00100 Steroid biosynthesis	0.464649	0.0243198	0.527358	0.852416	17	0.397349	0.574968	0.346127	0.725046	0.703449	0.523407	0.426864	0.364861	less
dre04330 Notch signaling pathway	0.485419	0.026624	0.529966	0.852416	60	0.502406	0.497662	0.371125	0.435659	0.647031	0.437401	0.499691	0.685936	less
dre04010 MAPK signaling pathway	0.420297	0.0270829	0.530515	0.852416	343	0.340289	0.80999	0.248711	0.558193	0.382881	0.410243	0.723783	0.584438	less
dre04216 Ferroptosis	0.441114	0.0285767	0.532771	0.852416	40	0.506276	0.628935	0.463589	0.486971	0.719767	0.691845	0.340311	0.254717	less
dre00982 Drug metabolism - cytochrome P450	0.405142	0.0300769	0.533583	0.852416	29	0.509355	0.281944	0.490331	0.848979	0.818094	0.649969	0.427111	0.0925097	less
dre00410 beta-Alanine metabolism	0.484888	0.0375388	0.541809	0.852416	33	0.720744	0.601872	0.394203	0.643012	0.585105	0.353132	0.44053	0.369607	less
dre03060 Protein export	0.490288	0.0401431	0.54461	0.852416	22	0.603537	0.398089	0.424402	0.572591	0.740531	0.637933	0.279799	0.462518	less
dre03410 Base excision repair	0.465788	0.0437197	0.549511	0.852416	37	0.710522	0.272364	0.516063	0.474435	0.706296	0.539429	0.362314	0.554579	less
dre00670 One carbon pool by folate	0.430197	0.0462914	0.550115	0.852416	17	0.477737	0.472118	0.372473	0.78281	0.507997	0.763443	0.461531	0.269188	less
dre03008 Ribosome biogenesis in eukaryotes	0.452132	0.0518331	0.558163	0.852416	75	0.781084	0.517267	0.337795	0.615678	0.661984	0.693787	0.257792	0.289342	less
dre00500 Starch and sucrose metabolism	0.470642	0.0521063	0.558379	0.852416	29	0.598637	0.567201	0.418495	0.494578	0.663136	0.684092	0.509315	0.239499	less
dre00531 Glycosaminoglycan degradation	0.463932	0.0531363	0.558693	0.852416	19	0.688041	0.503925	0.459673	0.320892	0.353046	0.776785	0.256281	0.774738	less
dre03020 RNA polymerase	0.482406	0.0547477	0.560271	0.852416	28	0.569056	0.336079	0.397967	0.502362	0.714228	0.813393	0.289024	0.512307	less
dre00533 Glycosaminoglycan biosynthesis - keratan sulfate	0.479812	0.0620767	0.568732	0.852416	15	0.557222	0.595057	0.45565	0.736962	0.652618	0.185208	0.67266	0.358918	less
dre04110 Cell cycle	0.362212	0.0682814	0.577018	0.852416	129	0.737008	0.361026	0.363813	0.825438	0.821645	0.372923	0.158706	0.533991	less
dre00770 Pantothenate and CoA biosynthesis	0.480989	0.0702939	0.577503	0.852416	13	0.365987	0.699645	0.504006	0.387486	0.695517	0.742616	0.207573	0.617847	less
dre00020 Citrate cycle (TCA cycle)	0.49753	0.0760803	0.584131	0.852416	34	0.379213	0.573944	0.459045	0.721855	0.614142	0.628675	0.544756	0.310538	less
dre04912 GnRH signaling pathway	0.471944	0.0793517	0.588241	0.852416	109	0.605583	0.648333	0.357948	0.441898	0.430138	0.314345	0.542927	0.851767	less
dre00520 Amino sugar and nucleotide sugar metabolism	0.498746	0.084532	0.593872	0.852416	46	0.76027	0.609319	0.398098	0.572902	0.647798	0.493045	0.371662	0.392463	less
dre04370 VEGF signaling pathway	0.500906	0.0943942	0.60501	0.852416	70	0.557189	0.465483	0.406297	0.487334	0.414206	0.753209	0.664	0.529355	less
dre00514 Other types of O-glycan biosynthesis	0.511346	0.100823	0.611359	0.852416	28	0.605621	0.601202	0.325415	0.494933	0.670734	0.469529	0.530728	0.6173	less
dre04510 Focal adhesion	0.444445	0.110563	0.622719	0.852416	228	0.66952	0.726925	0.470124	0.630035	0.774681	0.211949	0.681701	0.199893	less
dre00532 Glycosaminoglycan biosynthesis - chondroitin sulfate / dermatan sulfate	0.508863	0.11251	0.622942	0.852416	20	0.456041	0.695396	0.39521	0.587957	0.389093	0.363585	0.718658	0.719145	less
dre04261 Adrenergic signaling in cardiomyocytes	0.458016	0.113992	0.625974	0.852416	173	0.581228	0.757521	0.320511	0.551104	0.42267	0.297227	0.587852	0.801888	less
dre03460 Fanconi anemia pathway	0.495581	0.115209	0.627353	0.852416	48	0.696263	0.223453	0.597552	0.454727	0.613435	0.702761	0.547784	0.53654	less
dre00480 Glutathione metabolism	0.458739	0.12847	0.641011	0.852416	50	0.591612	0.299055	0.472251	0.859105	0.853931	0.684745	0.483202	0.118587	less
dre04310 Wnt signaling pathway	0.495742	0.129784	0.64307	0.852416	170	0.702536	0.683022	0.375907	0.517503	0.544873	0.328754	0.564681	0.680607	less
dre00900 Terpenoid backbone biosynthesis	0.529856	0.134881	0.646995	0.852416	20	0.525131	0.300905	0.631889	0.594375	0.554063	0.620952	0.626375	0.572933	less
dre03030 DNA replication	0.486052	0.141441	0.653743	0.852416	36	0.846384	0.291746	0.62745	0.696887	0.695323	0.568029	0.282415	0.381511	less
dre00565 Ether lipid metabolism	0.543179	0.143041	0.656106	0.852416	34	0.687308	0.571593	0.495383	0.486566	0.631764	0.51519	0.560755	0.494302	less
dre04145 Phagosome	0.494537	0.151016	0.664885	0.852416	128	0.26731	0.452575	0.759489	0.66158	0.760056	0.476879	0.461385	0.607026	less
dre00071 Fatty acid degradation	0.52661	0.160127	0.673795	0.852416	44	0.590943	0.585343	0.50846	0.700209	0.666679	0.640514	0.480439	0.322997	less
dre00340 Histidine metabolism	0.538558	0.167524	0.680327	0.852416	21	0.607362	0.529894	0.512672	0.742178	0.692744	0.50394	0.365859	0.549922	less
dre03430 Mismatch repair	0.53262	0.174378	0.686162	0.852416	21	0.703673	0.361998	0.53022	0.647712	0.600808	0.778885	0.437899	0.447242	less
dre01200 Carbon metabolism	0.459054	0.173905	0.687662	0.852416	121	0.643877	0.733183	0.342947	0.87625	0.68149	0.704636	0.294879	0.203263	less
dre00563 Glycosylphosphatidylinositol (GPI)-anchor biosynthesis	0.552866	0.191593	0.70342	0.852416	22	0.614844	0.536401	0.53851	0.765617	0.569837	0.655086	0.423158	0.470264	less
dre00515 Mannose type O-glycan biosynthesis	0.540198	0.195418	0.707878	0.852416	24	0.397723	0.594712	0.463539	0.632516	0.607614	0.461996	0.714516	0.71767	less
dre04218 Cellular senescence	0.510682	0.198763	0.71263	0.852416	167	0.701644	0.433264	0.256719	0.758795	0.739111	0.71957	0.384888	0.597732	less
dre04340 Hedgehog signaling pathway	0.530945	0.201399	0.714462	0.852416	54	0.371292	0.779764	0.45026	0.852211	0.57127	0.297172	0.651861	0.579604	less
dre00970 Aminoacyl-tRNA biosynthesis	0.457782	0.207862	0.718222	0.852416	42	0.656884	0.523487	0.396707	0.569215	0.583613	0.964951	0.601845	0.153317	less
dre00030 Pentose phosphate pathway	0.486962	0.218795	0.727959	0.852416	30	0.735988	0.612502	0.578984	0.745916	0.779899	0.374379	0.303587	0.50022	less
dre00240 Pyrimidine metabolism	0.472847	0.217218	0.729508	0.852416	60	0.484387	0.685844	0.695518	0.528156	0.825362	0.715654	0.16679	0.564701	less
dre00010 Glycolysis / Gluconeogenesis	0.505866	0.225677	0.737239	0.852416	69	0.697411	0.702198	0.559663	0.739351	0.809356	0.593881	0.263498	0.300144	less
dre01212 Fatty acid metabolism	0.520089	0.228878	0.740145	0.852416	60	0.371659	0.566514	0.650112	0.833686	0.709461	0.672926	0.534269	0.322973	less
dre04512 ECM-receptor interaction	0.519921	0.241052	0.751524	0.852416	81	0.766592	0.672061	0.577483	0.627195	0.766647	0.308288	0.784326	0.215971	less
dre00062 Fatty acid elongation	0.48935	0.246911	0.753166	0.852416	29	0.445009	0.598741	0.682502	0.874461	0.682928	0.611682	0.465509	0.318723	less
dre00512 Mucin type O-glycan biosynthesis	0.520995	0.247852	0.755086	0.852416	25	0.547151	0.845605	0.491736	0.772897	0.706777	0.382052	0.475145	0.463254	less
dre04540 Gap junction	0.524822	0.24473	0.755118	0.852416	115	0.567464	0.829884	0.488288	0.618062	0.628099	0.149402	0.694022	0.7775	less
dre03440 Homologous recombination	0.543854	0.252494	0.759984	0.852416	34	0.807011	0.479709	0.470089	0.46702	0.778692	0.829875	0.314154	0.540618	less
dre00590 Arachidonic acid metabolism	0.455558	0.25994	0.765435	0.852416	32	0.831199	0.578392	0.368077	0.742964	0.644285	0.869226	0.435055	0.225446	less
dre04371 Apelin signaling pathway	0.502429	0.285757	0.789832	0.872972	161	0.571739	0.750708	0.539726	0.799822	0.28966	0.414617	0.751821	0.715945	less
dre04530 Tight junction	0.568899	0.29784	0.799919	0.876469	181	0.554276	0.696149	0.571978	0.686832	0.606828	0.344064	0.778708	0.664222	less
dre00601 Glycosphingolipid biosynthesis - lacto and neolacto series	0.571774	0.310505	0.80492	0.876469	16	0.630973	0.458101	0.418047	0.925487	0.536998	0.546733	0.706365	0.584011	less
dre00592 alpha-Linolenic acid metabolism	0.597396	0.341117	0.826234	0.886676	11	0.682998	0.61127	0.52611	0.646272	0.70664	0.742749	0.586685	0.517159	less
dre00190 Oxidative phosphorylation	0.430815	0.335454	0.826358	0.886676	122	0.840361	0.483299	0.448959	0.763559	0.9595	0.892154	0.266139	0.106811	less
dre04514 Cell adhesion molecules (CAMs)	0.493685	0.347561	0.835816	0.890326	98	0.212948	0.417142	0.815438	0.682169	0.494392	0.349958	0.898707	0.936165	less
dre03050 Proteasome	0.140228	0.764383	0.0164383	0.890476	51	0.195049	0.420074	0.285479	0.220832	0.0740037	0.0600712	0.446051	0.308152	greater
dre04260 Cardiac muscle contraction	0.230958	0.615854	0.0415509	0.890476	77	0.195543	0.179764	0.288159	0.257128	0.110383	0.542746	0.329198	0.3604	greater
dre01040 Biosynthesis of unsaturated fatty acids	0.250188	0.551854	0.0620108	0.890476	24	0.491373	0.217638	0.2927	0.116511	0.161027	0.295164	0.355365	0.535457	greater
dre00230 Purine metabolism	0.252035	0.515545	0.0728978	0.890476	144	0.55713	0.1637	0.352246	0.135673	0.521737	0.324331	0.0829499	0.494989	greater
dre00450 Selenocompound metabolism	0.293173	0.461439	0.0997469	0.890476	16	0.232544	0.276707	0.49024	0.253487	0.25802	0.177234	0.244237	0.742306	greater
dre00510 N-Glycan biosynthesis	0.322267	0.393152	0.134591	0.890476	52	0.430364	0.413959	0.52384	0.265416	0.285335	0.454582	0.233898	0.224145	greater
dre00052 Galactose metabolism	0.319738	0.373539	0.147545	0.890476	28	0.192193	0.260795	0.407237	0.333041	0.204182	0.272413	0.510723	0.732679	greater
dre02010 ABC transporters	0.310272	0.369315	0.149905	0.890476	33	0.615077	0.369351	0.467174	0.272706	0.549743	0.206808	0.171062	0.287026	greater
dre04514 Cell adhesion molecules (CAMs)	0.263786	0.347561	0.164184	0.890476	98	0.787052	0.582858	0.184562	0.317831	0.505608	0.650042	0.101293	0.063835	greater
dre00190 Oxidative phosphorylation	0.227998	0.335454	0.173642	0.890476	122	0.159639	0.516701	0.551041	0.236441	0.0405001	0.107846	0.733861	0.893189	greater
dre00592 alpha-Linolenic acid metabolism	0.347048	0.341117	0.173766	0.890476	11	0.317002	0.38873	0.47389	0.353728	0.29336	0.257251	0.413315	0.482841	greater
dre00601 Glycosphingolipid biosynthesis - lacto and neolacto series	0.340965	0.310505	0.19508	0.890476	16	0.369027	0.541899	0.581953	0.0745133	0.463002	0.453267	0.293635	0.415989	greater
dre04530 Tight junction	0.348149	0.29784	0.200081	0.890476	181	0.445724	0.303851	0.428022	0.313168	0.393172	0.655936	0.221292	0.335778	greater
dre04371 Apelin signaling pathway	0.302138	0.285757	0.210168	0.890476	161	0.428261	0.249292	0.460274	0.200178	0.71034	0.585383	0.248179	0.284055	greater
dre00590 Arachidonic acid metabolism	0.287228	0.25994	0.234565	0.890476	32	0.168801	0.421608	0.631923	0.257036	0.355715	0.130774	0.564945	0.774554	greater
dre03440 Homologous recombination	0.357232	0.252494	0.240016	0.890476	34	0.192989	0.520291	0.529911	0.53298	0.221308	0.170125	0.685846	0.459382	greater
dre04540 Gap junction	0.351555	0.24473	0.244882	0.890476	115	0.432536	0.170116	0.511712	0.381938	0.371901	0.850598	0.305978	0.2225	greater
dre00512 Mucin type O-glycan biosynthesis	0.343922	0.247852	0.244914	0.890476	25	0.452849	0.154395	0.508264	0.227103	0.293223	0.617948	0.524855	0.536746	greater
dre00062 Fatty acid elongation	0.318868	0.246911	0.246834	0.890476	29	0.554991	0.401259	0.317498	0.125539	0.317072	0.388318	0.534491	0.681277	greater
dre04512 ECM-receptor interaction	0.348162	0.241052	0.248476	0.890476	81	0.233408	0.327939	0.422517	0.372805	0.233353	0.691712	0.215674	0.784029	greater
dre01212 Fatty acid metabolism	0.353393	0.228878	0.259855	0.890476	60	0.628341	0.433486	0.349888	0.166314	0.290539	0.327074	0.465731	0.677027	greater
dre00010 Glycolysis / Gluconeogenesis	0.345489	0.225677	0.262761	0.890476	69	0.302589	0.297802	0.440337	0.260649	0.190644	0.406119	0.736502	0.699856	greater
dre00240 Pyrimidine metabolism	0.32844	0.217218	0.270492	0.890476	60	0.515613	0.314156	0.304482	0.471844	0.174638	0.284346	0.83321	0.435299	greater
dre00030 Pentose phosphate pathway	0.328411	0.218795	0.272041	0.890476	30	0.264012	0.387498	0.421016	0.254084	0.220101	0.625621	0.696413	0.49978	greater
dre00970 Aminoacyl-tRNA biosynthesis	0.315228	0.207862	0.281778	0.890476	42	0.343116	0.476513	0.603293	0.430785	0.416387	0.0350494	0.398155	0.846683	greater
dre04340 Hedgehog signaling pathway	0.379687	0.201399	0.285538	0.890476	54	0.628708	0.220236	0.54974	0.147789	0.42873	0.702828	0.348139	0.420396	greater
dre04218 Cellular senescence	0.366903	0.198763	0.28737	0.890476	167	0.298356	0.566736	0.743281	0.241205	0.260889	0.28043	0.615112	0.402268	greater
dre00515 Mannose type O-glycan biosynthesis	0.394328	0.195418	0.292122	0.890476	24	0.602277	0.405288	0.536461	0.367484	0.392386	0.538004	0.285484	0.28233	greater
dre00563 Glycosylphosphatidylinositol (GPI)-anchor biosynthesis	0.406171	0.191593	0.29658	0.890476	22	0.385156	0.463599	0.46149	0.234383	0.430163	0.344914	0.576842	0.529736	greater
dre01200 Carbon metabolism	0.335156	0.173905	0.312338	0.890476	121	0.356123	0.266817	0.657053	0.12375	0.31851	0.295364	0.705121	0.796737	greater
dre03430 Mismatch repair	0.401526	0.174378	0.313838	0.890476	21	0.296327	0.638002	0.46978	0.352288	0.399192	0.221115	0.562101	0.552758	greater
dre00340 Histidine metabolism	0.411138	0.167524	0.319673	0.890476	21	0.392638	0.470106	0.487328	0.257822	0.307256	0.49606	0.634141	0.450078	greater
dre00071 Fatty acid degradation	0.406472	0.160127	0.326205	0.890476	44	0.409057	0.414657	0.49154	0.299791	0.333321	0.359486	0.519561	0.677003	greater
dre04145 Phagosome	0.381661	0.151016	0.335115	0.890476	128	0.73269	0.547425	0.240511	0.33842	0.239944	0.523121	0.538615	0.392974	greater
dre00565 Ether lipid metabolism	0.431495	0.143041	0.343894	0.890476	34	0.312692	0.428407	0.504617	0.513434	0.368236	0.48481	0.439245	0.505698	greater
dre03030 DNA replication	0.384323	0.141441	0.346257	0.890476	36	0.153616	0.708254	0.37255	0.303113	0.304677	0.431971	0.717585	0.618489	greater
dre00900 Terpenoid backbone biosynthesis	0.42716	0.134881	0.353005	0.890476	20	0.474869	0.699095	0.368111	0.405625	0.445937	0.379048	0.373625	0.427067	greater
dre04310 Wnt signaling pathway	0.402118	0.129784	0.35693	0.890476	170	0.297464	0.316978	0.624093	0.482497	0.455127	0.671246	0.435319	0.319393	greater
dre00480 Glutathione metabolism	0.370446	0.12847	0.358989	0.890476	50	0.408388	0.700945	0.527749	0.140895	0.146069	0.315255	0.516798	0.881413	greater
dre03460 Fanconi anemia pathway	0.412164	0.115209	0.372647	0.890476	48	0.303737	0.776547	0.402448	0.545273	0.386565	0.297239	0.452216	0.46346	greater
dre04261 Adrenergic signaling in cardiomyocytes	0.37243	0.113992	0.374026	0.890476	173	0.418772	0.242479	0.679489	0.448896	0.57733	0.702773	0.412148	0.198112	greater
dre00532 Glycosaminoglycan biosynthesis - chondroitin sulfate / dermatan sulfate	0.424026	0.11251	0.377058	0.890476	20	0.543959	0.304604	0.60479	0.412043	0.610907	0.636415	0.281342	0.280855	greater
dre04510 Focal adhesion	0.373936	0.110563	0.377281	0.890476	228	0.33048	0.273075	0.529876	0.369965	0.225319	0.788051	0.318299	0.800107	greater
dre00514 Other types of O-glycan biosynthesis	0.435153	0.100823	0.388641	0.890476	28	0.394379	0.398798	0.674585	0.505067	0.329266	0.530471	0.469272	0.3827	greater
dre04370 VEGF signaling pathway	0.430106	0.0943942	0.39499	0.890476	70	0.442811	0.534517	0.593703	0.512666	0.585794	0.246791	0.336	0.470645	greater
dre00520 Amino sugar and nucleotide sugar metabolism	0.434571	0.084532	0.406128	0.890476	46	0.23973	0.390681	0.601902	0.427098	0.352202	0.506955	0.628338	0.607537	greater
dre04912 GnRH signaling pathway	0.40937	0.0793517	0.411759	0.890476	109	0.394417	0.351667	0.642052	0.558102	0.569862	0.685655	0.457073	0.148233	greater
dre00020 Citrate cycle (TCA cycle)	0.438597	0.0760803	0.415869	0.890476	34	0.620787	0.426056	0.540955	0.278145	0.385858	0.371325	0.455244	0.689462	greater
dre00770 Pantothenate and CoA biosynthesis	0.431013	0.0702939	0.422497	0.890476	13	0.634013	0.300355	0.495994	0.612514	0.304483	0.257384	0.792427	0.382153	greater
dre04110 Cell cycle	0.33393	0.0682814	0.422982	0.890476	129	0.262992	0.638974	0.636187	0.174562	0.178355	0.627077	0.841294	0.466009	greater
dre00533 Glycosaminoglycan biosynthesis - keratan sulfate	0.436074	0.0620767	0.431268	0.890476	15	0.442778	0.404943	0.54435	0.263038	0.347382	0.814792	0.32734	0.641082	greater
dre03020 RNA polymerase	0.440303	0.0547477	0.439729	0.890476	28	0.430944	0.663921	0.602033	0.497638	0.285772	0.186607	0.710976	0.487693	greater
dre00531 Glycosaminoglycan degradation	0.423912	0.0531363	0.441307	0.890476	19	0.311959	0.496075	0.540327	0.679108	0.646954	0.223215	0.743719	0.225262	greater
dre00500 Starch and sucrose metabolism	0.433607	0.0521063	0.441621	0.890476	29	0.401363	0.432799	0.581505	0.505422	0.336864	0.315908	0.490685	0.760501	greater
dre03008 Ribosome biogenesis in eukaryotes	0.416448	0.0518331	0.441837	0.890476	75	0.218916	0.482733	0.662205	0.384322	0.338016	0.306213	0.742208	0.710658	greater
dre00670 One carbon pool by folate	0.397495	0.0462914	0.449885	0.890476	17	0.522263	0.527882	0.627527	0.21719	0.492003	0.236557	0.538469	0.730812	greater
dre03410 Base excision repair	0.436693	0.0437197	0.450489	0.890476	37	0.289478	0.727636	0.483937	0.525565	0.293704	0.460571	0.637686	0.445421	greater
dre03060 Protein export	0.459731	0.0401431	0.45539	0.890476	22	0.396463	0.601911	0.575598	0.427409	0.259469	0.362067	0.720201	0.537482	greater
dre00410 beta-Alanine metabolism	0.455614	0.0375388	0.458191	0.890476	33	0.279256	0.398128	0.605797	0.356988	0.414895	0.646868	0.55947	0.630393	greater
dre00982 Drug metabolism - cytochrome P450	0.38819	0.0300769	0.466417	0.890476	29	0.490645	0.718056	0.509669	0.151021	0.181906	0.350031	0.572889	0.90749	greater
dre04216 Ferroptosis	0.423935	0.0285767	0.467229	0.890476	40	0.493724	0.371065	0.536411	0.513029	0.280233	0.308155	0.659689	0.745283	greater
dre04010 MAPK signaling pathway	0.401583	0.0270829	0.469485	0.890476	343	0.659711	0.19001	0.751289	0.441807	0.617119	0.589757	0.276217	0.415562	greater
dre04330 Notch signaling pathway	0.465236	0.026624	0.470034	0.890476	60	0.497594	0.502338	0.628875	0.564341	0.352969	0.562599	0.500309	0.314064	greater
dre00100 Steroid biosynthesis	0.447306	0.0243198	0.472642	0.890476	17	0.602651	0.425032	0.653873	0.274954	0.296551	0.476593	0.573136	0.635139	greater
dre00604 Glycosphingolipid biosynthesis - ganglio series	0.452756	0.0235968	0.474948	0.890476	14	0.460332	0.39435	0.597695	0.690687	0.674287	0.482666	0.472368	0.185575	greater
dre03420 Nucleotide excision repair	0.454134	0.014682	0.483595	0.890476	44	0.306063	0.642935	0.544756	0.323441	0.518918	0.282717	0.727625	0.614768	greater
dre01230 Biosynthesis of amino acids	0.397077	0.00973623	0.489101	0.890476	79	0.639404	0.492554	0.654882	0.14376	0.406329	0.155075	0.621234	0.883515	greater
dre00650 Butanoate metabolism	0.455145	0.0057672	0.493268	0.890476	22	0.351181	0.344893	0.595449	0.476647	0.320295	0.824204	0.487071	0.547092	greater
dre00600 Sphingolipid metabolism	0.474061	-0.00342045	0.503776	0.890476	49	0.513386	0.478293	0.741644	0.364609	0.531365	0.359378	0.510017	0.500679	greater
dre03018 RNA degradation	0.429703	-0.00656872	0.507441	0.890476	84	0.409166	0.50948	0.57666	0.271604	0.734896	0.134191	0.819595	0.594283	greater
dre00051 Fructose and mannose metabolism	0.464865	-0.00710134	0.508209	0.890476	38	0.617923	0.479462	0.568826	0.389188	0.46787	0.478722	0.472903	0.547637	greater
dre00053 Ascorbate and aldarate metabolism	0.44301	-0.0195288	0.522194	0.890476	16	0.54607	0.494705	0.45216	0.460692	0.2674	0.733141	0.482556	0.623982	greater
dre04150 mTOR signaling pathway	0.462968	-0.0206696	0.523222	0.890476	173	0.550996	0.572997	0.824278	0.644814	0.499404	0.30069	0.436776	0.221379	greater
dre04916 Melanogenesis	0.439349	-0.0245021	0.527726	0.890476	116	0.492964	0.433354	0.682356	0.574826	0.657075	0.815718	0.300129	0.144484	greater
dre00310 Lysine degradation	0.480657	-0.0270811	0.53026	0.890476	68	0.441802	0.399752	0.547125	0.427408	0.468868	0.708072	0.592728	0.490224	greater
dre04672 Intestinal immune network for IgA production	0.362611	-0.0301321	0.530788	0.890476	19	0.873378	0.754623	0.225284	0.378045	0.443567	0.417458	0.379973	0.542944	greater
dre01210 2-Oxocarboxylic acid metabolism	0.500301	-0.0438396	0.548316	0.890476	17	0.474845	0.519679	0.620056	0.449869	0.459442	0.426965	0.478243	0.697776	greater
dre04810 Regulation of actin cytoskeleton	0.465893	-0.048286	0.554295	0.890476	230	0.488974	0.222478	0.662236	0.536742	0.317794	0.579756	0.684173	0.677254	greater
dre04914 Progesterone-mediated oocyte maturation	0.476159	-0.0533527	0.559829	0.890476	101	0.647156	0.622311	0.670053	0.451541	0.347396	0.528872	0.677759	0.234768	greater
dre00564 Glycerophospholipid metabolism	0.493218	-0.0549624	0.561536	0.890476	89	0.4547	0.515553	0.727534	0.651405	0.328533	0.459134	0.549844	0.475939	greater
dre00280 Valine, leucine and isoleucine degradation	0.483545	-0.0645043	0.571919	0.890476	53	0.390698	0.416191	0.562252	0.432927	0.348952	0.515138	0.715568	0.786563	greater
dre04114 Oocyte meiosis	0.474385	-0.0667563	0.574764	0.890476	127	0.616207	0.561778	0.613801	0.40691	0.262729	0.788966	0.721096	0.234063	greater
dre00980 Metabolism of xenobiotics by cytochrome P450	0.402271	-0.0715464	0.578493	0.890476	32	0.500468	0.820381	0.541461	0.345238	0.377349	0.127146	0.426268	0.942322	greater
dre00860 Porphyrin and chlorophyll metabolism	0.471449	-0.0745307	0.582156	0.890476	28	0.379504	0.430037	0.667135	0.480282	0.320679	0.490374	0.676769	0.763743	greater
dre04520 Adherens junction	0.501607	-0.0770121	0.585879	0.890476	94	0.485632	0.433917	0.690866	0.445804	0.607237	0.735174	0.383405	0.440357	greater
dre00061 Fatty acid biosynthesis	0.50483	-0.0789271	0.587043	0.890476	18	0.652263	0.469306	0.540118	0.575535	0.423034	0.352509	0.566984	0.662924	greater
dre00380 Tryptophan metabolism	0.444957	-0.0784537	0.58744	0.890476	44	0.643094	0.746573	0.356555	0.632846	0.530961	0.245065	0.334989	0.745813	greater
dre00620 Pyruvate metabolism	0.500998	-0.082346	0.591477	0.890476	44	0.616565	0.452048	0.590189	0.35262	0.54944	0.430317	0.566428	0.695892	greater
dre03320 PPAR signaling pathway	0.471208	-0.084823	0.594693	0.890476	58	0.729289	0.638784	0.500337	0.419194	0.467051	0.243185	0.514329	0.744692	greater
dre04210 Apoptosis	0.457695	-0.0880378	0.597888	0.890476	147	0.47314	0.402655	0.76695	0.473456	0.475714	0.455788	0.715357	0.482289	greater
dre04012 ErbB signaling pathway	0.475034	-0.097737	0.608488	0.890476	102	0.598743	0.514182	0.766273	0.654493	0.526713	0.655751	0.380653	0.213306	greater
dre04144 Endocytosis	0.488858	-0.104433	0.61598	0.890476	282	0.350913	0.390505	0.767749	0.463753	0.614012	0.712834	0.410955	0.590262	greater
dre03022 Basal transcription factors	0.532694	-0.105413	0.616411	0.890476	37	0.562782	0.546105	0.632859	0.410894	0.530973	0.491689	0.576706	0.57887	greater
dre04270 Vascular smooth muscle contraction	0.461815	-0.11425	0.626893	0.890476	133	0.545929	0.279089	0.740126	0.448394	0.601505	0.668048	0.607076	0.46337	greater
dre00270 Cysteine and methionine metabolism	0.466721	-0.119501	0.630713	0.890476	49	0.563668	0.583769	0.540419	0.369222	0.318699	0.228359	0.67593	0.941071	greater
dre00511 Other glycan degradation	0.495015	-0.123064	0.632884	0.890476	21	0.617214	0.376644	0.5607	0.627055	0.633107	0.392971	0.78097	0.365274	greater
dre00640 Propanoate metabolism	0.515016	-0.152666	0.665112	0.890476	32	0.518276	0.410464	0.832875	0.504817	0.271427	0.5799	0.639481	0.676829	greater
dre04137 Mitophagy - animal	0.506601	-0.16232	0.676058	0.890476	82	0.475374	0.737718	0.746876	0.537075	0.494892	0.323756	0.666031	0.500194	greater
dre04933 AGE-RAGE signaling pathway in diabetic complications	0.458142	-0.162805	0.676799	0.890476	118	0.186693	0.366202	0.654917	0.416031	0.893005	0.607463	0.530296	0.773884	greater
dre04115 p53 signaling pathway	0.467185	-0.165023	0.678226	0.890476	71	0.567815	0.585043	0.606986	0.471326	0.641853	0.259037	0.765767	0.610875	greater
dre04623 Cytosolic DNA-sensing pathway	0.42948	-0.173724	0.684813	0.890476	34	0.644508	0.628654	0.580345	0.744516	0.484621	0.11985	0.787279	0.586823	greater
dre04120 Ubiquitin mediated proteolysis	0.522382	-0.171257	0.68552	0.890476	139	0.413194	0.666308	0.77639	0.604861	0.380493	0.302188	0.786107	0.563392	greater
dre04142 Lysosome	0.479703	-0.185145	0.698905	0.890476	133	0.685039	0.612617	0.745041	0.437449	0.423366	0.227922	0.843634	0.553421	greater
dre00630 Glyoxylate and dicarboxylate metabolism	0.527396	-0.19624	0.708433	0.890476	33	0.670604	0.396771	0.780462	0.36707	0.45618	0.507338	0.711427	0.681675	greater
dre00983 Drug metabolism - other enzymes	0.483215	-0.197926	0.711579	0.890476	57	0.819475	0.697327	0.566456	0.420195	0.0960589	0.617036	0.577819	0.839532	greater
dre03013 RNA transport	0.471266	-0.201333	0.71471	0.890476	157	0.283506	0.749406	0.819822	0.535273	0.378777	0.171189	0.832988	0.786118	greater
dre03040 Spliceosome	0.504161	-0.209172	0.722182	0.890476	134	0.231767	0.62976	0.723504	0.476588	0.37248	0.34863	0.875315	0.863588	greater
dre03450 Non-homologous end-joining	0.544283	-0.215049	0.723269	0.890476	12	0.507501	0.683473	0.723681	0.59619	0.41331	0.347599	0.718283	0.6464	greater
dre00534 Glycosaminoglycan biosynthesis - heparan sulfate / heparin	0.529098	-0.212591	0.724284	0.890476	30	0.318203	0.591572	0.75758	0.582908	0.613064	0.847285	0.366893	0.518279	greater
dre03015 mRNA surveillance pathway	0.552879	-0.212163	0.72493	0.890476	86	0.474569	0.643429	0.81234	0.632193	0.434963	0.354613	0.643888	0.629238	greater
dre00260 Glycine, serine and threonine metabolism	0.509641	-0.217466	0.728904	0.890476	40	0.369656	0.671559	0.706189	0.310609	0.518016	0.284407	0.868935	0.833369	greater
dre04910 Insulin signaling pathway	0.47681	-0.21901	0.731239	0.890476	152	0.712434	0.603548	0.886291	0.658552	0.623301	0.239312	0.460999	0.419792	greater
dre04130 SNARE interactions in vesicular transport	0.526992	-0.227965	0.739495	0.890476	38	0.582838	0.152486	0.794543	0.673425	0.555575	0.632981	0.5866	0.745989	greater
dre04146 Peroxisome	0.536575	-0.229424	0.7411	0.890476	79	0.541407	0.592769	0.689052	0.61058	0.39464	0.626764	0.378142	0.834207	greater
dre00790 Folate biosynthesis	0.559036	-0.231594	0.74206	0.890476	27	0.492934	0.677144	0.749916	0.615728	0.650357	0.362533	0.455338	0.693127	greater
dre00561 Glycerolipid metabolism	0.563737	-0.233533	0.744671	0.890476	57	0.67012	0.55207	0.665511	0.438704	0.388972	0.687033	0.661305	0.653454	greater
dre00350 Tyrosine metabolism	0.505979	-0.238763	0.747197	0.890476	25	0.269699	0.58556	0.456789	0.39965	0.780218	0.628857	0.732047	0.821857	greater
dre00910 Nitrogen metabolism	0.502158	-0.242095	0.750646	0.890476	15	0.513069	0.492516	0.752382	0.657633	0.530998	0.686374	0.611465	0.486027	greater
dre04070 Phosphatidylinositol signaling system	0.542211	-0.244532	0.754691	0.890476	109	0.754338	0.568809	0.746213	0.550021	0.832796	0.546023	0.31921	0.377841	greater
dre00140 Steroid hormone biosynthesis	0.477337	-0.253984	0.760754	0.890476	25	0.544772	0.644884	0.635574	0.597994	0.833442	0.222864	0.576101	0.701439	greater
dre05132 Salmonella infection	0.534801	-0.258515	0.766982	0.890476	87	0.398218	0.606826	0.640723	0.409488	0.553126	0.611263	0.730402	0.812442	greater
dre00360 Phenylalanine metabolism	0.523816	-0.265248	0.768275	0.890476	14	0.711438	0.577835	0.493286	0.457491	0.555519	0.499913	0.577699	0.866062	greater
dre04068 FoxO signaling pathway	0.511577	-0.264745	0.772343	0.890476	150	0.49806	0.526854	0.838649	0.59148	0.555515	0.384226	0.75815	0.611534	greater
dre04217 Necroptosis	0.474851	-0.270074	0.776859	0.890476	132	0.570872	0.770593	0.553368	0.310388	0.572716	0.631576	0.77926	0.620337	greater
dre00830 Retinol metabolism	0.502095	-0.276463	0.779031	0.890476	28	0.652191	0.630613	0.714617	0.490095	0.592917	0.299388	0.576314	0.842952	greater
dre04080 Neuroactive ligand-receptor interaction	0.228857	-0.274273	0.780755	0.890476	303	0.856595	0.118843	0.76885	0.752392	0.270936	0.996743	0.325064	0.221459	greater
dre04140 Autophagy - animal	0.491818	-0.275553	0.781141	0.890476	155	0.67223	0.565535	0.891287	0.758267	0.643268	0.34203	0.571763	0.31158	greater
dre04620 Toll-like receptor signaling pathway	0.47393	-0.276954	0.781438	0.890476	78	0.768047	0.569188	0.627094	0.716107	0.71116	0.241581	0.730621	0.470266	greater
dre02010 ABC transporters	0.569452	0.369315	0.850095	0.895077	33	0.384923	0.630649	0.532826	0.727294	0.450257	0.793192	0.828938	0.712974	less
dre00052 Galactose metabolism	0.58902	0.373539	0.852455	0.895077	28	0.807807	0.739205	0.592763	0.666959	0.795818	0.727587	0.489277	0.267321	less
dre00510 N-Glycan biosynthesis	0.614901	0.393152	0.865409	0.902235	52	0.569636	0.586041	0.47616	0.734584	0.714665	0.545418	0.766102	0.775855	less
dre00562 Inositol phosphate metabolism	0.58162	-0.307482	0.806798	0.907281	83	0.725524	0.648557	0.743369	0.551602	0.790807	0.583154	0.446118	0.421488	greater
dre03010 Ribosome	0.380998	-0.313173	0.808529	0.907281	129	0.235276	0.872136	0.641731	0.40165	0.145471	0.280631	0.895624	0.989797	greater
dre00760 Nicotinate and nicotinamide metabolism	0.586109	-0.322575	0.81705	0.909896	29	0.55844	0.733488	0.660384	0.490658	0.387063	0.571025	0.836344	0.700331	greater
dre00062 Fatty acid elongation	0.252726	0.584859	0.0510973	0.912497	29	0.387471	0.415751	0.292006	0.224159	0.219745	0.353408	0.177695	0.228229	2d
dre00240 Pyrimidine metabolism	0.268579	0.564583	0.0558671	0.912497	60	0.274644	0.312688	0.234058	0.263365	0.213795	0.347285	0.28478	0.382793	2d
dre04622 RIG-I-like receptor signaling pathway	0.455765	-0.33904	0.826735	0.91376	50	0.579149	0.587023	0.658238	0.773244	0.642313	0.285384	0.765303	0.713785	greater
dre04136 Autophagy - other	0.610419	-0.356524	0.840695	0.914162	32	0.615267	0.723849	0.787984	0.657545	0.558232	0.442545	0.753662	0.516037	greater
dre04350 TGF-beta signaling pathway	0.59971	-0.357291	0.843176	0.914162	101	0.621825	0.540063	0.815652	0.682673	0.571303	0.625118	0.564486	0.656874	greater
dre00040 Pentose and glucuronate interconversions	0.567189	-0.366828	0.846206	0.914162	19	0.617421	0.865426	0.581532	0.569651	0.571579	0.730342	0.387717	0.723016	greater
dre04141 Protein processing in endoplasmic reticulum	0.502453	-0.370647	0.851974	0.914162	175	0.231648	0.632992	0.80289	0.562665	0.63987	0.40353	0.764209	0.933922	greater
dre00450 Selenocompound metabolism	0.619081	0.461439	0.900253	0.931952	16	0.767456	0.723293	0.50976	0.746513	0.74198	0.822766	0.755763	0.257694	less
dre00250 Alanine, aspartate and glutamate metabolism	0.636313	-0.434924	0.88903	0.94701	38	0.814825	0.529084	0.719974	0.620015	0.655848	0.590934	0.593327	0.767402	greater
dre00230 Purine metabolism	0.611309	0.515545	0.927102	0.953035	144	0.44287	0.8363	0.647754	0.864327	0.478263	0.675669	0.91705	0.505011	less
dre01040 Biosynthesis of unsaturated fatty acids	0.627795	0.551854	0.937989	0.957531	24	0.508627	0.782362	0.7073	0.883489	0.838973	0.704836	0.644635	0.464543	less
dre00120 Primary bile acid biosynthesis	0.627289	-0.497074	0.915705	0.961632	15	0.725662	0.81055	0.702432	0.70186	0.381251	0.607282	0.850757	0.634376	greater
dre04060 Cytokine-cytokine receptor interaction	0.592275	-0.488765	0.91584	0.961632	111	0.73365	0.717663	0.786698	0.484817	0.678556	0.324007	0.90473	0.733565	greater
dre04260 Cardiac muscle contraction	0.660851	0.615854	0.958449	0.971669	77	0.804457	0.820236	0.711841	0.742872	0.889617	0.457254	0.670802	0.6396	less
dre05168 Herpes simplex infection	0.51453	-0.550138	0.938826	0.973888	154	0.879401	0.772389	0.520231	0.848089	0.780478	0.317823	0.825179	0.554434	greater
dre04920 Adipocytokine signaling pathway	0.630791	-0.574727	0.947184	0.973888	82	0.874543	0.663052	0.842297	0.729118	0.689437	0.302871	0.594713	0.880203	greater
dre04020 Calcium signaling pathway	0.503295	-0.582754	0.94985	0.973888	212	0.834072	0.492931	0.926916	0.716789	0.852617	0.959361	0.208993	0.377497	greater
dre00730 Thiamine metabolism	0.702629	-0.646594	0.963062	0.973888	14	0.644574	0.652044	0.755598	0.796921	0.739816	0.617423	0.850252	0.785822	greater
dre00220 Arginine biosynthesis	0.657227	-0.646733	0.963844	0.973888	21	0.838836	0.755065	0.832928	0.478138	0.836099	0.843355	0.345945	0.816295	greater
dre04621 NOD-like receptor signaling pathway	0.567389	-0.6547	0.967263	0.973888	132	0.839741	0.828372	0.906149	0.663165	0.890919	0.150974	0.801643	0.685685	greater
dre03050 Proteasome	0.545333	0.764383	0.983562	0.990298	51	0.804951	0.579926	0.714521	0.779168	0.925996	0.939929	0.553949	0.691848	less
dre00330 Arginine and proline metabolism	0.74578	-0.864251	0.992417	0.992417	56	0.751017	0.832655	0.869383	0.573612	0.518574	0.850685	0.881647	0.950312	greater
dre04744 Phototransduction	0.529004	1.25076	0.999598	0.999598	25	0.881568	0.96612	0.981564	0.98195	0.493105	0.791179	0.984104	0.256629	less
dre00330 Arginine and proline metabolism	0.311669	0.420909	0.118	1	56	0.367284	0.441564	0.40355	0.442462	0.214149	0.349047	0.302016	0.218215	2d
dre00100 Steroid biosynthesis	0.304402	0.423372	0.119299	1	17	0.395196	0.268454	0.291834	0.145892	0.280433	0.52711	0.513499	0.356422	2d
dre00230 Purine metabolism	0.284146	0.401894	0.128329	1	144	0.439339	0.612775	0.19603	0.401559	0.131184	0.494047	0.0948584	0.583198	2d
dre00350 Tyrosine metabolism	0.324036	0.395605	0.13357	1	25	0.383804	0.358503	0.354077	0.388358	0.221318	0.354261	0.557427	0.204521	2d
dre00360 Phenylalanine metabolism	0.339715	0.363824	0.155775	1	14	0.348787	0.357143	0.321182	0.382241	0.360715	0.343698	0.589277	0.208873	2d
dre00120 Primary bile acid biosynthesis	0.342997	0.352141	0.163455	1	15	0.448612	0.281657	0.323457	0.317192	0.357066	0.568401	0.290945	0.349187	2d
dre00380 Tryptophan metabolism	0.341592	0.345333	0.165427	1	44	0.363408	0.448715	0.279114	0.394569	0.398984	0.498027	0.264227	0.298793	2d
dre00040 Pentose and glucuronate interconversions	0.346159	0.309304	0.19362	1	19	0.413665	0.199868	0.461761	0.494264	0.220429	0.378504	0.523569	0.399784	2d
dre00590 Arachidonic acid metabolism	0.357409	0.298695	0.200809	1	32	0.330475	0.457533	0.425675	0.381563	0.360248	0.298278	0.496286	0.329313	2d
dre00500 Starch and sucrose metabolism	0.370058	0.281246	0.214818	1	29	0.475072	0.334516	0.384384	0.369634	0.301694	0.401923	0.403498	0.458222	2d
dre00790 Folate biosynthesis	0.370335	0.26022	0.232442	1	27	0.277374	0.413735	0.34667	0.41358	0.385119	0.369708	0.505034	0.486541	2d
dre00220 Arginine biosynthesis	0.373303	0.233229	0.256931	1	21	0.324964	0.49662	0.502707	0.528448	0.357948	0.245144	0.421912	0.416242	2d
dre04080 Neuroactive ligand-receptor interaction	0.375289	0.227495	0.260115	1	303	0.360741	0.425826	0.405837	0.418084	0.458777	0.294289	0.396696	0.530378	2d
dre00982 Drug metabolism - cytochrome P450	0.380273	0.213983	0.274176	1	29	0.45519	0.355559	0.456719	0.264555	0.523102	0.573745	0.558363	0.19286	2d
dre04514 Cell adhesion molecules (CAMs)	0.370711	0.168481	0.317395	1	98	0.373403	0.478933	0.413121	0.571706	0.557292	0.403765	0.379216	0.300852	2d
dre02010 ABC transporters	0.413293	0.138697	0.348065	1	33	0.411007	0.601098	0.56576	0.425598	0.461588	0.285982	0.366568	0.455682	2d
dre04512 ECM-receptor interaction	0.424179	0.108989	0.379199	1	81	0.316466	0.527394	0.538487	0.364433	0.448337	0.452116	0.668318	0.345986	2d
dre01212 Fatty acid metabolism	0.478342	-0.0565012	0.562518	1	60	0.613251	0.706641	0.524178	0.488187	0.452115	0.550408	0.438418	0.394061	2d
dre00860 Porphyrin and chlorophyll metabolism	0.499388	-0.0569708	0.562976	1	28	0.502859	0.530606	0.472422	0.57371	0.548599	0.57773	0.500474	0.471443	2d
dre00670 One carbon pool by folate	0.501546	-0.060183	0.566095	1	17	0.558637	0.471749	0.543664	0.585048	0.560908	0.439663	0.55706	0.469972	2d
dre00053 Ascorbate and aldarate metabolism	0.498399	-0.0707762	0.576708	1	16	0.443436	0.552567	0.517151	0.491078	0.508728	0.588288	0.599287	0.516031	2d
dre00480 Glutathione metabolism	0.484982	-0.0860835	0.59495	1	50	0.711323	0.463503	0.544278	0.44726	0.514061	0.588789	0.630098	0.360768	2d
dre05168 Herpes simplex infection	0.430411	-0.086552	0.596284	1	154	0.559053	0.589934	0.408026	0.700056	0.644318	0.447632	0.490135	0.423823	2d
dre00052 Galactose metabolism	0.523362	-0.113333	0.62451	1	28	0.592659	0.540661	0.566433	0.519596	0.462553	0.486616	0.624005	0.562067	2d
dre00260 Glycine, serine and threonine metabolism	0.516308	-0.12237	0.634208	1	40	0.665264	0.671009	0.486721	0.62507	0.439375	0.478805	0.538409	0.469861	2d
dre00910 Nitrogen metabolism	0.499528	-0.165406	0.675316	1	15	0.546116	0.686798	0.544699	0.285016	0.572417	0.422918	0.720747	0.714248	2d
dre03460 Fanconi anemia pathway	0.539267	-0.197582	0.710606	1	48	0.600419	0.506773	0.541625	0.716503	0.668659	0.637435	0.587461	0.34936	2d
dre00760 Nicotinate and nicotinamide metabolism	0.546098	-0.205896	0.717464	1	29	0.581672	0.581562	0.690223	0.690307	0.574521	0.585003	0.354276	0.576596	2d
dre01040 Biosynthesis of unsaturated fatty acids	0.537298	-0.242799	0.749034	1	24	0.604385	0.616184	0.568361	0.510749	0.629095	0.644509	0.531628	0.640748	2d
dre00601 Glycosphingolipid biosynthesis - lacto and neolacto series	0.56824	-0.257655	0.762162	1	16	0.641305	0.613156	0.644808	0.361123	0.671322	0.681276	0.607477	0.565324	2d
dre00730 Thiamine metabolism	0.587107	-0.265501	0.769223	1	14	0.488535	0.667161	0.615758	0.528867	0.551581	0.614696	0.73675	0.601727	2d
dre04130 SNARE interactions in vesicular transport	0.556251	-0.296339	0.795651	1	38	0.567681	0.732111	0.567877	0.597009	0.576995	0.502703	0.760128	0.588169	2d
dre04623 Cytosolic DNA-sensing pathway	0.558353	-0.321468	0.815258	1	34	0.68784	0.668346	0.533438	0.508084	0.703051	0.55161	0.621292	0.704461	2d
dre00531 Glycosaminoglycan degradation	0.605563	-0.324665	0.816825	1	19	0.629742	0.637552	0.663277	0.629625	0.554843	0.603581	0.652099	0.628582	2d
dre04115 p53 signaling pathway	0.597922	-0.348047	0.836466	1	71	0.72469	0.695519	0.68639	0.749155	0.520381	0.435955	0.684696	0.553833	2d
dre00511 Other glycan degradation	0.606345	-0.367352	0.846646	1	21	0.642661	0.693296	0.695686	0.537861	0.705399	0.677539	0.760258	0.384095	2d
dre04620 Toll-like receptor signaling pathway	0.569349	-0.368203	0.849889	1	78	0.484352	0.66371	0.588226	0.646408	0.736238	0.713621	0.657999	0.635078	2d
dre03410 Base excision repair	0.620427	-0.393468	0.864981	1	37	0.601578	0.656452	0.616701	0.646076	0.685604	0.616499	0.727062	0.656966	2d
dre00512 Mucin type O-glycan biosynthesis	0.61304	-0.400008	0.868092	1	25	0.702694	0.672362	0.684261	0.586425	0.676955	0.676178	0.645009	0.577614	2d
dre04145 Phagosome	0.558058	-0.420337	0.88172	1	128	0.539472	0.751198	0.488964	0.733816	0.748563	0.726798	0.71463	0.553146	2d
dre04933 AGE-RAGE signaling pathway in diabetic complications	0.636019	-0.449424	0.897622	1	118	0.755897	0.71543	0.726438	0.749621	0.412875	0.595002	0.697775	0.695199	2d
dre00450 Selenocompound metabolism	0.639926	-0.466246	0.900368	1	16	0.682057	0.688803	0.668013	0.672744	0.676996	0.688639	0.683529	0.638313	2d
dre00534 Glycosaminoglycan biosynthesis - heparan sulfate / heparin	0.65699	-0.473257	0.907539	1	30	0.756531	0.617633	0.66436	0.698536	0.772628	0.571355	0.602026	0.73395	2d
dre03440 Homologous recombination	0.659604	-0.484604	0.912746	1	34	0.663038	0.637057	0.711444	0.745845	0.719303	0.570599	0.686485	0.727602	2d
dre04217 Necroptosis	0.600788	-0.483161	0.913478	1	132	0.838596	0.593877	0.629019	0.714369	0.669337	0.572063	0.697434	0.724169	2d
dre00250 Alanine, aspartate and glutamate metabolism	0.64933	-0.492107	0.916155	1	38	0.726262	0.689902	0.646971	0.740475	0.785049	0.643932	0.664151	0.57966	2d
dre04920 Adipocytokine signaling pathway	0.63782	-0.491302	0.916743	1	82	0.499729	0.597345	0.721136	0.825951	0.766517	0.736195	0.828	0.435428	2d
dre00340 Histidine metabolism	0.664105	-0.516619	0.924183	1	21	0.627497	0.702282	0.666883	0.641548	0.748261	0.752687	0.741122	0.65778	2d
dre00061 Fatty acid biosynthesis	0.686614	-0.54063	0.933526	1	18	0.589557	0.781296	0.720663	0.745833	0.737076	0.677673	0.692486	0.656247	2d
dre04216 Ferroptosis	0.677553	-0.550111	0.938605	1	40	0.708552	0.780401	0.644086	0.567678	0.707886	0.630023	0.780925	0.801702	2d
dre00592 alpha-Linolenic acid metabolism	0.692887	-0.57392	0.941694	1	11	0.72394	0.776262	0.752726	0.624877	0.653265	0.726954	0.67987	0.73155	2d
dre00604 Glycosphingolipid biosynthesis - ganglio series	0.693059	-0.574078	0.943408	1	14	0.680258	0.767529	0.735112	0.713962	0.685639	0.665489	0.739705	0.703467	2d
dre00533 Glycosaminoglycan biosynthesis - keratan sulfate	0.695345	-0.603499	0.951768	1	15	0.812082	0.690197	0.758939	0.740633	0.780366	0.582606	0.701569	0.6774	2d
dre04622 RIG-I-like receptor signaling pathway	0.620459	-0.628722	0.96083	1	50	0.734874	0.780906	0.673445	0.781272	0.771593	0.739274	0.682335	0.688248	2d
dre03320 PPAR signaling pathway	0.687701	-0.627751	0.961134	1	58	0.52864	0.753782	0.760869	0.731397	0.859741	0.756186	0.743394	0.683613	2d
dre00770 Pantothenate and CoA biosynthesis	0.718962	-0.642961	0.961528	1	13	0.76937	0.734692	0.738497	0.761521	0.607285	0.751602	0.698169	0.793306	2d
dre04146 Peroxisome	0.703078	-0.639112	0.964084	1	79	0.707306	0.773409	0.721869	0.844373	0.677757	0.623911	0.786995	0.732962	2d
dre04621 NOD-like receptor signaling pathway	0.662523	-0.664188	0.969375	1	132	0.744886	0.688158	0.681124	0.809017	0.673915	0.656197	0.797384	0.86747	2d
dre04210 Apoptosis	0.702235	-0.69775	0.975452	1	147	0.688995	0.788654	0.781588	0.736823	0.693797	0.731141	0.859853	0.74447	2d
dre00514 Other types of O-glycan biosynthesis	0.735502	-0.721944	0.977874	1	28	0.810162	0.630588	0.808333	0.664971	0.752411	0.840007	0.7624	0.785114	2d
dre03450 Non-homologous end-joining	0.757613	-0.752145	0.980173	1	12	0.768756	0.756306	0.786954	0.746862	0.749044	0.801579	0.763745	0.755563	2d
dre04371 Apelin signaling pathway	0.73264	-0.729549	0.980278	1	161	0.623279	0.705733	0.795384	0.879938	0.736381	0.681925	0.814241	0.834289	2d
dre00051 Fructose and mannose metabolism	0.769782	-0.814026	0.98864	1	38	0.785681	0.711571	0.728028	0.830995	0.79674	0.802032	0.789858	0.851796	2d
dre00030 Pentose phosphate pathway	0.756221	-0.831509	0.989722	1	30	0.773421	0.839189	0.748259	0.810675	0.743169	0.696243	0.890769	0.805841	2d
dre05132 Salmonella infection	0.758915	-0.836974	0.990768	1	87	0.733536	0.803996	0.853429	0.831723	0.771519	0.655925	0.853831	0.835044	2d
dre00620 Pyruvate metabolism	0.770742	-0.840551	0.990771	1	44	0.693958	0.817123	0.754032	0.761206	0.824637	0.808027	0.826098	0.867128	2d
dre00270 Cysteine and methionine metabolism	0.755279	-0.850199	0.991408	1	49	0.836978	0.847668	0.765904	0.843747	0.829597	0.770654	0.877747	0.554903	2d
dre00532 Glycosaminoglycan biosynthesis - chondroitin sulfate / dermatan sulfate	0.786392	-0.867478	0.991787	1	20	0.850986	0.814543	0.780867	0.796313	0.785183	0.801983	0.743038	0.830456	2d
dre00010 Glycolysis / Gluconeogenesis	0.775576	-0.860167	0.992219	1	69	0.689432	0.840874	0.724716	0.777353	0.84122	0.788722	0.86795	0.857977	2d
dre00515 Mannose type O-glycan biosynthesis	0.80249	-0.908	0.9942	1	24	0.845347	0.797711	0.833621	0.816697	0.848716	0.830808	0.738614	0.785309	2d
dre00900 Terpenoid backbone biosynthesis	0.809143	-0.945026	0.99551	1	20	0.831576	0.818334	0.808783	0.834985	0.80662	0.815673	0.75693	0.887308	2d
dre00565 Ether lipid metabolism	0.808659	-0.945625	0.995873	1	34	0.750905	0.869135	0.796118	0.822637	0.723682	0.855438	0.8796	0.862478	2d
dre04020 Calcium signaling pathway	0.782672	-0.968533	0.996866	1	212	0.75924	0.921732	0.850167	0.92684	0.791205	0.577303	0.876208	0.83118	2d
dre04350 TGF-beta signaling pathway	0.77332	-0.992211	0.99739	1	101	0.837281	0.831397	0.86739	0.743177	0.841921	0.901096	0.91708	0.696295	2d
dre00600 Sphingolipid metabolism	0.820917	-1.00326	0.997532	1	49	0.862054	0.904784	0.812621	0.769885	0.868355	0.813217	0.866509	0.790355	2d
dre03050 Proteasome	0.640465	-1.03516	0.997912	1	51	0.850379	0.88966	0.81632	0.824315	0.796971	0.765363	0.899425	0.87968	2d
dre01230 Biosynthesis of amino acids	0.800629	-1.0258	0.998028	1	79	0.798552	0.880859	0.795465	0.911512	0.837844	0.750909	0.90333	0.840827	2d
dre03430 Mismatch repair	0.834431	-1.05107	0.998136	1	21	0.821118	0.852069	0.813441	0.838142	0.875495	0.812009	0.881389	0.873018	2d
dre01210 2-Oxocarboxylic acid metabolism	0.829835	-1.06155	0.998175	1	17	0.86645	0.859965	0.872282	0.804657	0.856756	0.851966	0.848075	0.81529	2d
dre00650 Butanoate metabolism	0.829945	-1.05976	0.998281	1	22	0.907069	0.882839	0.844417	0.79283	0.83434	0.812689	0.843344	0.856805	2d
dre03030 DNA replication	0.834014	-1.05364	0.998352	1	36	0.84146	0.886252	0.800086	0.80464	0.88508	0.857515	0.832339	0.879208	2d
dre00410 beta-Alanine metabolism	0.836144	-1.06406	0.99848	1	33	0.854816	0.883319	0.79923	0.815815	0.867664	0.840854	0.859524	0.885634	2d
dre04540 Gap junction	0.830817	-1.08126	0.998841	1	115	0.812557	0.92639	0.897381	0.814549	0.836255	0.845254	0.841763	0.868633	2d
dre00970 Aminoacyl-tRNA biosynthesis	0.81089	-1.09727	0.998889	1	42	0.855481	0.854544	0.90145	0.873271	0.924611	0.623266	0.88052	0.880023	2d
dre00630 Glyoxylate and dicarboxylate metabolism	0.841902	-1.09864	0.998893	1	33	0.871484	0.881986	0.826052	0.816158	0.88007	0.817177	0.881314	0.891642	2d
dre04340 Hedgehog signaling pathway	0.837194	-1.1237	0.999181	1	54	0.903719	0.858318	0.847931	0.771798	0.897954	0.88652	0.828912	0.908278	2d
dre00563 Glycosylphosphatidylinositol (GPI)-anchor biosynthesis	0.856596	-1.15707	0.999278	1	22	0.877237	0.835735	0.864421	0.828111	0.869627	0.867364	0.88427	0.91762	2d
dre00561 Glycerolipid metabolism	0.863209	-1.17055	0.999482	1	57	0.813692	0.951707	0.830321	0.859404	0.846169	0.875984	0.912518	0.877117	2d
dre04530 Tight junction	0.827043	-1.17565	0.999542	1	181	0.766091	0.855148	0.82084	0.920342	0.906663	0.895427	0.937322	0.876456	2d
dre00071 Fatty acid degradation	0.871266	-1.21884	0.999669	1	44	0.844102	0.9384	0.885985	0.878648	0.907008	0.848797	0.866435	0.892449	2d
dre00280 Valine, leucine and isoleucine degradation	0.861442	-1.23182	0.999717	1	53	0.918579	0.913456	0.853127	0.842527	0.892691	0.918412	0.932074	0.791313	2d
dre04142 Lysosome	0.840436	-1.2245	0.999718	1	133	0.947041	0.933535	0.904218	0.889489	0.780257	0.879899	0.87446	0.843648	2d
dre04260 Cardiac muscle contraction	0.88084	-1.31374	0.999887	1	77	0.845122	0.858563	0.884389	0.945734	0.876549	0.927174	0.958434	0.884318	2d
dre00520 Amino sugar and nucleotide sugar metabolism	0.897438	-1.34224	0.99991	1	46	0.903806	0.88173	0.908169	0.916602	0.873415	0.924373	0.908786	0.931443	2d
dre04510 Focal adhesion	0.874076	-1.35342	0.999933	1	228	0.788736	0.888065	0.96406	0.898673	0.938986	0.918862	0.97725	0.777501	2d
dre04810 Regulation of actin cytoskeleton	0.886835	-1.38095	0.999951	1	230	0.783573	0.881175	0.940554	0.881996	0.973501	0.949613	0.936939	0.886222	2d
dre03020 RNA polymerase	0.904607	-1.42337	0.999956	1	28	0.917621	0.911027	0.897888	0.830054	0.923525	0.915849	0.946546	0.956468	2d
dre00640 Propanoate metabolism	0.890484	-1.42228	0.999957	1	32	0.90061	0.937355	0.906022	0.878554	0.918288	0.90749	0.915221	0.957154	2d
dre00310 Lysine degradation	0.900371	-1.44154	0.999973	1	68	0.933471	0.960518	0.903699	0.891215	0.932857	0.947107	0.921495	0.862772	2d
dre04330 Notch signaling pathway	0.914723	-1.47333	0.999981	1	60	0.940584	0.946604	0.932209	0.938096	0.934752	0.913439	0.899864	0.902427	2d
dre00020 Citrate cycle (TCA cycle)	0.911317	-1.49239	0.999982	1	34	0.922775	0.925027	0.927881	0.935047	0.933639	0.924732	0.914259	0.937147	2d
dre04270 Vascular smooth muscle contraction	0.911669	-1.52187	0.999991	1	133	0.815932	0.947308	0.942379	0.97007	0.889325	0.925777	0.955995	0.961036	2d
dre04370 VEGF signaling pathway	0.927271	-1.55568	0.999993	1	70	0.935961	0.921617	0.952702	0.963769	0.958671	0.923747	0.905235	0.924572	2d
dre03420 Nucleotide excision repair	0.93233	-1.60217	0.999996	1	44	0.958109	0.92982	0.930527	0.93653	0.938249	0.95764	0.947107	0.931767	2d
dre03060 Protein export	0.938238	-1.65245	0.999996	1	22	0.941631	0.947525	0.943701	0.954552	0.908846	0.941286	0.955929	0.947171	2d
dre04110 Cell cycle	0.926604	-1.64496	0.999998	1	129	0.963332	0.94613	0.944488	0.943146	0.906646	0.924956	0.960382	0.976859	2d
dre00564 Glycerophospholipid metabolism	0.942238	-1.66587	0.999998	1	89	0.919603	0.969593	0.943495	0.924865	0.939347	0.945268	0.959708	0.977894	2d
dre03018 RNA degradation	0.902413	-1.72855	0.999999	1	84	0.940189	0.968155	0.959761	0.977138	0.807113	0.963628	0.962252	0.980312	2d
dre00510 N-Glycan biosynthesis	0.947178	-1.7645	1	1	52	0.95958	0.96007	0.965339	0.960922	0.953829	0.97153	0.935543	0.954321	2d
dre04010 MAPK signaling pathway	0.943898	-1.77907	1	1	343	0.974593	0.967839	0.975941	0.960088	0.969039	0.964411	0.941589	0.923752	2d
dre03022 Basal transcription factors	0.956736	-1.84827	1	1	37	0.962005	0.950777	0.968783	0.96657	0.96356	0.965568	0.968175	0.962979	2d
dre04914 Progesterone-mediated oocyte maturation	0.948937	-1.82444	1	1	101	0.941442	0.984013	0.981795	0.978982	0.95771	0.963931	0.929831	0.948129	2d
dre00562 Inositol phosphate metabolism	0.953485	-1.87251	1	1	83	0.902977	0.985182	0.987423	0.988334	0.95035	0.967956	0.920879	0.972245	2d
dre04137 Mitophagy - animal	0.950159	-1.89758	1	1	82	0.968441	0.948108	0.957087	0.977298	0.981238	0.971834	0.969497	0.973143	2d
dre04068 FoxO signaling pathway	0.965164	-1.99814	1	1	150	0.968192	0.969382	0.98451	0.982348	0.977846	0.975426	0.984162	0.961117	2d
dre04912 GnRH signaling pathway	0.968528	-2.03118	1	1	109	0.959886	0.974389	0.989759	0.988299	0.949426	0.984789	0.974391	0.980311	2d
dre04136 Autophagy - other	0.976203	-2.09237	1	1	32	0.967937	0.975271	0.977578	0.975489	0.974859	0.983699	0.986052	0.978255	2d
dre01200 Carbon metabolism	0.96707	-2.03679	1	1	121	0.980887	0.985383	0.958649	0.976693	0.984897	0.953678	0.981396	0.987612	2d
dre04916 Melanogenesis	0.967141	-2.03863	1	1	116	0.949254	0.979898	0.985758	0.990052	0.968818	0.977178	0.981039	0.978188	2d
dre04520 Adherens junction	0.972258	-2.06914	1	1	94	0.968884	0.985803	0.981135	0.99107	0.979183	0.977184	0.968805	0.975198	2d
dre04261 Adrenergic signaling in cardiomyocytes	0.973261	-2.11114	1	1	173	0.962009	0.973013	0.988129	0.995697	0.956701	0.990934	0.986367	0.97222	2d
dre03008 Ribosome biogenesis in eukaryotes	0.976653	-2.15626	1	1	75	0.976492	0.982952	0.973527	0.983034	0.986418	0.985336	0.993616	0.973234	2d
dre04218 Cellular senescence	0.983602	-2.29604	1	1	167	0.995139	0.9901	0.989853	0.99038	0.990323	0.964071	0.978543	0.993739	2d
dre04070 Phosphatidylinositol signaling system	0.985219	-2.40899	1	1	109	0.962713	0.995873	0.9967	0.99787	0.987981	0.99227	0.974918	0.991511	2d
dre04012 ErbB signaling pathway	0.989842	-2.54521	1	1	102	0.994155	0.994085	0.99591	0.997017	0.998929	0.983669	0.989067	0.982376	2d
dre04310 Wnt signaling pathway	0.991077	-2.59434	1	1	170	0.994757	0.993883	0.99419	0.996155	0.991865	0.995199	0.997299	0.994534	2d
dre04910 Insulin signaling pathway	0.990485	-2.61167	1	1	152	0.992264	0.992756	0.994808	0.998075	0.997606	0.995727	0.993582	0.992378	2d
dre04114 Oocyte meiosis	0.99272	-2.75438	1	1	127	0.992028	0.998522	0.998529	0.997536	0.996623	0.995638	0.991751	0.99765	2d
dre04140 Autophagy - animal	0.994857	-2.85931	1	1	155	0.996064	0.998429	0.998333	0.998444	0.998391	0.995909	0.99742	0.996684	2d
dre04141 Protein processing in endoplasmic reticulum	0.993226	-2.87062	1	1	175	0.99932	0.998128	0.998768	0.998459	0.992374	0.998046	0.998728	0.989499	2d
dre00190 Oxidative phosphorylation	0.998857	-3.7715	1	1	122	0.999822	0.999965	0.999879	0.999835	0.999556	0.99979	0.999966	0.999897	2d
dre03010 Ribosome	0.999339	-4.29097	1	1	129	0.99999	0.999987	0.999971	0.999982	0.999967	0.999994	0.999998	0.999774	2d
dre03013 RNA transport	0.99774	-3.6847	1	1	157	0.99993	0.999826	0.999824	0.999782	0.999758	0.999796	0.999891	0.999887	2d
dre03015 mRNA surveillance pathway	0.999435	-3.43571	1	1	86	0.999418	0.999416	0.99957	0.999366	0.999629	0.999828	0.999368	0.999621	2d
dre03040 Spliceosome	0.999104	-3.45973	1	1	134	0.99969	0.999785	0.999648	0.999879	0.999294	0.999289	0.999662	0.999622	2d
dre04120 Ubiquitin mediated proteolysis	0.99968	-3.57096	1	1	139	0.999821	0.999755	0.999715	0.999769	0.999832	0.999779	0.999693	0.999738	2d
dre04144 Endocytosis	0.998302	-3.49856	1	1	282	0.999806	0.999896	0.999782	0.9999	0.999722	0.99995	0.994977	0.999567	2d
dre04150 mTOR signaling pathway	0.999094	-3.29686	1	1	173	0.998499	0.999142	0.999613	0.99979	0.999721	0.999205	0.999451	0.999159	2d
dre00072 Synthesis and degradation of ketone bodies	NA	NaN	NA	NA	8	NA	NA	NA	NA	NA	NA	NA	NA	greater
dre00130 Ubiquinone and other terpenoid-quinone biosynthesis	NA	NaN	NA	NA	9	NA	NA	NA	NA	NA	NA	NA	NA	greater
dre00232 Caffeine metabolism	NA	NaN	NA	NA	2	NA	NA	NA	NA	NA	NA	NA	NA	greater
dre00290 Valine, leucine and isoleucine biosynthesis	NA	NaN	NA	NA	3	NA	NA	NA	NA	NA	NA	NA	NA	greater
dre00400 Phenylalanine, tyrosine and tryptophan biosynthesis	NA	NaN	NA	NA	5	NA	NA	NA	NA	NA	NA	NA	NA	greater
dre00430 Taurine and hypotaurine metabolism	NA	NaN	NA	NA	9	NA	NA	NA	NA	NA	NA	NA	NA	greater
dre00440 Phosphonate and phosphinate metabolism	NA	NaN	NA	NA	8	NA	NA	NA	NA	NA	NA	NA	NA	greater
dre00471 D-Glutamine and D-glutamate metabolism	NA	NaN	NA	NA	5	NA	NA	NA	NA	NA	NA	NA	NA	greater
dre00472 D-Arginine and D-ornithine metabolism	NA	NaN	NA	NA	2	NA	NA	NA	NA	NA	NA	NA	NA	greater
dre00524 Neomycin, kanamycin and gentamicin biosynthesis	NA	NaN	NA	NA	3	NA	NA	NA	NA	NA	NA	NA	NA	greater
dre00591 Linoleic acid metabolism	NA	NaN	NA	NA	8	NA	NA	NA	NA	NA	NA	NA	NA	greater
dre00603 Glycosphingolipid biosynthesis - globo and isoglobo series	NA	NaN	NA	NA	7	NA	NA	NA	NA	NA	NA	NA	NA	greater
dre00740 Riboflavin metabolism	NA	NaN	NA	NA	8	NA	NA	NA	NA	NA	NA	NA	NA	greater
dre00750 Vitamin B6 metabolism	NA	NaN	NA	NA	7	NA	NA	NA	NA	NA	NA	NA	NA	greater
dre00780 Biotin metabolism	NA	NaN	NA	NA	3	NA	NA	NA	NA	NA	NA	NA	NA	greater
dre00785 Lipoic acid metabolism	NA	NaN	NA	NA	3	NA	NA	NA	NA	NA	NA	NA	NA	greater
dre00920 Sulfur metabolism	NA	NaN	NA	NA	9	NA	NA	NA	NA	NA	NA	NA	NA	greater
dre01100 Metabolic pathways	NA	NaN	NA	NA	1314	NA	NA	NA	NA	NA	NA	NA	NA	greater
dre04122 Sulfur relay system	NA	NaN	NA	NA	7	NA	NA	NA	NA	NA	NA	NA	NA	greater
dre00072 Synthesis and degradation of ketone bodies	NA	NaN	NA	NA	8	NA	NA	NA	NA	NA	NA	NA	NA	less
dre00130 Ubiquinone and other terpenoid-quinone biosynthesis	NA	NaN	NA	NA	9	NA	NA	NA	NA	NA	NA	NA	NA	less
dre00232 Caffeine metabolism	NA	NaN	NA	NA	2	NA	NA	NA	NA	NA	NA	NA	NA	less
dre00290 Valine, leucine and isoleucine biosynthesis	NA	NaN	NA	NA	3	NA	NA	NA	NA	NA	NA	NA	NA	less
dre00400 Phenylalanine, tyrosine and tryptophan biosynthesis	NA	NaN	NA	NA	5	NA	NA	NA	NA	NA	NA	NA	NA	less
dre00430 Taurine and hypotaurine metabolism	NA	NaN	NA	NA	9	NA	NA	NA	NA	NA	NA	NA	NA	less
dre00440 Phosphonate and phosphinate metabolism	NA	NaN	NA	NA	8	NA	NA	NA	NA	NA	NA	NA	NA	less
dre00471 D-Glutamine and D-glutamate metabolism	NA	NaN	NA	NA	5	NA	NA	NA	NA	NA	NA	NA	NA	less
dre00472 D-Arginine and D-ornithine metabolism	NA	NaN	NA	NA	2	NA	NA	NA	NA	NA	NA	NA	NA	less
dre00524 Neomycin, kanamycin and gentamicin biosynthesis	NA	NaN	NA	NA	3	NA	NA	NA	NA	NA	NA	NA	NA	less
dre00591 Linoleic acid metabolism	NA	NaN	NA	NA	8	NA	NA	NA	NA	NA	NA	NA	NA	less
dre00603 Glycosphingolipid biosynthesis - globo and isoglobo series	NA	NaN	NA	NA	7	NA	NA	NA	NA	NA	NA	NA	NA	less
dre00740 Riboflavin metabolism	NA	NaN	NA	NA	8	NA	NA	NA	NA	NA	NA	NA	NA	less
dre00750 Vitamin B6 metabolism	NA	NaN	NA	NA	7	NA	NA	NA	NA	NA	NA	NA	NA	less
dre00780 Biotin metabolism	NA	NaN	NA	NA	3	NA	NA	NA	NA	NA	NA	NA	NA	less
dre00785 Lipoic acid metabolism	NA	NaN	NA	NA	3	NA	NA	NA	NA	NA	NA	NA	NA	less
dre00920 Sulfur metabolism	NA	NaN	NA	NA	9	NA	NA	NA	NA	NA	NA	NA	NA	less
dre01100 Metabolic pathways	NA	NaN	NA	NA	1314	NA	NA	NA	NA	NA	NA	NA	NA	less
dre04122 Sulfur relay system	NA	NaN	NA	NA	7	NA	NA	NA	NA	NA	NA	NA	NA	less
dre00072 Synthesis and degradation of ketone bodies	NA	NaN	NA	NA	8	NA	NA	NA	NA	NA	NA	NA	NA	2d
dre00130 Ubiquinone and other terpenoid-quinone biosynthesis	NA	NaN	NA	NA	9	NA	NA	NA	NA	NA	NA	NA	NA	2d
dre00232 Caffeine metabolism	NA	NaN	NA	NA	2	NA	NA	NA	NA	NA	NA	NA	NA	2d
dre00290 Valine, leucine and isoleucine biosynthesis	NA	NaN	NA	NA	3	NA	NA	NA	NA	NA	NA	NA	NA	2d
dre00400 Phenylalanine, tyrosine and tryptophan biosynthesis	NA	NaN	NA	NA	5	NA	NA	NA	NA	NA	NA	NA	NA	2d
dre00430 Taurine and hypotaurine metabolism	NA	NaN	NA	NA	9	NA	NA	NA	NA	NA	NA	NA	NA	2d
dre00440 Phosphonate and phosphinate metabolism	NA	NaN	NA	NA	8	NA	NA	NA	NA	NA	NA	NA	NA	2d
dre00471 D-Glutamine and D-glutamate metabolism	NA	NaN	NA	NA	5	NA	NA	NA	NA	NA	NA	NA	NA	2d
dre00472 D-Arginine and D-ornithine metabolism	NA	NaN	NA	NA	2	NA	NA	NA	NA	NA	NA	NA	NA	2d
dre00524 Neomycin, kanamycin and gentamicin biosynthesis	NA	NaN	NA	NA	3	NA	NA	NA	NA	NA	NA	NA	NA	2d
dre00591 Linoleic acid metabolism	NA	NaN	NA	NA	8	NA	NA	NA	NA	NA	NA	NA	NA	2d
dre00603 Glycosphingolipid biosynthesis - globo and isoglobo series	NA	NaN	NA	NA	7	NA	NA	NA	NA	NA	NA	NA	NA	2d
dre00740 Riboflavin metabolism	NA	NaN	NA	NA	8	NA	NA	NA	NA	NA	NA	NA	NA	2d
dre00750 Vitamin B6 metabolism	NA	NaN	NA	NA	7	NA	NA	NA	NA	NA	NA	NA	NA	2d
dre00780 Biotin metabolism	NA	NaN	NA	NA	3	NA	NA	NA	NA	NA	NA	NA	NA	2d
dre00785 Lipoic acid metabolism	NA	NaN	NA	NA	3	NA	NA	NA	NA	NA	NA	NA	NA	2d
dre00920 Sulfur metabolism	NA	NaN	NA	NA	9	NA	NA	NA	NA	NA	NA	NA	NA	2d
dre01100 Metabolic pathways	NA	NaN	NA	NA	1314	NA	NA	NA	NA	NA	NA	NA	NA	2d
dre04122 Sulfur relay system	NA	NaN	NA	NA	7	NA	NA	NA	NA	NA	NA	NA	NA	2d
