# Supplementary material for: Therapeutic potential of N-acetylcysteine in acrylamide acute neurotoxicity in adult zebrafish
Source: Sci Rep. 2019 Nov 11;9:16467. doi: 10.1038/s41598-019-53154-w (PMC6848153; doi:10.1038/s41598-019-53154-w)
Supplement: Supplementary file 4 — Supplementary Dataset S3 [file 41598_2019_53154_MOESM4_ESM.xls]

## Sheet: Rescued
	ACR vs Control		NAC-ACR vs Control		NAC-ACR vs ACR
ID	FDR	logFC	FDR	logFC	FDR	logFC	Gene	Description
GeneID:100001405	0.00234599	1.16959	0.742998	-0.202771	0.0286511	-1.37236	LOC100001405	cell surface glycoprotein 1-like%2C
GeneID:110438930	0.0116148	-3.58207	0.443822	1.29865	0.0462189	4.88072	LOC110438930	vicilin-like seed storage protein At2g18540
GeneID:553311	3.53347e-06	4.23854	0.697499	0.536353	0.0128456	-3.70218	p3h3	prolyl 3-hydroxylase 3

## Sheet: Partial
	ACR vs Control		NAC-ACR vs Control		NAC-ACR vs ACR
ID	FDR	logFC	FDR	logFC	FDR	logFC	Gene	Description
GeneID:100000009	0.00693441	-0.75374	0.0994419	-0.509397	0.998071	0.244343	sema5bb	sema domain%2C seven thrombospondin repeats (type 1 and type 1-like)%2C transmembrane domain (TM) and short cytoplasmic domain%2C (semaphorin) 5Bb%2C
GeneID:100000132	0.0256707	-0.372516	0.444804	-0.164156	0.998071	0.20836	kcnk15	potassium channel%2C subfamily K%2C member 15
GeneID:100000160	0.00524283	-0.447615	0.149147	-0.268878	0.998071	0.178736	fgfr4	fibroblast growth factor receptor 4
GeneID:100000326	0.0151921	0.34562	0.375742	0.161243	0.998071	-0.184377	gpn3	GPN-loop GTPase 3
GeneID:100000724	0.0212022	-0.533968	0.331859	-0.275606	0.998071	0.258362	lrrtm4l1	leucine rich repeat transmembrane neuronal 4 like 1%2C
GeneID:100000808	0.0198729	0.252157	0.167869	0.170852	0.998071	-0.0813048	zbed4	zinc finger%2C BED-type containing 4%2C
GeneID:100000949	0.0170524	-0.370268	0.262769	-0.209486	0.998071	0.160781	dock10	dedicator of cytokinesis 10%2C
GeneID:100001293	0.0185662	0.269725	0.358999	0.132329	0.998071	-0.137396	znf207b	zinc finger protein 207%2C b%2C
GeneID:100001316	0.0336702	0.301103	0.448862	0.138317	0.998071	-0.162786	gosr1	golgi SNAP receptor complex member 1%2C
GeneID:100001623	0.00573702	0.742831	0.0711272	0.542577	0.998071	-0.200253	si:dkey-10p5.7	si:dkey-10p5.7
GeneID:100001832	0.0315268	0.317557	0.238885	0.203967	0.998071	-0.113591	LOC100001832	gastrula zinc finger protein XlCGF8.2DB-like
GeneID:100002196	0.00109712	0.289235	0.320741	0.115431	0.73089	-0.173804	si:ch211-235e9.8	si:ch211-235e9.8%2C
GeneID:100002302	0.0148826	-0.870012	0.108528	-0.637677	0.998071	0.232335	mri1	methylthioribose-1-phosphate isomerase 1
GeneID:100002370	0.0373178	-0.261199	0.117645	-0.21446	0.998071	0.0467392	zc3h12b	zinc finger CCCH-type containing 12B%2C
GeneID:100002445	0.0480832	-0.505072	0.180159	-0.381746	0.998071	0.123326	unc5db	unc-5 netrin receptor Db
GeneID:100002625	0.0486483	-0.19428	0.90221	-0.0203021	0.73089	0.173978	akap6	A kinase (PRKA) anchor protein 6%2C
GeneID:100002680	0.00353064	0.300254	0.153531	0.174404	0.998071	-0.125851	msi2a	musashi RNA-binding protein 2a%2C
GeneID:100002756	0.0257046	0.244835	0.158901	0.174914	0.998071	-0.0699214	sorbs1	sorbin and SH3 domain containing 1%2C
GeneID:100002802	0.0378731	-0.274958	0.234817	-0.182445	0.998071	0.092513	ppp2r2ca	protein phosphatase 2%2C regulatory subunit B%2C gamma a
GeneID:100002875	0.020587	0.432	0.35505	0.215935	0.998071	-0.216065	hmox2a	heme oxygenase 2a%2C
GeneID:100003139	0.00763377	0.410637	0.0619671	0.316555	0.998071	-0.0940824	tcirg1a	T-cell%2C immune regulator 1%2C ATPase%2C H+ transporting%2C lysosomal V0 subunit A3a
GeneID:100003142	0.0440828	-0.335056	0.210171	-0.23727	0.998071	0.0977864	rpz5	rapunzel 5%2C
GeneID:100003313	0.0399506	0.254471	0.115867	0.211639	0.998071	-0.0428326	llph	LLP homolog%2C long-term synaptic facilitation (Aplysia)
GeneID:100003520	0.00234599	0.333459	0.2889	0.148332	0.891457	-0.185127	ppfia1	protein tyrosine phosphatase%2C receptor type%2C f polypeptide (PTPRF)%2C interacting protein (liprin)%2C alpha 1
GeneID:100003563	0.0008646	-0.386702	0.0505673	-0.25802	0.998071	0.128682	stmn2b	stathmin 2b%2C
GeneID:100003844	0.0116148	0.23878	0.284823	0.124881	0.998071	-0.113899	laptm4a	lysosomal protein transmembrane 4 alpha
GeneID:100004513	0.0359448	0.626011	0.178382	0.454155	0.998071	-0.171856	znf1046	zinc finger protein 1046
GeneID:100004611	0.0166157	-0.753896	0.219729	-0.452805	0.998071	0.301091	sema3bl	sema domain%2C immunoglobulin domain (Ig)%2C short basic domain%2C secreted%2C (semaphorin) 3bl
GeneID:100004700	0.0163533	1.2683	0.853829	0.1681	0.513494	-1.1002	cyp24a1	cytochrome P450%2C family 24%2C subfamily A%2C polypeptide 1
GeneID:100005000	0.00852384	-0.702919	0.146074	-0.448415	0.998071	0.254504	nav1b	neuron navigator 1b%2C
GeneID:100005014	0.0262407	0.436644	0.155929	0.31468	0.998071	-0.121964	mob1a	MOB kinase activator 1A%2C
GeneID:100005026	0.0218522	0.428298	0.0914817	0.345429	0.998071	-0.0828698	rilp	Rab interacting lysosomal protein%2C
GeneID:100005305	0.0185437	-1.40444	0.544899	-0.478507	0.922918	0.925932	zgc:162144	zgc:162144
GeneID:100005416	0.0213096	-0.927009	0.159139	-0.620704	0.998071	0.306305	ptger4b	prostaglandin E receptor 4 (subtype EP4) b
GeneID:100005456	0.00657387	1.7305	0.234817	0.931594	0.998071	-0.798908	si:dkey-182g1.6	si:dkey-182g1.6
GeneID:100005543	0.0151921	-0.381406	0.307589	-0.197399	0.998071	0.184006	ppfia4	protein tyrosine phosphatase%2C receptor type%2C f polypeptide (PTPRF)%2C interacting protein (liprin)%2C alpha 4%2C
GeneID:100005567	0.00700243	0.331594	0.200611	0.188793	0.998071	-0.1428	gpr155b	G protein-coupled receptor 155b%2C
GeneID:100005732	0.0375981	0.233507	0.0640172	0.218873	0.998071	-0.0146337	zfyve1	zinc finger%2C FYVE domain containing 1
GeneID:100005849	0.0385176	1.00895	0.177765	0.746482	0.998071	-0.262469	rhov	ras homolog family member V
GeneID:100005963	0.0243477	0.247729	0.0723278	0.212562	0.998071	-0.035167	znf281a	zinc finger protein 281a%2C
GeneID:100006087	0.0437788	-0.66168	0.0975158	-0.577539	0.998071	0.0841402	si:dkeyp-57f11.2	si:dkeyp-57f11.2%2C
GeneID:100006454	0.033022	-0.584047	0.758595	-0.127145	0.835965	0.456902	tead1b	TEA domain family member 1b%2C
GeneID:100006622	0.0104783	0.428066	0.132154	0.289092	0.998071	-0.138974	rin2	Ras and Rab interactor 2%2C
GeneID:100007677	0.00351248	0.559011	0.429757	0.20517	0.770632	-0.353842	erbb4a	erb-b2 receptor tyrosine kinase 4a
GeneID:100034432	0.029574	-0.440109	0.246782	-0.273522	0.998071	0.166587	si:dkey-253d23.2	si:dkey-253d23.2%2C
GeneID:100034455	0.0445993	0.414982	0.136123	0.337277	0.998071	-0.0777048	si:dkey-15h8.16	si:dkey-15h8.16
GeneID:100034458	0.00841963	0.466578	0.115314	0.318437	0.998071	-0.148141	znf1159	zinc finger protein 1159
GeneID:100034482	0.0155379	2.45215	0.196626	1.49229	0.998071	-0.959864	si:dkey-242h9.3	si:dkey-242h9.3%2C
GeneID:100037364	0.0459459	-0.832099	0.748124	-0.197159	0.914875	0.63494	lrrc3b	leucine rich repeat containing 3B%2C
GeneID:100037367	0.00164128	0.296072	0.1829	0.153289	0.985764	-0.142782	leng8	leukocyte receptor cluster (LRC) member 8
GeneID:100037377	0.0027434	-0.410706	0.103928	-0.257123	0.998071	0.153583	kcnc2	potassium voltage-gated channel%2C Shaw-related subfamily%2C member 2%2C
GeneID:100038803	0.0311337	-0.672224	0.718259	-0.162996	0.866447	0.509228	slc30a1b	solute carrier family 30 (zinc transporter)%2C member 1b
GeneID:100093705	0.0216927	-0.702685	0.521378	-0.261444	0.979926	0.44124	plppr5b	phospholipid phosphatase related 5b%2C
GeneID:100101461	0.0282087	1.01176	0.459922	0.442028	0.998071	-0.569734	tyrobp	TYRO protein tyrosine kinase binding protein%2C
GeneID:100101640	2.09095e-05	1.26611	0.133463	0.556306	0.479763	-0.7098	apoa1b	apolipoprotein A-Ib
GeneID:100124651	0.00191515	-1.57339	0.095361	-0.951546	0.998071	0.621846	siglec15l	sialic acid binding Ig-like lectin 15%2C like
GeneID:100126024	0.0479136	-1.0233	0.942426	-0.060159	0.666347	0.963143	zgc:174895	zgc:174895%2C
GeneID:100126232	0.041802	0.271589	0.255683	0.17718	0.998071	-0.0944088	fdx1	ferredoxin 1
GeneID:100137114	0.00804911	1.36913	0.650354	0.357524	0.625689	-1.01161	ftr50	finTRIM family%2C member 50%2C
GeneID:100141333	0.00816065	0.335659	0.442824	0.130632	0.911663	-0.205027	znf1014	zinc finger protein 1014%2C
GeneID:100141351	0.00566222	0.378425	0.151688	0.23019	0.998071	-0.148235	coa3a	cytochrome C oxidase assembly factor 3a
GeneID:100144557	0.0188561	-0.392563	0.120901	-0.288687	0.998071	0.103877	rap1gap	RAP1 GTPase activating protein
GeneID:100148126	0.0378315	-0.468767	0.12136	-0.381284	0.998071	0.0874826	kcnh4a	potassium voltage-gated channel%2C subfamily H (eag-related)%2C member 4a
GeneID:100148292	0.00167852	0.484079	0.0579554	0.331301	0.998071	-0.152778	npl	N-acetylneuraminate pyruvate lyase (dihydrodipicolinate synthase)
GeneID:100148332	0.0442984	0.457656	0.190152	0.336711	0.998071	-0.120945	LOC100148332	zinc finger protein 91-like
GeneID:100148379	0.000601729	0.219157	0.159037	0.110197	0.900689	-0.10896	zswim8	zinc finger%2C SWIM-type containing 8%2C
GeneID:100148539	0.0363011	1.04767	0.0536327	1.01051	0.998071	-0.0371648	hcar1-3	hydroxycarboxylic acid receptor 1-3
GeneID:100148922	0.0340502	0.798625	0.081307	0.703696	0.998071	-0.0949297	si	sucrase-isomaltase (alpha-glucosidase)
GeneID:100149042	0.020587	1.16486	0.174619	0.780793	0.998071	-0.38407	agrp	agouti related neuropeptide%2C
GeneID:100149084	0.0017731	-0.930404	0.0814984	-0.577754	0.998071	0.35265	LOC100149084	uncharacterized LOC100149084%2C
GeneID:100149273	0.000334759	-0.315543	0.0664847	-0.18801	0.998071	0.127533	mapk9	mitogen-activated protein kinase 9
GeneID:100149543	0.0360237	-0.869464	0.0778147	-0.778208	0.998071	0.0912563	col12a1a	collagen%2C type XII%2C alpha 1a%2C
GeneID:100149562	0.0293636	0.485618	0.160395	0.352183	0.998071	-0.133435	pkd1a	polycystic kidney disease 1a
GeneID:100149700	0.0322003	-2.00703	0.0556132	-1.87327	0.998071	0.133764	LOC100149700	complexin-3-like%2C
GeneID:100149756	0.00167852	-0.550505	0.118813	-0.321492	0.998071	0.229012	slc17a6b	solute carrier family 17 (vesicular glutamate transporter)%2C member 6b%2C transcript variant 1
GeneID:100149852	0.0441907	0.174621	0.0884539	0.157368	0.998071	-0.0172524	kpna6	karyopherin alpha 6 (importin alpha 7)
GeneID:100149858	0.0446107	-0.668804	0.118107	-0.560573	0.998071	0.108231	samd4a	sterile alpha motif domain containing 4A%2C
GeneID:100149863	0.017241	-0.559025	0.608025	-0.172807	0.866911	0.386218	LOC100149863	hairy-related 4.1-like
GeneID:100150726	0.00387335	2.39226	0.985486	0.0261366	0.141864	-2.36613	lyst	lysosomal trafficking regulator%2C
GeneID:100150882	0.0365528	2.42599	0.080391	2.15021	0.998071	-0.275777	LOC100150882	uncharacterized LOC100150882
GeneID:100150889	0.0016092	-1.07894	0.142096	-0.583448	0.998071	0.495489	tapbpl	TAP binding protein (tapasin)-like
GeneID:100150998	7.13096e-06	-1.04845	0.162656	-0.410387	0.322597	0.638064	focad	focadhesin
GeneID:100151149	0.0148826	0.28955	0.140197	0.200302	0.998071	-0.0892473	syngap1b	synaptic Ras GTPase activating protein 1b
GeneID:100151333	0.0156217	0.495574	0.860409	0.0615672	0.513494	-0.434006	LOC100151333	gastrula zinc finger protein XlCGF57.1-like
GeneID:100151358	0.000371325	0.897888	0.0929201	0.502738	0.977493	-0.39515	gsap	gamma-secretase activating protein%2C
GeneID:100170835	0.0212048	0.237239	0.135337	0.172904	0.998071	-0.0643353	skilb	SKI-like proto-oncogene b%2C
GeneID:100189615	0.0151221	0.476283	0.0604353	0.398514	0.998071	-0.0777687	zgc:194398	zgc:194398
GeneID:100270739	0.0380971	0.441815	0.252973	0.2856	0.998071	-0.156215	zmat4a	zinc finger%2C matrin-type 4a
GeneID:100307075	0.0395711	0.495729	0.735772	0.122618	0.900285	-0.373112	wsb2	WD repeat and SOCS box containing 2%2C
GeneID:100318165	0.0471737	-0.288316	0.177065	-0.21843	0.998071	0.0698862	emp1	epithelial membrane protein 1%2C
GeneID:100320028	0.0212022	-0.832408	0.268808	-0.473483	0.998071	0.358925	plat	plasminogen activator%2C tissue%2C
GeneID:100320280	0.0296393	-0.326916	0.545843	-0.122308	0.998071	0.204609	tac3a	tachykinin 3a%2C
GeneID:100320511	0.036688	0.273522	0.651478	0.0853377	0.977493	-0.188184	si:dkey-187a12.4	si:dkey-187a12.4
GeneID:100321338	0.016775	0.43099	0.0877439	0.339455	0.998071	-0.0915351	slc2a1b	solute carrier family 2 (facilitated glucose transporter)%2C member 1b
GeneID:100329505	0.0151921	0.37143	0.0870942	0.289256	0.998071	-0.0821734	hgsnat	heparan-alpha-glucosaminide N-acetyltransferase%2C
GeneID:100329879	0.013495	-0.679328	0.102601	-0.496573	0.998071	0.182754	cltb	clathrin%2C light chain B%2C
GeneID:100329981	0.0395064	-1.33292	0.652896	-0.409562	0.977493	0.923362	si:dkey-156k2.1	si:dkey-156k2.1%2C
GeneID:100330143	0.0442984	0.503606	0.252519	0.334177	0.998071	-0.169429	LOC100330143	piggyBac transposable element-derived protein 4-like%2C
GeneID:100330243	0.0378792	-1.25511	0.771577	-0.257424	0.850041	0.997684	LOC100330243	pollen-specific leucine-rich repeat extensin-like protein 1
GeneID:100330491	0.00679952	-0.47897	0.130936	-0.307314	0.998071	0.171656	kcnj3a	potassium inwardly-rectifying channel%2C subfamily J%2C member 3a
GeneID:100330519	0.0307846	1.80904	0.664047	0.519167	0.905146	-1.28987	si:ch73-281i18.3	si:ch73-281i18.3%2C
GeneID:100330581	0.0114307	0.362259	0.0552659	0.297967	0.998071	-0.0642927	wdr60	WD repeat domain 60%2C
GeneID:100330772	0.00619396	0.494926	0.0604353	0.375179	0.998071	-0.119748	ampd2a	adenosine monophosphate deaminase 2a%2C
GeneID:100330864	0.0451811	-0.829687	0.0630491	-0.804888	0.998071	0.0247984	LOC100330864	ribonucleotide reductase regulatory subunit M2%2C transcript variant 2
GeneID:100331216	0.0164748	-0.677795	0.618718	-0.200283	0.852126	0.477512	LOC100331216	gap junction delta-2 protein-like
GeneID:100331498	0.0353586	-1.26722	0.149862	-0.942266	0.998071	0.324953	si:ch73-263o4.4	si:ch73-263o4.4
GeneID:100331704	0.0135707	1.06111	0.386942	0.474486	0.998071	-0.586621	LOC100331704	collagen alpha-1(XIV) chain
GeneID:100331864	0.0105087	-1.09042	0.0877439	-0.78528	0.998071	0.305142	kcnj4	potassium voltage-gated channel subfamily J member 4
GeneID:100331874	0.0367634	-0.395541	0.311335	-0.228695	0.998071	0.166846	itga3b	integrin%2C alpha 3b%2C
GeneID:100332117	0.0475964	0.334799	0.0684858	0.320957	0.998071	-0.0138419	si:ch211-40k21.5	si:ch211-40k21.5%2C
GeneID:100332229	0.02385	1.4412	0.306767	0.800866	0.998071	-0.64033	LOC100332229	histone H2A%2C sperm-like
GeneID:100332293	7.47453e-05	0.616825	0.453211	0.169183	0.203972	-0.447642	LOC100332293	WD repeat domain phosphoinositide-interacting protein 1-like
GeneID:100332351	0.00297022	0.384636	0.364844	0.154667	0.829896	-0.229969	LOC100332351	uncharacterized LOC100332351
GeneID:100332468	0.0235909	-0.570021	0.23652	-0.35077	0.998071	0.219251	pde2a	phosphodiesterase 2A
GeneID:100332760	0.00396809	-0.764603	0.0987765	-0.498698	0.998071	0.265905	mex3a	mex-3 RNA binding family member A
GeneID:100332822	0.0434388	1.30124	0.386691	0.690867	0.998071	-0.610369	LOC100332822	mucin-5AC%2C
GeneID:100332937	0.0105833	-0.986587	0.168377	-0.608792	0.998071	0.377795	pxdn	peroxidasin
GeneID:100333229	0.00464639	-0.573071	0.0737333	-0.402806	0.998071	0.170266	kiaa0101	KIAA0101%2C
GeneID:100333534	0.0388498	0.53811	0.1025	0.459533	0.998071	-0.0785769	LOC100333534	zinc finger protein 665-like
GeneID:100333537	0.0434402	-0.594236	0.954211	-0.0281116	0.614789	0.566124	ephb1	EPH receptor B1
GeneID:100333558	0.00671873	-0.410062	0.104611	-0.278151	0.998071	0.131911	kif3c	kinesin family member 3C
GeneID:100333617	0.0457595	0.418119	0.34448	0.239909	0.998071	-0.17821	si:ch1073-342h5.2	si:ch1073-342h5.2%2C
GeneID:100333716	0.0294779	-0.495381	0.398156	-0.237621	0.998071	0.25776	bbs9	Bardet-Biedl syndrome 9%2C
GeneID:100333801	0.00414896	0.575788	0.0585513	0.42317	0.998071	-0.152618	LOC100333801	myotubularin-related protein 3-like%2C
GeneID:100333839	0.0295984	0.972472	0.600745	0.331611	0.972781	-0.64086	nek10	NIMA-related kinase 10%2C
GeneID:100333881	0.01402	-0.424988	0.281121	-0.227095	0.998071	0.197893	tbc1d8	TBC1 domain family member 8
GeneID:100334020	0.0332213	0.19157	0.465236	0.0852873	0.998071	-0.106282	smg6	SMG6 nonsense mediated mRNA decay factor
GeneID:100334314	0.0036331	-1.06048	0.358417	-0.420025	0.852126	0.640456	LOC100334314	kelch-like protein 29
GeneID:100334336	0.048209	-0.431834	0.233556	-0.296484	0.998071	0.13535	syt7b	synaptotagmin VIIb
GeneID:100334346	0.0229454	-0.569491	0.075745	-0.477251	0.998071	0.0922399	slc24a4b	solute carrier family 24 (sodium/potassium/calcium exchanger)%2C member 4b
GeneID:100334500	0.0366117	-0.817593	0.881604	0.0949188	0.338781	0.912511	si:ch211-212k18.9	si:ch211-212k18.9%2C
GeneID:100334600	0.0166644	-0.755568	0.327665	-0.371297	0.998071	0.384271	si:ch73-352p4.5	si:ch73-352p4.5
GeneID:100334619	0.0243247	0.554735	0.0705635	0.479385	0.998071	-0.0753494	LOC100334619	uncharacterized LOC100334619%2C
GeneID:100334672	0.00832275	0.750182	0.310517	0.361497	0.998071	-0.388685	si:ch1073-416d2.4	si:ch1073-416d2.4
GeneID:100334858	0.0131219	0.270774	0.0894793	0.205707	0.998071	-0.0650667	si:ch211-166e11.5	si:ch211-166e11.5
GeneID:100334878	0.0315859	-1.17043	0.162846	-0.828446	0.998071	0.34198	si:ch211-196c10.13	si:ch211-196c10.13
GeneID:100334879	0.0132398	-0.591913	0.19147	-0.364124	0.998071	0.227789	map6b	microtubule-associated protein 6b
GeneID:100334899	0.0142635	0.435377	0.103289	0.323342	0.998071	-0.112035	si:dkey-77f5.8	si:dkey-77f5.8%2C
GeneID:100463518	0.0497293	-0.533467	0.119445	-0.454851	0.998071	0.0786161	kcnh2b	potassium voltage-gated channel%2C subfamily H (eag-related)%2C member 2b
GeneID:100534722	0.031763	-0.401276	0.0917515	-0.339781	0.998071	0.061495	LOC100534722	RNA-binding protein MEX3B-like
GeneID:100534843	0.039544	0.662669	0.192309	0.476847	0.998071	-0.185822	si:dkey-262g12.3	si:dkey-262g12.3%2C
GeneID:100534852	0.0239702	-0.967797	0.434892	-0.419478	0.998071	0.548319	sema4gb	sema domain%2C immunoglobulin domain (Ig)%2C transmembrane domain (TM) and short cytoplasmic domain%2C (semaphorin) 4Gb
GeneID:100535123	0.0389004	1.67884	0.862029	0.22864	0.73089	-1.4502	si:ch73-281i18.7	si:ch73-281i18.7%2C
GeneID:100535130	0.040951	0.550365	0.632283	-0.186172	0.116872	-0.736536	LOC100535130	protein-lysine 6-oxidase-like%2C
GeneID:100535133	0.0114307	-0.502957	0.434892	-0.2034	0.972085	0.299557	LOC100535133	rho GTPase-activating protein 40-like
GeneID:100535350	0.0480477	-0.184333	0.0679199	-0.178229	0.998071	0.00610402	lrrc4bb	leucine rich repeat containing 4Bb%2C
GeneID:100535636	0.033346	-0.594294	0.543265	-0.225673	0.998071	0.368621	LOC100535636	protein shisa-9-like%2C
GeneID:100535882	0.039915	-0.874302	0.237064	-0.567862	0.998071	0.30644	LOC100535882	protein jagged-1b-like
GeneID:100536156	0.0438102	-1.08281	0.287912	-0.653336	0.998071	0.429473	LOC100536156	venom phosphodiesterase 1-like
GeneID:100536963	0.0387099	-0.408743	0.220397	-0.278853	0.998071	0.12989	kcnip4	Kv channel interacting protein 4%2C
GeneID:100537002	0.00358264	0.943739	0.411398	0.355438	0.79228	-0.588301	arhgap19	Rho GTPase activating protein 19
GeneID:100537554	0.00160437	-0.714013	0.0764238	-0.458737	0.998071	0.255276	LOC100537554	serine/threonine-protein kinase DCLK2-like
GeneID:100537665	0.00254755	2.0384	0.0905688	1.31878	0.998071	-0.719622	si:dkey-26g8.4	si:dkey-26g8.4
GeneID:100537837	0.0364482	-0.401647	0.464601	-0.179877	0.998071	0.22177	dtwd2	DTW domain containing 2
GeneID:100537890	0.00358542	-2.75133	0.575572	-0.723871	0.517226	2.02746	LOC100537890	serine/threonine-protein kinase pim-3-like%2C
GeneID:100538024	0.0048468	-0.797805	0.0970326	-0.530864	0.998071	0.266941	fads6	fatty acid desaturase 6
GeneID:100538205	0.0401255	1.57665	0.351922	0.871978	0.998071	-0.704668	sfrp2l	secreted frizzled-related protein 2 like
GeneID:100538267	0.00159231	-1.16028	0.0604353	-0.770323	0.998071	0.389955	kcnj10a	potassium inwardly-rectifying channel%2C subfamily J%2C member 10a
GeneID:100538330	0.000210718	-0.33083	0.108528	-0.172935	0.876884	0.157895	rbfox3a	RNA binding protein%2C fox-1 homolog (C. elegans) 3a%2C
GeneID:100913078	0.0357232	-0.320688	0.0985757	-0.272079	0.998071	0.048609	fcho1	FCH domain only 1%2C
GeneID:101867535	0.0418371	-0.265879	0.310933	-0.157749	0.998071	0.10813	khdrbs3	KH domain containing%2C RNA binding%2C signal transduction associated 3
GeneID:101882391	0.00586633	1.65276	0.674805	0.381499	0.526612	-1.27127	si:ch211-63b16.4	si:ch211-63b16.4
GeneID:101882457	0.0134731	-1.00516	0.591354	-0.302486	0.829896	0.702671	cacna2d1	calcium voltage-gated channel auxiliary subunit alpha2delta 1
GeneID:101882678	0.0274427	2.19952	0.878513	0.247779	0.605591	-1.95174	si:ch73-223f5.1	si:ch73-223f5.1%2C
GeneID:101882764	0.0337677	-0.492002	0.119437	-0.395734	0.998071	0.0962685	col25a1	collagen type XXV alpha 1 chain%2C
GeneID:101882768	0.00300373	-0.3389	0.13188	-0.201467	0.998071	0.137433	si:dkey-7f3.9	si:dkey-7f3.9%2C
GeneID:101882936	0.0152694	-0.518606	0.250422	-0.293239	0.998071	0.225367	reps2	RALBP1 associated Eps domain containing 2
GeneID:101883163	0.00295344	-4.13088	0.486339	-1.16774	0.513494	2.96314	LOC101883163	uncharacterized LOC101883163
GeneID:101883217	0.0361562	0.806611	0.0537724	0.777522	0.998071	-0.0290893	LOC101883217	amphoterin-induced protein 3-like
GeneID:101883329	0.00242498	-0.510609	0.0659878	-0.346004	0.998071	0.164605	si:dkey-206p8.1	si:dkey-206p8.1%2C
GeneID:101883372	0.0456993	-0.820853	0.184205	-0.595599	0.998071	0.225254	cd164l2	CD164 sialomucin-like 2%2C
GeneID:101883589	0.0241292	-0.831908	0.181036	-0.561012	0.998071	0.270896	LOC101883589	protocadherin Fat 4-like
GeneID:101883656	0.00269516	0.446883	0.446836	0.155399	0.715466	-0.291484	LOC101883656	brain-enriched guanylate kinase-associated protein%2C
GeneID:101883751	0.0402345	0.429086	0.53809	0.17222	0.998071	-0.256866	LOC101883751	protein phosphatase 1 regulatory subunit 3E-like
GeneID:101883988	0.0168415	0.894993	0.142729	0.626036	0.998071	-0.268957	thnsl1	threonine synthase like 1
GeneID:101884193	0.0485579	-0.268074	0.0736787	-0.255421	0.998071	0.0126529	pcyox1l	prenylcysteine oxidase 1 like
GeneID:101884198	0.000488482	-0.544521	0.141652	-0.277395	0.911057	0.267125	samd1b	sterile alpha motif domain containing 1b
GeneID:101884201	0.00294699	0.642029	0.370187	0.25587	0.824017	-0.38616	si:ch211-266k22.6	si:ch211-266k22.6
GeneID:101884263	0.0141109	-0.338974	0.142918	-0.230235	0.998071	0.108739	hid1a	HID1 domain containing a
GeneID:101884302	0.0427307	-0.902197	0.619726	-0.292801	0.998071	0.609396	LOC101884302	filamin-A-interacting protein 1-like
GeneID:101884408	0.0215944	0.25644	0.0823733	0.211087	0.998071	-0.0453525	usf3	upstream transcription factor family member 3%2C
GeneID:101884467	0.0355419	0.421461	0.536056	0.166749	0.998071	-0.254712	LOC101884467	zinc finger protein 91-like
GeneID:101884678	0.00642065	0.389078	0.132602	0.248879	0.998071	-0.140199	znf407	zinc finger protein 407
GeneID:101884756	0.0303738	0.475206	0.0852647	0.407466	0.998071	-0.0677398	LOC101884756	trichohyalin-like%2C
GeneID:101884815	0.0199842	-0.900658	0.517387	-0.32326	0.972085	0.577398	celf5b	cugbp%2C Elav-like family member 5b
GeneID:101884935	0.0320073	0.489572	0.274256	0.297984	0.998071	-0.191588	si:ch1073-59l16.1	si:ch1073-59l16.1%2C
GeneID:101884976	0.0357232	-1.14827	0.327122	-0.627805	0.998071	0.52047	LOC101884976	orexin receptor type 2-like
GeneID:101885039	0.0188563	-0.347956	0.164731	-0.235308	0.998071	0.112648	ntng2b	netrin g2b%2C
GeneID:101885074	0.00698307	0.764711	0.287147	0.376617	0.998071	-0.388095	znf1155	zinc finger protein 1155
GeneID:101885491	0.0104346	-0.437989	0.404481	-0.183191	0.977493	0.254798	mpdz	multiple PDZ domain crumbs cell polarity complex component%2C
GeneID:101886206	0.0046583	-0.792197	0.0999163	-0.522052	0.998071	0.270145	plcb1	phospholipase C beta 1
GeneID:101886261	0.039544	1.14951	0.051865	1.12663	0.998071	-0.0228883	LOC101886261	periphilin-1-like
GeneID:101886383	0.0358411	0.427623	0.0782551	0.383314	0.998071	-0.0443095	LOC101886383	GRIP and coiled-coil domain-containing protein 2
GeneID:101886435	0.0353984	-0.558722	0.696991	-0.151454	0.915686	0.407268	LOC101886435	inactive dipeptidyl peptidase 10-like%2C
GeneID:101886447	0.0357232	0.346047	0.563417	0.129952	0.998071	-0.216095	LOC101886447	ectonucleotide pyrophosphatase/phosphodiesterase family member 2-like
GeneID:101886884	0.0354858	-0.643286	0.076151	-0.574396	0.998071	0.0688907	LOC101886884	anoctamin-1-like
GeneID:101887127	0.000879075	4.87817	0.793222	0.560986	0.116872	-4.31719	calhm1	calcium homeostasis modulator 1
GeneID:103908919	0.048209	0.639814	0.303625	0.395334	0.998071	-0.24448	c16h2orf66	chromosome 16 C2orf66 homolog
GeneID:103909511	0.0145513	0.360513	0.213779	0.218188	0.998071	-0.142324	LOC103909511	gastrula zinc finger protein XlCGF7.1-like
GeneID:103909512	0.00488286	1.25889	0.380024	0.511334	0.866911	-0.747555	LOC103909512	zinc finger protein 239-like
GeneID:103909578	0.024785	-0.876055	0.643045	-0.255035	0.899026	0.62102	LOC103909578	protein phosphatase 1 regulatory subunit 29%2C
GeneID:103910030	0.0234829	0.625721	0.299091	0.34814	0.998071	-0.277581	LOC103910030	3-ketoacyl-CoA thiolase%2C mitochondrial-like
GeneID:103911113	0.0168763	0.241491	0.0852647	0.191627	0.998071	-0.0498639	mctp1a	multiple C2 domains%2C transmembrane 1a
GeneID:103911450	0.030166	0.567654	0.980545	-0.0113637	0.429347	-0.579017	LOC103911450	protein-lysine 6-oxidase-like
GeneID:103911582	0.000404579	1.38759	0.128952	0.739432	0.876884	-0.648157	LOC103911582	gelsolin-related protein of 125 kDa-like
GeneID:103911796	0.0137556	0.348131	0.699006	0.0833893	0.724955	-0.264741	si:ch1073-456m8.1	si:ch1073-456m8.1
GeneID:108181160	0.0215944	0.735275	0.335062	0.384932	0.998071	-0.350342	LOC108181160	gastrula zinc finger protein XlCGF57.1-like
GeneID:108181656	0.00500797	1.26617	0.930923	0.0710735	0.22822	-1.19509	LOC108181656	proline and serine-rich protein 1-like
GeneID:108182795	0.0425466	-0.91008	0.527369	-0.369366	0.998071	0.540714	LOC108182795	gastrula zinc finger protein XlCGF7.1-like%2C
GeneID:108183920	0.00229808	-1.26962	0.712043	-0.227778	0.350528	1.04184	si:dkeyp-15a6.2	si:dkeyp-15a6.2%2C
GeneID:110437709	0.0440627	0.371001	0.650375	0.119523	0.998071	-0.251478	LOC110437709	zinc finger protein 664-like%2C
GeneID:110437717	0.0122225	1.5455	0.786326	0.270917	0.537723	-1.27458	LOC110437717	uncharacterized LOC110437717%2C
GeneID:110437760	0.00671873	-1.02934	0.13785	-0.635829	0.998071	0.393507	LOC110437760	AT-hook-containing transcription factor-like%2C
GeneID:110437767	0.0385414	-0.813089	0.769046	-0.169216	0.852126	0.643873	LOC110437767	CSC1-like protein 2
GeneID:110438046	0.0452211	-0.497126	0.234033	-0.336444	0.998071	0.160681	LOC110438046	putative uncharacterized protein DDB_G0286901
GeneID:110438058	0.0438431	1.46749	0.275988	0.927956	0.998071	-0.539537	LOC110438058	uncharacterized LOC110438058
GeneID:110438198	0.0418371	-2.83479	0.631021	-0.889369	0.972781	1.94542	LOC110438198	uncharacterized LOC110438198%2C
GeneID:110438288	0.0490785	-0.410548	0.11604	-0.351242	0.998071	0.0593061	LOC110438288	arf-GAP with coiled-coil%2C ANK repeat and PH domain-containing protein 2-like
GeneID:110438373	0.035083	-0.588232	0.075745	-0.521417	0.998071	0.0668143	LOC110438373	hepatic triacylglycerol lipase-like
GeneID:110438400	0.00854516	0.919613	0.25075	0.493373	0.998071	-0.42624	LOC110438400	transient receptor potential cation channel subfamily M member 1-like
GeneID:110438422	0.0319971	0.716512	0.0917515	0.608245	0.998071	-0.108267	LOC110438422	uncharacterized LOC110438422
GeneID:110438517	0.0111366	0.444386	0.972865	-0.0107768	0.230998	-0.455162	LOC110438517	protein disulfide-isomerase TMX3-like
GeneID:110439001	0.0031195	0.369119	0.259649	0.176982	0.968536	-0.192138	LOC110439001	zinc finger FYVE domain-containing protein 1-like
GeneID:110439944	0.00760794	1.95215	0.182748	1.15885	0.998071	-0.793302	LOC110439944	uncharacterized LOC110439944
GeneID:114377	0.0264896	-0.57266	0.176001	-0.393264	0.998071	0.179396	efnb1	ephrin-B1
GeneID:114417	0.00671873	-0.922511	0.0572157	-0.710392	0.998071	0.212119	mpz	myelin protein zero%2C
GeneID:114549	0.0217034	0.179368	0.0642034	0.155419	0.998071	-0.0239486	ache	acetylcholinesterase
GeneID:116517	0.00701305	-0.367627	0.683977	-0.0848777	0.589077	0.282749	adh5	alcohol dehydrogenase 5
GeneID:118437	0.0250805	-0.562938	0.0959095	-0.453273	0.998071	0.109665	gpc4	glypican 4
GeneID:140426	0.00167921	-1.83889	0.62803	-0.416631	0.386609	1.42226	gc3	guanylyl cyclase 3%2C
GeneID:140615	0.000209141	-0.893864	0.0604353	-0.526641	0.998071	0.367223	fads2	fatty acid desaturase 2
GeneID:170452	0.0160763	0.230601	0.258772	0.1308	0.998071	-0.099801	gria3a	glutamate receptor%2C ionotropic%2C AMPA 3a%2C
GeneID:171477	0.000601729	-1.01482	0.330085	-0.377639	0.589077	0.637183	rbp5	retinol binding protein 1a%2C cellular
GeneID:192307	0.0145911	0.276391	0.110692	0.20276	0.998071	-0.073631	csnk1a1	casein kinase 1%2C alpha 1%2C
GeneID:192323	0.0059972	-0.85211	0.730335	-0.165931	0.493017	0.686179	mcm3	minichromosome maintenance complex component 3
GeneID:192327	0.0118229	-0.202727	0.0936716	-0.150652	0.998071	0.052075	cct3	chaperonin containing TCP1%2C subunit 3 (gamma)
GeneID:192339	0.0353364	-0.246551	0.40891	-0.120555	0.998071	0.125996	ddx19	DEAD/H (Asp-Glu-Ala-Asp/His) box polypeptide 19 (DBP5 homolog%2C yeast)
GeneID:245699	0.00710497	0.234052	0.18431	0.13711	0.998071	-0.0969418	insra	insulin receptor a%2C
GeneID:252846	0.0152896	-0.64386	0.242086	-0.364769	0.998071	0.279091	myo7aa	myosin VIIAa%2C
GeneID:259190	0.028451	-0.165675	0.40566	-0.0789948	0.998071	0.0866801	hm13	histocompatibility (minor) 13
GeneID:259260	0.0490785	-1.26363	0.901722	-0.127278	0.73089	1.13635	mst1	macrophage stimulating 1
GeneID:260303	0.0158886	0.282206	0.0817556	0.224074	0.998071	-0.0581322	reln	reelin
GeneID:266983	0.00668488	-0.285098	0.0545418	-0.221467	0.998071	0.0636312	neo1a	neogenin 1a%2C
GeneID:280647	0.00636236	0.365615	0.0844948	0.260359	0.998071	-0.105256	kars	lysyl-tRNA synthetase%2C transcript variant 1
GeneID:280648	0.00614574	-0.360968	0.0542838	-0.277362	0.998071	0.0836066	rdh8a	retinol dehydrogenase 8a%2C
GeneID:282559	0.00160437	-0.998113	0.108592	-0.575344	0.998071	0.422769	aldh3b1	aldehyde dehydrogenase 3 family%2C member B1%2C
GeneID:282676	0.0081731	0.329678	0.0514318	0.265095	0.998071	-0.0645832	hspd1	heat shock 60 protein 1
GeneID:286746	0.0342747	0.231836	0.387311	0.118005	0.998071	-0.113831	sdad1	SDA1 domain containing 1
GeneID:286784	0.00853233	0.255483	0.0736787	0.192807	0.998071	-0.0626765	arl13b	ADP-ribosylation factor-like 13b
GeneID:286787	0.0253361	0.327663	0.0917515	0.268259	0.998071	-0.0594042	diexf	digestive organ expansion factor homolog
GeneID:30095	0.0232946	-2.72778	0.122261	-2.01119	0.998071	0.716597	ckma	creatine kinase%2C muscle a
GeneID:30116	0.0086912	-0.218489	0.116906	-0.149266	0.998071	0.0692223	ddx3b	DEAD (Asp-Glu-Ala-Asp) box helicase 3b%2C
GeneID:30140	0.0328078	-0.850406	0.228537	-0.555504	0.998071	0.294902	clocka	clock circadian regulator a%2C
GeneID:30161	0.00458893	-0.883742	0.0587821	-0.64365	0.998071	0.240092	chd	chordin
GeneID:30206	0.0303713	0.238597	0.0719026	0.211688	0.998071	-0.026909	tle3a	transducin-like enhancer of split 3a%2C
GeneID:30222	0.0116415	-0.455486	0.248896	-0.252044	0.998071	0.203442	ccnd1	cyclin D1
GeneID:30250	0.0358225	-0.634345	0.0618782	-0.588918	0.998071	0.0454267	sema3d	sema domain%2C immunoglobulin domain (Ig)%2C short basic domain%2C secreted%2C (semaphorin) 3D
GeneID:30255	0.0295984	-1.02747	0.855283	-0.139012	0.677469	0.888453	tfa	transferrin-a
GeneID:30259	0.0463523	-0.726722	0.168256	-0.557094	0.998071	0.169628	prph	peripherin
GeneID:30390	0.0207282	1.10515	0.172187	0.751151	0.998071	-0.354	cyp19a1a	cytochrome P450%2C family 19%2C subfamily A%2C polypeptide 1a
GeneID:30517	0.0084747	-0.560231	0.0723278	-0.423553	0.998071	0.136677	ahr2	aryl hydrocarbon receptor 2
GeneID:30607	0.00524283	0.362331	0.0737784	0.260425	0.998071	-0.101905	thrb	thyroid hormone receptor beta%2C
GeneID:30620	0.039544	0.833512	0.450791	0.397043	0.998071	-0.436469	hesx1	HESX homeobox 1
GeneID:30671	0.000385512	1.74126	0.0532078	1.08112	0.998071	-0.660134	hsp70.3	heat shock cognate 70-kd protein%2C tandem duplicate 3
GeneID:30685	0.0138414	-1.89104	0.862733	0.217366	0.165659	2.1084	aanat2	arylalkylamine N-acetyltransferase 2
GeneID:30715	0.0186923	0.267713	0.11621	0.199809	0.998071	-0.0679041	pou2f1a	POU class 2 homeobox 1a
GeneID:30716	0.00779363	-0.598396	0.130947	-0.385821	0.998071	0.212575	raf1a	Raf-1 proto-oncogene%2C serine/threonine kinase a%2C
GeneID:30719	0.00978932	0.533465	0.0917515	0.390208	0.998071	-0.143257	gbp	glycogen synthase kinase binding protein
GeneID:321245	0.0121296	-0.930467	0.179356	-0.561333	0.998071	0.369134	smyd1a	SET and MYND domain containing 1a
GeneID:321250	0.0382949	0.370843	0.996095	0.00156882	0.513494	-0.369274	zgc:66433	zgc:66433
GeneID:321294	0.0218522	-0.332449	0.401621	-0.153272	0.998071	0.179177	cpox	coproporphyrinogen oxidase
GeneID:321453	0.0085602	0.374097	0.726662	0.0780449	0.581683	-0.296052	ctsla	cathepsin La%2C
GeneID:321709	0.0288946	0.186711	0.101566	0.152262	0.998071	-0.0344495	pcm1	pericentriolar material 1%2C
GeneID:321726	0.0308968	-0.212805	0.172047	-0.152016	0.998071	0.0607895	rbbp4	retinoblastoma binding protein 4
GeneID:321729	0.0172693	-0.213949	0.39147	-0.0984127	0.998071	0.115537	ywhabl	tyrosine 3-monooxygenase/tryptophan 5-monooxygenase activation protein%2C beta polypeptide like%2C
GeneID:321807	0.0452211	-0.242481	0.230276	-0.166661	0.998071	0.0758205	eif2s1a	eukaryotic translation initiation factor 2%2C subunit 1 alpha a
GeneID:321818	0.0308797	0.372203	0.0522739	0.351194	0.998071	-0.0210091	ctsa	cathepsin A
GeneID:321868	0.0277719	-0.272707	0.113447	-0.215736	0.998071	0.0569707	ilf3b	interleukin enhancer binding factor 3b%2C
GeneID:321905	0.0191047	0.241288	0.0768325	0.198344	0.998071	-0.0429437	phrf1	PHD and ring finger domains 1%2C
GeneID:322372	0.0204141	2.15097	0.0808202	1.74311	0.998071	-0.407855	fah	fumarylacetoacetate hydrolase (fumarylacetoacetase)%2C
GeneID:322404	0.0263228	0.206561	0.646266	0.0620862	0.914294	-0.144475	nop53	NOP53 ribosome biogenesis factor
GeneID:322509	0.0148826	-0.75393	0.0828801	-0.589828	0.998071	0.164102	acta2	actin%2C alpha 2%2C smooth muscle%2C aorta
GeneID:322513	0.0322841	0.300079	0.0560308	0.281036	0.998071	-0.0190428	uap1	UDP-N-acetylglucosamine pyrophosphorylase 1%2C
GeneID:322626	0.0215944	-0.297853	0.582947	-0.0997135	0.932283	0.198139	hsd17b12b	hydroxysteroid (17-beta) dehydrogenase 12b
GeneID:322645	0.0246734	0.25303	0.0797868	0.213531	0.998071	-0.0394989	tomm40	translocase of outer mitochondrial membrane 40 homolog (yeast)%2C
GeneID:322667	0.0454108	0.283357	0.0587076	0.279011	0.998309	-0.00434635	wu:fb69f10	wu:fb69f10%2C
GeneID:322846	0.0334332	0.364786	0.163915	0.268807	0.998071	-0.0959795	slc26a5	solute carrier family 26 (anion exchanger)%2C member 5
GeneID:323329	0.0166372	0.219472	0.0555739	0.188682	0.998071	-0.0307899	mat2aa	methionine adenosyltransferase II%2C alpha a
GeneID:323453	0.00239868	-0.250753	0.0686029	-0.17045	0.998071	0.0803032	eif4g2a	eukaryotic translation initiation factor 4%2C gamma 2a
GeneID:323465	0.0461376	-0.445119	0.553309	-0.175805	0.998071	0.269314	vcanb	versican b
GeneID:323538	0.00737139	-0.663578	0.0914914	-0.469071	0.998071	0.194507	coro2a	coronin%2C actin binding protein%2C 2A%2C
GeneID:323630	0.0413028	-0.470917	0.158901	-0.355117	0.998071	0.1158	dvl2	dishevelled segment polarity protein 2
GeneID:323656	0.0330396	-0.414845	0.21801	-0.275773	0.998071	0.139072	her8a	hairy-related 8a%2C
GeneID:323738	0.0175024	0.183008	0.0552659	0.158473	0.998071	-0.0245346	ankhb	ANKH inorganic pyrophosphate transport regulator b
GeneID:323832	0.0414631	0.313578	0.655709	0.0990722	0.979921	-0.214506	slc52a2	solute carrier family 52 (riboflavin transporter)%2C member 2
GeneID:323865	0.0212022	0.292628	0.266354	0.169739	0.998071	-0.12289	nxf1	nuclear RNA export factor 1
GeneID:323870	0.0357232	-0.287867	0.0548871	-0.274465	0.998071	0.0134023	clint1a	clathrin interactor 1a
GeneID:323882	0.0016501	-0.434271	0.0636744	-0.290436	0.998071	0.143835	insm1b	insulinoma-associated 1b
GeneID:323898	0.0158533	0.256971	0.138818	0.179225	0.998071	-0.0777459	iqce	IQ motif containing E%2C
GeneID:324048	0.000138603	0.386949	0.0786097	0.212508	0.914294	-0.174442	cnot6a	CCR4-NOT transcription complex%2C subunit 6a%2C
GeneID:324185	0.0257265	-0.951766	0.103727	-0.734915	0.998071	0.216851	fanci	Fanconi anemia%2C complementation group I
GeneID:324302	0.0310232	0.389811	0.244005	0.247876	0.998071	-0.141935	rbm5	RNA binding motif protein 5
GeneID:324366	0.0366092	-0.706958	0.888733	-0.0794493	0.689096	0.627509	gstm.1	glutathione S-transferase mu%2C tandem duplicate 1
GeneID:324790	0.0257314	-0.199031	0.12732	-0.151689	0.998071	0.0473424	ptprna	protein tyrosine phosphatase%2C receptor type%2C Na%2C
GeneID:324865	0.00295131	-0.875176	0.0747099	-0.585891	0.998071	0.289285	pcdh2g12	protocadherin 2 gamma 12
GeneID:324947	0.00383582	-0.303784	0.129612	-0.184928	0.998071	0.118856	sephs1	selenophosphate synthetase 1
GeneID:325724	0.0239256	0.317582	0.251024	0.192133	0.998071	-0.125449	etfa	electron-transfer-flavoprotein%2C alpha polypeptide
GeneID:326023	0.0110904	0.309753	0.101995	0.224033	0.998071	-0.0857194	zgc:66447	zgc:66447%2C
GeneID:326067	0.0053689	0.268928	0.30685	0.125071	0.979921	-0.143857	march5l	membrane-associated ring finger (C3HC4) 5%2C like
GeneID:326099	0.0038242	-0.363299	0.0890806	-0.242387	0.998071	0.120912	plekhg4	pleckstrin homology domain containing%2C family G (with RhoGef domain) member 4%2C
GeneID:326786	0.0133293	-0.32958	0.0532078	-0.27646	0.998071	0.0531198	exosc6	exosome component 6
GeneID:326954	0.0098462	-0.514393	0.436771	-0.205469	0.949193	0.308924	tecrb	trans-2%2C3-enoyl-CoA reductase b
GeneID:327035	0.00348831	0.201833	0.061642	0.144708	0.998071	-0.0571248	rnf2	ring finger protein 2
GeneID:327046	0.0250514	-0.372367	0.240221	-0.229428	0.998071	0.142939	bri3bp	bri3 binding protein
GeneID:327068	0.0215327	-0.19989	0.171407	-0.136112	0.998071	0.0637779	arpc2	actin related protein 2/3 complex%2C subunit 2
GeneID:327138	0.0144671	0.490897	0.0715036	0.395748	0.998071	-0.0951488	slc26a11	solute carrier family 26 (anion exchanger)%2C member 11
GeneID:327179	0.0101987	0.329731	0.08897	0.243908	0.998071	-0.0858224	top1	topoisomerase (DNA) I
GeneID:327226	0.000376248	-2.12501	0.0534449	-1.27175	0.998071	0.853263	casc5	cancer susceptibility candidate 5%2C
GeneID:327239	0.0380065	0.231884	0.582309	0.0847941	0.998071	-0.14709	usp36	ubiquitin specific peptidase 36
GeneID:327294	0.00326387	0.353817	0.434892	0.127704	0.757278	-0.226112	gatsl2	GATS protein-like 2
GeneID:327348	0.00563519	-0.499342	0.0815414	-0.351674	0.998071	0.147668	znf710a	zinc finger protein 710a
GeneID:327395	0.0482417	0.209081	0.0754941	0.198178	0.998071	-0.0109036	ndrg3b	ndrg family member 3b%2C
GeneID:327396	0.0452211	-0.775621	0.106545	-0.672316	0.998071	0.103305	rrad	Ras-related associated with diabetes%2C
GeneID:327437	0.0136938	0.24197	0.141638	0.165221	0.998071	-0.0767491	jade1	jade family PHD finger 1
GeneID:327438	0.00796517	0.231383	0.111004	0.158208	0.998071	-0.0731748	si:ch1073-224n8.1	si:ch1073-224n8.1
GeneID:333991	0.0150727	-0.363309	0.0566887	-0.305137	0.998071	0.0581727	rbm38	RNA binding motif protein 38
GeneID:334086	0.00407224	-0.182795	0.61653	-0.0475974	0.574255	0.135198	hspa4b	heat shock protein 4b
GeneID:334113	0.0346947	0.450906	0.142176	0.348114	0.998071	-0.102792	bcan	brevican
GeneID:334144	0.0295984	0.249555	0.0523764	0.233605	0.998071	-0.0159495	si:dkeyp-84f3.5	si:dkeyp-84f3.5
GeneID:334210	0.015103	0.673942	0.334994	0.334597	0.998071	-0.339345	asb3	ankyrin repeat and SOCS box containing 3
GeneID:334289	0.00269516	-8.72681	0.942248	-0.276635	0.116872	8.45017	clca1	chloride channel accessory 1
GeneID:334334	0.00624111	0.690677	0.193455	0.392558	0.998071	-0.298119	ivns1abpb	influenza virus NS1A binding protein b
GeneID:334347	0.00214578	0.290177	0.12975	0.169559	0.998071	-0.120618	kdm4ab	lysine (K)-specific demethylase 4A%2C genome duplicate b
GeneID:334455	0.029242	0.233648	0.321527	0.128983	0.998071	-0.104666	exd2	exonuclease 3'-5' domain containing 2%2C
GeneID:334511	0.0492747	0.172473	0.0718106	0.165654	0.998071	-0.00681906	yipf3	Yip1 domain family%2C member 3
GeneID:334588	0.0346218	0.240813	0.133569	0.188793	0.998071	-0.0520201	mrpl39	mitochondrial ribosomal protein L39
GeneID:334728	0.00600596	-0.318283	0.4717	-0.113663	0.829896	0.20462	mapre1b	microtubule-associated protein%2C RP/EB family%2C member 1b%2C
GeneID:334839	0.0271576	0.286533	0.122687	0.221313	0.998071	-0.0652206	gtf2h4	general transcription factor IIH%2C polypeptide 4
GeneID:334971	0.0120782	0.265231	0.0857465	0.202015	0.998071	-0.0632157	calcoco1a	calcium binding and coiled-coil domain 1a%2C
GeneID:335057	0.0144766	-0.625772	0.52573	-0.222454	0.915729	0.403319	znf462	zinc finger protein 462%2C
GeneID:335232	0.02624	0.321625	0.0985777	0.261031	0.998071	-0.0605946	prkab1b	protein kinase%2C AMP-activated%2C beta 1 non-catalytic subunit%2C b%2C transcript variant 1
GeneID:335257	0.0176036	0.197161	0.129523	0.1424	0.998071	-0.0547611	lmbrd2b	LMBR1 domain containing 2b
GeneID:335278	0.00534414	0.730384	0.0560524	0.553663	0.998071	-0.176721	si:rp71-61h23.4	si:rp71-61h23.4
GeneID:335370	0.0399506	0.239919	0.853522	0.0353477	0.766714	-0.204571	eef1b2	eukaryotic translation elongation factor 1 beta 2
GeneID:335485	0.0251306	-0.562117	0.641781	-0.163734	0.900285	0.398383	plpp2b	phospholipid phosphatase 2b
GeneID:335494	0.0303713	0.36938	0.371046	0.190094	0.998071	-0.179285	fuca1.1	fucosidase%2C alpha-L- 1%2C tissue%2C tandem duplicate 1
GeneID:335495	0.0104346	-0.39654	0.875265	0.0416889	0.120181	0.438229	parp3	poly (ADP-ribose) polymerase family%2C member 3
GeneID:335512	0.0246125	-0.233498	0.138801	-0.172298	0.998071	0.0612001	g3bp1	GTPase activating protein (SH3 domain) binding protein 1%2C
GeneID:335654	1.70036e-06	1.6712	0.117324	0.682073	0.240931	-0.98913	camk1ga	calcium/calmodulin-dependent protein kinase IGa%2C
GeneID:335889	0.0379946	0.311324	0.454655	0.144344	0.998071	-0.16698	emsy	EMSY BRCA2-interacting transcriptional repressor%2C
GeneID:336082	0.0230176	-0.413762	0.202912	-0.26957	0.998071	0.144192	nell2b	neural EGFL like 2b
GeneID:336147	0.0181029	0.252123	0.836859	0.0361631	0.589077	-0.21596	abcc5	ATP-binding cassette%2C sub-family C (CFTR/MRP)%2C member 5%2C
GeneID:336159	0.0114107	0.28004	0.172187	0.176534	0.998071	-0.103506	optn	optineurin%2C
GeneID:336252	0.0282154	0.20913	0.0866662	0.176642	0.998071	-0.0324881	gabrb2	gamma-aminobutyric acid (GABA) A receptor%2C beta 2
GeneID:336334	0.00661224	0.224698	0.102547	0.153632	0.998071	-0.0710657	eef1a1a	eukaryotic translation elongation factor 1 alpha 1a
GeneID:336368	0.0072291	0.312429	0.287912	0.154237	0.998071	-0.158192	vps37a	vacuolar protein sorting 37A
GeneID:336461	0.00637061	0.331537	0.133334	0.211453	0.998071	-0.120085	zfand6	zinc finger%2C AN1-type domain 6%2C transcript variant 1
GeneID:336498	0.00400119	0.530501	0.390023	0.209295	0.852126	-0.321206	eif3d	eukaryotic translation initiation factor 3%2C subunit D
GeneID:336518	0.0486478	0.483344	0.901693	-0.0509185	0.429347	-0.534262	polr3e	polymerase (RNA) III (DNA directed) polypeptide E
GeneID:336541	0.0273569	-0.287526	0.16914	-0.202056	0.998071	0.0854704	blmh	bleomycin hydrolase
GeneID:336617	0.042071	-0.869485	0.356904	-0.476374	0.998071	0.393111	thy1	Thy-1 cell surface antigen
GeneID:336645	0.0316529	0.285101	0.146534	0.214787	0.998071	-0.0703135	dhx16	DEAH (Asp-Glu-Ala-His) box polypeptide 16
GeneID:336662	0.0316716	0.229939	0.54853	0.0871844	0.998071	-0.142755	rps26	ribosomal protein S26
GeneID:337142	0.019944	-0.570212	0.0691534	-0.479555	0.998071	0.090657	cnn3b	calponin 3%2C acidic b
GeneID:337158	0.0033496	-1.14269	0.0513924	-0.835619	0.998071	0.30707	col1a1a	collagen%2C type I%2C alpha 1a
GeneID:337386	0.0272722	0.177534	0.0772507	0.152589	0.998071	-0.0249449	snx1a	sorting nexin 1a
GeneID:337663	0.0459459	1.82624	0.849887	-0.277107	0.368512	-2.10335	mxe	myxovirus (influenza virus) resistance E%2C
GeneID:337865	0.00549799	0.904413	0.236053	0.475675	0.998071	-0.428737	nkx3.2	NK3 homeobox 2
GeneID:338306	0.0316716	-0.529434	0.0903117	-0.450879	0.998071	0.0785545	impdh1b	IMP (inosine 5'-monophosphate) dehydrogenase 1b%2C
GeneID:352940	0.0308797	-0.245706	0.738548	-0.0574078	0.852126	0.188298	fgfr2	fibroblast growth factor receptor 2%2C transcript variant 4
GeneID:352941	0.0245287	-0.349368	0.254344	-0.209075	0.998071	0.140293	zdhhc8b	zinc finger%2C DHHC-type containing 8b
GeneID:359839	0.045754	0.149612	0.100875	0.131707	0.998071	-0.0179048	atp6v1ba	ATPase%2C H+ transporting%2C lysosomal%2C V1 subunit B%2C member a
GeneID:360143	0.047744	2.9944	0.871444	-0.376862	0.429347	-3.37127	mxb	myxovirus (influenza) resistance B%2C
GeneID:368200	0.00831787	-1.3803	0.274767	-0.675173	0.998071	0.705125	piwil1	piwi-like RNA-mediated gene silencing 1
GeneID:368207	0.0180817	-0.165569	0.115527	-0.123105	0.998071	0.042464	ktn1	kinectin 1%2C transcript variant 1
GeneID:368275	0.0120921	-0.317428	0.877079	-0.0336358	0.460281	0.283792	ppm1g	protein phosphatase%2C Mg2+/Mn2+ dependent%2C 1G
GeneID:368417	0.00650799	0.201352	0.0559206	0.155434	0.998071	-0.0459177	thoc2	THO complex 2%2C
GeneID:368461	0.00458239	-1.24298	0.111631	-0.781939	0.998071	0.461042	lpar1	lysophosphatidic acid receptor 1
GeneID:368704	0.0283928	0.513203	0.0894793	0.430436	0.998071	-0.0827674	ctsc	cathepsin C
GeneID:368857	0.0141603	0.576485	0.0548398	0.487087	0.998071	-0.0893976	cmc2	C-x(9)-C motif containing 2%2C transcript variant 2
GeneID:373078	0.0490785	0.191059	0.774661	0.0425112	0.911663	-0.148548	nucb2a	nucleobindin 2a
GeneID:373084	0.00833091	0.519589	0.0566472	0.411203	0.998071	-0.108386	higd1a	HIG1 hypoxia inducible domain family%2C member 1A
GeneID:373105	0.0470297	-0.504861	0.274161	-0.323321	0.998071	0.18154	rab13	RAB13%2C member RAS oncogene family
GeneID:373114	0.0412881	0.419072	0.4472	0.199508	0.998071	-0.219564	cflara	CASP8 and FADD-like apoptosis regulator a%2C
GeneID:373115	0.0378315	1.01171	0.710879	0.266311	0.914294	-0.745404	dnaja	DnaJ (Hsp40) homolog%2C subfamily A member%2C
GeneID:378441	0.0250805	0.227972	0.251689	0.138671	0.998071	-0.0893013	gad1b	glutamate decarboxylase 1b%2C
GeneID:378718	0.0135496	0.6259	0.0711685	0.50159	0.998071	-0.124309	drd2l	dopamine receptor D2 like%2C
GeneID:378837	0.0141617	0.225873	0.0824676	0.17647	0.998071	-0.0494032	vps13a	vacuolar protein sorting 13 homolog A (S. cerevisiae)
GeneID:378848	0.0153995	0.395608	0.313784	0.203788	0.998071	-0.19182	hspa5	heat shock protein 5
GeneID:378855	0.0196359	0.476756	0.22744	0.292026	0.998071	-0.18473	prelid3b	PRELI domain containing 3
GeneID:378962	7.79993e-05	2.20682	0.0521342	1.29438	0.866447	-0.912433	pah	phenylalanine hydroxylase
GeneID:386636	0.00125974	0.303233	0.0929201	0.184313	0.998071	-0.11892	timm17a	translocase of inner mitochondrial membrane 17 homolog A (yeast)
GeneID:386705	0.0438514	-0.303732	0.132542	-0.247169	0.998071	0.0565631	ptk2aa	protein tyrosine kinase 2aa
GeneID:386901	0.0453217	0.303151	0.250654	0.202326	0.998071	-0.100825	mettl17	methyltransferase like 17%2C
GeneID:387261	0.00671873	-0.753618	0.289039	-0.355452	0.998071	0.398166	baiap2l1a	BAI1-associated protein 2-like 1a%2C
GeneID:387290	0.00632874	0.510522	0.170247	0.302608	0.998071	-0.207914	smox	spermine oxidase
GeneID:387304	0.0452211	0.256205	0.0592717	0.250712	0.998071	-0.00549304	cwf19l1	CWF19-like 1%2C cell cycle control%2C
GeneID:393095	0.00511708	0.462509	0.712474	0.0966166	0.474152	-0.365893	mocs3	molybdenum cofactor synthesis 3
GeneID:393119	0.0257265	0.197284	0.17406	0.13708	0.998071	-0.0602046	ankrd12	ankyrin repeat domain 12%2C
GeneID:393122	0.039544	-0.315572	0.461434	-0.144534	0.998071	0.171038	dnpep	aspartyl aminopeptidase%2C
GeneID:393128	0.0311034	0.625146	0.142845	0.473375	0.998071	-0.151771	manba	mannosidase%2C beta A%2C lysosomal
GeneID:393129	0.0452211	0.820359	0.110167	0.706871	0.998071	-0.113488	zbtb2a	zinc finger and BTB domain containing 2a%2C
GeneID:393136	0.0137565	0.46735	0.194889	0.289514	0.998071	-0.177836	cpne3	copine III%2C
GeneID:393140	0.00388266	-0.887091	0.503015	-0.274085	0.68158	0.613007	lsm14b	LSM family member 14B
GeneID:393167	0.00083429	0.501436	0.213115	0.235362	0.852126	-0.266073	hebp2	heme binding protein 2
GeneID:393171	0.0433933	0.365749	0.248896	0.243213	0.998071	-0.122536	tpst1l	tyrosylprotein sulfotransferase 1%2C like
GeneID:393188	0.0162716	-0.48256	0.118883	-0.347073	0.998071	0.135487	inip	ints3 and nabp interacting protein
GeneID:393230	0.00686688	0.328914	0.0545418	0.25655	0.998071	-0.0723635	ppp4r1	protein phosphatase 4%2C regulatory subunit 1
GeneID:393284	0.0239256	-0.785952	0.260444	-0.462878	0.998071	0.323074	pdgfrl	platelet-derived growth factor receptor-like
GeneID:393285	0.00158225	0.795646	0.19586	0.400142	0.968536	-0.395505	irs2a	insulin receptor substrate 2a%2C
GeneID:393351	0.0310014	0.264071	0.161532	0.192892	0.998071	-0.0711797	chmp5b	charged multivesicular body protein 5b
GeneID:393388	0.00709248	0.241104	0.345349	0.10824	0.979921	-0.132863	tra2a	transformer 2 alpha homolog%2C
GeneID:393395	0.0380971	-0.418947	0.0640172	-0.393373	0.998071	0.0255742	aes	amino-terminal enhancer of split%2C
GeneID:393405	0.00657387	0.18819	0.113441	0.125549	0.998071	-0.062641	atg13	ATG13 autophagy related 13 homolog (S. cerevisiae)%2C
GeneID:393412	9.03811e-05	0.667856	0.0581173	0.381477	0.915729	-0.286379	klhl24b	kelch-like family member 24b
GeneID:393425	0.000174379	-0.574476	0.0711272	-0.322111	0.959484	0.252365	elovl5	ELOVL fatty acid elongase 5%2C
GeneID:393428	0.0016383	-0.561635	0.0604353	-0.375682	0.998071	0.185953	plppr2a	phospholipid phosphatase related 2a
GeneID:393447	0.0492229	0.541374	0.606657	0.199444	0.998071	-0.341929	slc35d1b	solute carrier family 35 (UDP-GlcA/UDP-GalNAc transporter)%2C member D1b
GeneID:393489	0.00191808	0.326742	0.592807	0.0844958	0.460281	-0.242246	zfand2a	zinc finger%2C AN1-type domain 2A%2C
GeneID:393580	0.0326283	0.766838	0.682794	0.219545	0.911057	-0.547294	bco1l	beta-carotene oxygenase 1%2C like%2C
GeneID:393582	0.0141617	0.191648	0.171407	0.124087	0.998071	-0.0675618	dopey2	dopey family member 2%2C
GeneID:393613	0.00127529	-0.720429	0.644232	-0.156119	0.35027	0.56431	kdelr3	KDEL (Lys-Asp-Glu-Leu) endoplasmic reticulum protein retention receptor 3
GeneID:393616	0.0292907	0.253139	0.537314	0.0967344	0.998071	-0.156405	slc30a4	solute carrier family 30 (zinc transporter)%2C member 4%2C
GeneID:393630	0.0399002	-0.724171	0.528741	-0.287011	0.998071	0.43716	thyn1	thymocyte nuclear protein 1
GeneID:393647	0.0402345	0.245425	0.392687	0.12708	0.998071	-0.118344	dus3l	dihydrouridine synthase 3-like (S. cerevisiae)
GeneID:393650	0.00352435	2.16726	0.464395	0.724367	0.677902	-1.44289	irf7	interferon regulatory factor 7%2C transcript variant 2
GeneID:393694	0.00774686	0.275286	0.118883	0.18431	0.998071	-0.0909761	cdc123	cell division cycle 123 homolog (S. cerevisiae)%2C
GeneID:393738	0.0316529	0.22971	0.193111	0.159455	0.998071	-0.0702543	rps27.2	ribosomal protein S27%2C isoform 2
GeneID:393741	0.0181131	0.254799	0.0572997	0.219793	0.998071	-0.0350062	pcmtl	l-isoaspartyl protein carboxyl methyltransferase%2C like
GeneID:393757	0.0485579	0.266165	0.167519	0.206908	0.998071	-0.0592571	chchd10	coiled-coil-helix-coiled-coil-helix domain containing 10
GeneID:393763	0.00775396	-0.498653	0.239853	-0.267978	0.998071	0.230675	aida	axin interactor%2C dorsalization associated
GeneID:393792	0.0134621	-0.24377	0.120485	-0.173169	0.998071	0.0706017	kcnip3a	Kv channel interacting protein 3a%2C calsenilin%2C
GeneID:393801	0.0273789	-0.187218	0.302208	-0.105647	0.998071	0.0815712	gnao1b	guanine nucleotide binding protein (G protein)%2C alpha activating activity polypeptide O%2C b
GeneID:393806	0.0381457	0.321228	0.384342	0.167368	0.998071	-0.15386	snrkb	SNF related kinase b%2C
GeneID:393807	0.00224598	-0.44228	0.0554029	-0.310108	0.998071	0.132172	ppp1r3cb	protein phosphatase 1%2C regulatory subunit 3Cb
GeneID:393818	0.0427307	0.260098	0.127218	0.214321	0.998071	-0.0457764	rps17	ribosomal protein S17
GeneID:393831	0.035083	-0.345867	0.0686029	-0.317114	0.998071	0.0287525	dbi	diazepam binding inhibitor (GABA receptor modulator%2C acyl-CoA binding protein)%2C transcript variant 1
GeneID:393846	0.0431714	0.229633	0.545782	0.0917785	0.998071	-0.137855	becn1	beclin 1%2C autophagy related
GeneID:393884	0.00861165	0.293832	0.0762467	0.220876	0.998071	-0.0729568	sdha	succinate dehydrogenase complex%2C subunit A%2C flavoprotein (Fp)
GeneID:393894	0.0170524	-0.5034	0.362392	-0.239896	0.998071	0.263504	pitpnb	phosphatidylinositol transfer protein%2C beta%2C transcript variant 2
GeneID:393900	0.000701501	0.467346	0.127819	0.253221	0.977493	-0.214125	ercc2	excision repair cross-complementation group 2
GeneID:393910	0.0361415	-0.283309	0.0736787	-0.257061	0.998071	0.0262488	sulf2a	sulfatase 2a
GeneID:393962	0.00384011	0.2	0.0514318	0.149574	0.998071	-0.0504262	usp20	ubiquitin specific peptidase 20%2C
GeneID:393978	0.0403914	-0.263472	0.45202	-0.123749	0.998071	0.139723	ubtfl	upstream binding transcription factor%2C like%2C
GeneID:393995	0.000396157	-0.594154	0.115527	-0.316481	0.932283	0.277674	gpc1b	glypican 1b
GeneID:394017	0.042755	0.302083	0.086513	0.272111	0.998071	-0.0299719	zdhhc16a	zinc finger%2C DHHC-type containing 16a
GeneID:394018	0.00758146	0.270256	0.0934755	0.191343	0.998071	-0.0789131	sf3a2	splicing factor 3a%2C subunit 2
GeneID:394027	0.0327867	0.218972	0.251027	0.138758	0.998071	-0.0802133	rpsa	ribosomal protein SA
GeneID:394048	0.0278439	-0.352063	0.209599	-0.232157	0.998071	0.119905	h2afx	H2A histone family%2C member X
GeneID:394079	0.00133719	1.27019	0.138385	0.697088	0.998071	-0.573099	atxn3	ataxin 3%2C
GeneID:394086	0.0280581	0.32857	0.24579	0.204933	0.998071	-0.123637	hook2	hook microtubule-tethering protein 2
GeneID:394096	0.0416552	0.272579	0.0804473	0.248372	0.998071	-0.024207	sbds	SBDS%2C ribosome maturation factor
GeneID:394099	0.00314913	0.32381	0.0993944	0.2083	0.998071	-0.11551	arrb2b	arrestin%2C beta 2b%2C
GeneID:394110	0.00770039	-0.206483	0.0705635	-0.155738	0.998071	0.0507449	atp6v1aa	ATPase%2C H+ transporting%2C lysosomal%2C V1 subunit Aa
GeneID:394144	0.0358421	0.291721	0.366485	0.155109	0.998071	-0.136612	cnot4b	CCR4-NOT transcription complex%2C subunit 4b
GeneID:394164	0.00292342	0.376515	0.0617529	0.265791	0.998071	-0.110724	edem1	ER degradation enhancer%2C mannosidase alpha-like 1
GeneID:394166	0.0129411	0.277898	0.0801751	0.216178	0.998071	-0.0617201	rps21	ribosomal protein S21
GeneID:394242	0.00352554	0.645586	0.105404	0.413875	0.998071	-0.23171	dnaja3b	DnaJ (Hsp40) homolog%2C subfamily A%2C member 3B
GeneID:402850	0.00967867	0.399977	0.133276	0.267364	0.998071	-0.132612	dcps	decapping enzyme%2C scavenger%2C
GeneID:402894	0.0200416	0.322013	0.0514318	0.286848	0.998071	-0.0351652	smim14	small integral membrane protein 14
GeneID:402905	0.0494377	0.177721	0.283818	0.11379	0.998071	-0.063931	znf706	zinc finger protein 706%2C transcript variant 4
GeneID:402913	0.0187649	0.290678	0.0536187	0.255003	0.998071	-0.0356751	ubxn7	UBX domain protein 7
GeneID:402932	0.00762372	0.381874	0.164157	0.23389	0.998071	-0.147984	ino80e	INO80 complex subunit E%2C transcript variant 1
GeneID:402936	0.000714653	0.671127	0.103928	0.382966	0.998071	-0.288161	fancg	Fanconi anemia%2C complementation group G
GeneID:402937	0.0355465	-0.984694	0.0680706	-0.894498	0.998071	0.0901961	mgp	matrix Gla protein
GeneID:402952	0.0115054	-0.259886	0.131598	-0.17711	0.998071	0.0827761	zgc:77262	zgc:77262
GeneID:402983	0.0418371	-0.443171	0.0557531	-0.43116	0.998071	0.0120107	tcea3	transcription elongation factor A (SII)%2C 3%2C
GeneID:402992	0.0358153	-0.315814	0.0711552	-0.288078	0.998071	0.0277359	scamp1	secretory carrier membrane protein 1
GeneID:402997	0.0295902	-0.540472	0.314417	-0.29935	0.998071	0.241122	tmem62	transmembrane protein 62%2C
GeneID:403006	0.0150305	0.187795	0.154699	0.126281	0.998071	-0.0615135	nptnb	neuroplastin b
GeneID:403035	0.0389004	0.251853	0.209506	0.175594	0.998071	-0.0762592	tbpl1	TBP-like 1%2C
GeneID:403038	5.18775e-05	0.550078	0.267967	0.200427	0.371819	-0.349651	lman2la	lectin%2C mannose-binding 2-like a
GeneID:403074	0.047744	0.32379	0.501928	0.143195	0.998071	-0.180595	fnbp4	formin binding protein 4
GeneID:404211	0.0387456	-0.540345	0.330378	-0.305707	0.998071	0.234638	pik3r2	phosphoinositide-3-kinase%2C regulatory subunit 2 (beta)%2C
GeneID:404232	0.0490817	-0.294595	0.370926	-0.162982	0.998071	0.131613	chst11	carbohydrate (chondroitin 4) sulfotransferase 11%2C
GeneID:404606	0.0336702	0.330469	0.162656	0.243753	0.998071	-0.0867161	pithd1	PITH (C-terminal proteasome-interacting domain of thioredoxin-like) domain containing 1
GeneID:404609	0.0335181	-1.3643	0.205271	-0.920549	0.998071	0.443753	slc22a6l	solute carrier family 22 (organic anion transporter)%2C member 6%2C like
GeneID:404629	0.0386107	-0.581677	0.2889	-0.347123	0.998071	0.234554	nbl1	neuroblastoma 1%2C DAN family BMP antagonist
GeneID:405809	0.0291956	1.34492	0.771432	0.273949	0.786022	-1.07097	lgals3bpb	lectin%2C galactoside-binding%2C soluble%2C 3 binding protein b
GeneID:405830	0.0131772	0.709027	0.0579554	0.588148	0.998071	-0.120879	lgals2a	lectin%2C galactoside-binding%2C soluble%2C 2a
GeneID:406261	0.00502303	0.242095	0.0941726	0.164286	0.998071	-0.0778094	pdcd4a	programmed cell death 4a%2C
GeneID:406265	0.000686249	-0.85378	0.070956	-0.508757	0.998071	0.345023	agpat4	1-acylglycerol-3-phosphate O-acyltransferase 4 (lysophosphatidic acid acyltransferase%2C delta)
GeneID:406267	0.018364	0.273618	0.416305	0.121793	0.998071	-0.151825	hnrnpk	heterogeneous nuclear ribonucleoprotein K
GeneID:406271	0.0421325	0.185042	0.147948	0.145445	0.998071	-0.0395967	etfb	electron-transfer-flavoprotein%2C beta polypeptide
GeneID:406288	0.0228669	0.295485	0.497195	0.117576	0.998071	-0.177909	srsf1a	serine/arginine-rich splicing factor 1a%2C
GeneID:406293	7.373e-05	0.691452	0.285925	0.248189	0.383242	-0.443263	tcp11l2	t-complex 11%2C testis-specific-like 2%2C
GeneID:406322	0.042755	-0.671874	0.0877439	-0.595885	0.998071	0.0759891	poc1a	POC1 centriolar protein A
GeneID:406325	0.0109172	-0.74638	0.242742	-0.413277	0.998071	0.333104	acaa2	acetyl-CoA acyltransferase 2
GeneID:406350	0.0178757	-0.976858	0.0705993	-0.804645	0.998071	0.172213	uhrf1	ubiquitin-like with PHD and ring finger domains 1
GeneID:406376	0.0489586	0.32589	0.0845035	0.302693	0.998071	-0.0231974	rtcb	RNA 2'%2C3'-cyclic phosphate and 5'-OH ligase
GeneID:406383	0.0159291	-0.227193	0.333275	-0.113533	0.998071	0.113659	cmpk	cytidylate kinase
GeneID:406384	0.023158	-0.254995	0.194693	-0.168564	0.998071	0.0864316	gmfb	glia maturation factor%2C beta
GeneID:406420	0.0208091	-0.324567	0.530685	-0.119686	0.977493	0.20488	wls	wntless Wnt ligand secretion mediator
GeneID:406449	0.00151389	0.440254	0.0859999	0.276381	0.998071	-0.163873	ptges3a	prostaglandin E synthase 3a (cytosolic)
GeneID:406463	0.007773	0.665128	0.176001	0.400019	0.998071	-0.265109	nfkbiaa	nuclear factor of kappa light polypeptide gene enhancer in B-cells inhibitor%2C alpha a
GeneID:406473	0.00322024	1.23008	0.0598539	0.886778	0.998071	-0.343301	pck2	phosphoenolpyruvate carboxykinase 2 (mitochondrial)
GeneID:406517	0.0364222	-0.223862	0.469707	-0.100308	0.998071	0.123554	ilf2	interleukin enhancer binding factor 2
GeneID:406528	0.0229454	0.689327	0.131888	0.511433	0.998071	-0.177894	tdh	L-threonine dehydrogenase%2C
GeneID:406566	0.0211293	0.288493	0.561012	0.100898	0.959484	-0.187595	rsrc2	arginine/serine-rich coiled-coil 2%2C
GeneID:406567	0.0346772	1.18539	0.535149	0.463901	0.998071	-0.721493	fggy	FGGY carbohydrate kinase domain containing
GeneID:406575	0.0045938	-0.411438	0.430372	-0.152791	0.826092	0.258647	lta4h	leukotriene A4 hydrolase
GeneID:406581	0.00658684	0.275867	0.764709	0.0492193	0.472236	-0.226648	gkap1	G kinase anchoring protein 1
GeneID:406590	0.0242832	0.506746	0.160872	0.35798	0.998071	-0.148766	ak4	adenylate kinase 4%2C
GeneID:406627	0.0307441	-0.485817	0.1801	-0.342373	0.998071	0.143444	pebp1	phosphatidylethanolamine binding protein 1
GeneID:406645	0.0203924	0.47488	0.248896	0.282419	0.998071	-0.192462	ctsba	cathepsin Ba
GeneID:406648	0.0085602	0.335201	0.156046	0.210991	0.998071	-0.12421	ppt1	palmitoyl-protein thioesterase 1 (ceroid-lipofuscinosis%2C neuronal 1%2C infantile)%2C
GeneID:406672	0.018364	-0.22099	0.155615	-0.151282	0.998071	0.0697075	uba2	ubiquitin-like modifier activating enzyme 2%2C
GeneID:406683	0.0300868	-0.289756	0.0720555	-0.25652	0.998071	0.0332362	zgc:56304	zgc:56304%2C
GeneID:406686	0.0445028	0.2108	0.112487	0.180293	0.998071	-0.0305068	rps11	ribosomal protein S11
GeneID:406725	0.029242	-0.441533	0.208126	-0.294466	0.998071	0.147067	elovl1b	ELOVL fatty acid elongase 1b%2C
GeneID:406751	0.0456993	0.259228	0.583021	0.0974458	0.998071	-0.161782	srrm1	serine/arginine repetitive matrix 1%2C
GeneID:406771	0.0457595	0.224905	0.104557	0.19643	0.998071	-0.0284747	cwc25	CWC25 spliceosome-associated protein homolog (S. cerevisiae)
GeneID:406776	0.00262316	0.26652	0.0999925	0.16859	0.998071	-0.0979302	uba3	ubiquitin-like modifier activating enzyme 3%2C
GeneID:406791	0.0046046	-0.208353	0.158127	-0.122651	0.998071	0.0857017	hk1	hexokinase 1
GeneID:406811	0.0364222	-0.717792	0.0598168	-0.679288	0.998071	0.0385045	zgc:55461	zgc:55461
GeneID:406849	0.0322216	-0.209379	0.0552928	-0.196495	0.998071	0.0128841	trim36	tripartite motif containing 36
GeneID:407612	0.0271576	0.577332	0.154461	0.418936	0.998071	-0.158396	tmem106a	transmembrane protein 106A
GeneID:407617	1.26977e-05	-0.455989	0.0617862	-0.233437	0.68158	0.222552	cadps2	Ca++-dependent secretion activator 2%2C
GeneID:407633	0.0440469	-0.167082	0.220312	-0.116531	0.998071	0.050551	prrc2c	proline-rich coiled-coil 2C%2C
GeneID:407642	0.0429646	0.207047	0.142096	0.165056	0.998071	-0.0419907	mrps31	mitochondrial ribosomal protein S31
GeneID:407654	0.0181131	0.340419	0.0792277	0.276469	0.998071	-0.06395	mob1bb	MOB kinase activator 1Bb
GeneID:407679	0.0236273	0.36878	0.0507537	0.336385	0.998071	-0.0323954	topbp1	topoisomerase (DNA) II binding protein 1%2C
GeneID:415148	0.0126116	-0.348634	0.402537	-0.15023	0.998071	0.198404	sae1	SUMO1 activating enzyme subunit 1%2C
GeneID:415159	0.0434388	0.262395	0.154461	0.204912	0.998071	-0.0574832	rpl37	ribosomal protein L37
GeneID:415188	0.0316529	0.250224	0.0917515	0.21183	0.998071	-0.0383941	tmem19	transmembrane protein 19
GeneID:415215	0.0187478	0.224916	0.180942	0.148081	0.998071	-0.0768352	fgfr1op	FGFR1 oncogene partner%2C
GeneID:415255	0.033022	0.284004	0.117061	0.229237	0.998071	-0.0547669	wipf2b	WAS/WASL interacting protein family%2C member 2b%2C
GeneID:431715	0.0253305	0.616926	0.222279	0.395688	0.998071	-0.221238	rbck1	RanBP-type and C3HC4-type zinc finger containing 1%2C
GeneID:431730	0.0307846	-0.346079	0.0565076	-0.321366	0.998071	0.0247129	cdc42ep4a	CDC42 effector protein (Rho GTPase binding) 4a%2C
GeneID:431744	0.00157513	0.431685	0.163944	0.230266	0.998071	-0.201419	sh3bgrl2	SH3 domain binding glutamate-rich protein like 2
GeneID:436587	0.0310559	0.273564	0.0670357	0.246679	0.998071	-0.0268847	ltv1	LTV1 ribosome biogenesis factor
GeneID:436615	0.0078385	1.02144	0.342597	0.464829	0.987224	-0.556608	gbp1	guanylate binding protein 1%2C
GeneID:436667	0.026975	0.405609	0.875293	0.0489037	0.607089	-0.356705	b9d2	B9 protein domain 2%2C
GeneID:436721	0.000565312	0.352582	0.21801	0.159953	0.786022	-0.192629	ing2	inhibitor of growth family%2C member 2
GeneID:436764	0.0148927	-0.2833	0.177046	-0.182654	0.998071	0.100646	olfm1a	olfactomedin 1a%2C
GeneID:436766	0.029242	0.690058	0.0655796	0.618981	0.998071	-0.0710764	jdp2b	Jun dimerization protein 2b
GeneID:436767	0.0397225	0.361204	0.144524	0.283558	0.998071	-0.0776466	rergla	RERG/RAS-like a
GeneID:436787	0.0129113	0.461666	0.909173	0.0374796	0.429347	-0.424186	dusp22a	dual specificity phosphatase 22a
GeneID:436805	0.00133944	-0.762721	0.0554029	-0.512755	0.998071	0.249966	zgc:92912	zgc:92912
GeneID:436832	0.0169506	0.373803	0.0994419	0.285966	0.998071	-0.0878373	slc35f6	solute carrier family 35%2C member F6
GeneID:436841	0.0427158	1.93734	0.379682	1.02446	0.998071	-0.912879	gc	group-specific component (vitamin D binding protein)
GeneID:436842	5.63651e-05	1.03954	0.0912828	0.527803	0.73089	-0.511741	tpmt.1	thiopurine S-methyltransferase%2C tandem duplicate 1
GeneID:436864	0.0250859	-0.388501	0.108183	-0.306098	0.998071	0.0824027	rnd3b	Rho family GTPase 3b
GeneID:436870	0.026975	-0.255954	0.164788	-0.182034	0.998071	0.0739199	syn2a	synapsin IIa
GeneID:436888	0.012935	0.389016	0.181879	0.244582	0.998071	-0.144434	mterf3	mitochondrial transcription termination factor 3
GeneID:436896	0.0254233	0.298524	0.313643	0.164023	0.998071	-0.134501	zgc:92249	zgc:92249
GeneID:436966	0.0429135	-0.357567	0.283496	-0.221908	0.998071	0.13566	zgc:91818	zgc:91818
GeneID:436982	0.0323629	-0.602802	0.392524	-0.293671	0.998071	0.309132	ophn1	oligophrenin 1
GeneID:437002	0.0211332	0.169135	0.350888	0.0853495	0.998071	-0.083786	wipi2	WD repeat domain%2C phosphoinositide interacting 2
GeneID:437016	0.039668	0.709267	0.74518	0.169445	0.898236	-0.539822	tk2	thymidine kinase 2%2C mitochondrial%2C
GeneID:437018	0.0456993	-0.389404	0.478758	-0.177215	0.998071	0.212189	impa1	inositol monophosphatase 1%2C
GeneID:445048	0.00101365	0.470962	0.0597713	0.309075	0.998071	-0.161887	dnal1	dynein%2C axonemal%2C light chain 1
GeneID:445102	0.00115284	1.83929	0.214447	0.884273	0.852126	-0.95502	c8a	complement component 8%2C alpha polypeptide%2C
GeneID:445114	0.0306377	-0.41828	0.299901	-0.240827	0.998071	0.177454	cdk5r2b	cyclin-dependent kinase 5%2C regulatory subunit 2b (p39)
GeneID:445119	0.0043508	-0.513783	0.0989975	-0.337712	0.998071	0.176071	traf3	TNF receptor-associated factor 3%2C
GeneID:445153	0.0439272	0.186731	0.241533	0.125906	0.998071	-0.0608244	itsn2b	intersectin 2b%2C
GeneID:445218	0.0356081	-0.510028	0.282392	-0.309023	0.998071	0.201005	boka	BCL2-related ovarian killer a%2C
GeneID:445238	0.0497831	0.213753	0.134562	0.177848	0.998071	-0.0359047	si:ch211-191d15.2	si:ch211-191d15.2
GeneID:445244	0.0322841	-0.847545	0.236631	-0.538585	0.998071	0.30896	ap1m3	adaptor-related protein complex 1%2C mu 3 subunit
GeneID:445290	0.0250859	0.201977	0.0539353	0.18403	0.998071	-0.017947	acat1	acetyl-CoA acetyltransferase 1
GeneID:445305	0.0322841	-0.217936	0.112667	-0.176647	0.998071	0.0412886	arpc4l	actin related protein 2/3 complex%2C subunit 4%2C like
GeneID:445306	0.000383298	-0.423617	0.0940877	-0.235963	0.979921	0.187654	eif3ha	eukaryotic translation initiation factor 3%2C subunit H%2C a
GeneID:445310	0.0199842	-0.228952	0.486298	-0.0910035	0.998071	0.137949	tmem179	transmembrane protein 179
GeneID:445321	0.0315268	0.257466	0.0514318	0.244178	0.998071	-0.0132876	mrps27	mitochondrial ribosomal protein S27
GeneID:445386	0.046242	-0.631708	0.143556	-0.503523	0.998071	0.128185	ndc80	NDC80 kinetochore complex component
GeneID:445398	0.00097435	0.382922	0.21378	0.181229	0.875409	-0.201693	snrnp70	small nuclear ribonucleoprotein 70 (U1)%2C
GeneID:445403	0.00160979	0.443383	0.15092	0.242677	0.998071	-0.200706	uspl1	ubiquitin specific peptidase like 1%2C
GeneID:445472	0.032925	-0.392371	0.384211	-0.197094	0.998071	0.195277	myo6b	myosin VIb%2C
GeneID:445487	0.0276532	0.296165	0.481328	0.124426	0.998071	-0.171739	fuca2	fucosidase%2C alpha-L- 2%2C plasma
GeneID:445491	0.0107401	0.226917	0.187184	0.13844	0.998071	-0.0884771	crbn	cereblon%2C
GeneID:445816	0.00241875	-2.00823	0.455529	-0.654817	0.614789	1.35341	mstna	myostatin a
GeneID:446115	0.00398413	-0.341245	0.387005	-0.134918	0.852126	0.206327	nomo	nodal modulator
GeneID:446130	0.0363389	0.359026	0.108364	0.299666	0.998071	-0.0593596	si:ch211-237l4.6	si:ch211-237l4.6
GeneID:447830	0.00638405	-0.705757	0.0680149	-0.517532	0.998071	0.188224	abhd3	abhydrolase domain containing 3
GeneID:447836	0.000999348	-1.68944	0.0883811	-0.96983	0.998071	0.719612	pfkma	phosphofructokinase%2C muscle a
GeneID:447841	0.0287629	0.325416	0.569075	0.116802	0.987224	-0.208614	glmp	glycosylated lysosomal membrane protein
GeneID:447844	0.0350198	0.207988	0.16571	0.15347	0.998071	-0.0545172	slc35b1	solute carrier family 35%2C member B1
GeneID:447864	0.020587	0.441198	0.727626	0.1021	0.766714	-0.339098	ass1	argininosuccinate synthase 1
GeneID:447914	0.0295902	0.410099	0.184009	0.285507	0.998071	-0.124592	cox17	COX17 cytochrome c oxidase copper chaperone
GeneID:448841	0.0110315	-0.364026	0.19147	-0.220792	0.998071	0.143234	grid2	glutamate receptor%2C ionotropic%2C delta 2%2C
GeneID:448942	0.0212819	0.254565	0.126319	0.189449	0.998071	-0.0651163	vps33a	vacuolar protein sorting 33A
GeneID:449538	0.0320073	-0.721672	0.191961	-0.499663	0.998071	0.222009	opcml	opioid binding protein/cell adhesion molecule-like
GeneID:449652	0.00563519	0.626042	0.616586	0.168114	0.61691	-0.457928	tmem56b	transmembrane protein 56b%2C
GeneID:449795	0.00211867	-0.255708	0.125564	-0.15005	0.998071	0.105658	zgc:101840	zgc:101840
GeneID:449796	0.0397225	-0.267277	0.0640633	-0.252854	0.998071	0.0144227	ank1a	ankyrin 1%2C erythrocytic a%2C
GeneID:449827	0.0198458	-0.182726	0.187875	-0.119385	0.998071	0.063341	nutf2	nuclear transport factor 2
GeneID:449836	0.021256	0.37859	0.357989	0.18966	0.998071	-0.188929	fra10ac1	FRA10A associated CGG repeat 1
GeneID:449926	0.0280581	-0.606078	0.662219	-0.172437	0.904469	0.433641	iah1	isoamyl acetate-hydrolyzing esterase 1 homolog (S. cerevisiae)
GeneID:449995	0.0295984	0.385841	0.165636	0.277602	0.998071	-0.108239	atl3	atlastin 3%2C
GeneID:450025	0.0239113	0.677157	0.671129	0.187796	0.866447	-0.489361	cutc	cutC copper transporter homolog (E. coli)
GeneID:450067	0.0293636	0.714022	0.404419	0.346149	0.998071	-0.367873	ormdl3	ORMDL sphingolipid biosynthesis regulator 3
GeneID:450068	0.0106636	0.415154	0.0917515	0.306707	0.998071	-0.108447	asah1a	N-acylsphingosine amidohydrolase (acid ceramidase) 1a%2C
GeneID:474324	0.0240895	0.324503	0.398901	0.153713	0.998071	-0.17079	dpf2	D4%2C zinc and double PHD fingers family 2%2C
GeneID:474327	0.00495176	-0.198671	0.147747	-0.120035	0.998071	0.0786364	capza1b	capping protein (actin filament) muscle Z-line%2C alpha 1b
GeneID:492341	0.044188	0.224776	0.286169	0.140715	0.998071	-0.084061	pcf11	PCF11 cleavage and polyadenylation factor subunit
GeneID:492362	0.038082	0.61483	0.358205	0.334702	0.998071	-0.280128	klhl12	kelch-like family member 12
GeneID:492495	0.0104573	0.234961	0.0896828	0.173889	0.998071	-0.0610716	slu7	SLU7 homolog%2C splicing factor%2C
GeneID:492500	0.0375019	0.757438	0.342181	0.422583	0.998071	-0.334855	gsto2	glutathione S-transferase omega 2
GeneID:492518	0.0246684	0.755876	0.108167	0.595549	0.998071	-0.160327	haao	3-hydroxyanthranilate 3%2C4-dioxygenase%2C
GeneID:492689	0.0161498	0.479303	0.790406	0.0855968	0.614789	-0.393706	fam83d	family with sequence similarity 83%2C member D
GeneID:492804	0.0498022	-0.439836	0.800324	-0.0860594	0.872297	0.353776	phyhd1	phytanoyl-CoA dioxygenase domain containing 1%2C
GeneID:493613	0.0174525	-0.512571	0.180414	-0.332866	0.998071	0.179705	gna11b	guanine nucleotide binding protein (G protein)%2C alpha 11b (Gq class)
GeneID:494035	0.0453877	0.45337	0.0858893	0.413479	0.998071	-0.0398909	mtfr1	mitochondrial fission regulator 1
GeneID:494037	0.0318921	0.339753	0.0980156	0.284609	0.998071	-0.055144	cdca4	cell division cycle associated 4%2C
GeneID:494046	0.00930937	0.404201	0.117627	0.277419	0.998071	-0.126781	anapc4	anaphase promoting complex subunit 4%2C
GeneID:494074	0.00324677	0.419977	0.286694	0.193149	0.928281	-0.226827	ttc26	tetratricopeptide repeat domain 26%2C
GeneID:494083	0.0111366	-0.877797	0.151206	-0.562075	0.998071	0.315722	mogat3b	monoacylglycerol O-acyltransferase 3b
GeneID:494133	0.00903053	0.625755	0.783953	0.10608	0.513494	-0.519676	srsf6b	serine/arginine-rich splicing factor 6b%2C
GeneID:494176	0.0232946	0.643811	0.187875	0.432162	0.998071	-0.211649	rdh12l	retinol dehydrogenase 12%2C like
GeneID:494477	0.00167852	-0.727036	0.110954	-0.431256	0.998071	0.295781	tfr1a	transferrin receptor 1a%2C
GeneID:494496	0.0077798	0.414902	0.128099	0.273854	0.998071	-0.141048	zgc:86609	zgc:86609%2C
GeneID:497183	0.0496774	-0.518721	0.152377	-0.415283	0.998071	0.103438	grhpra	glyoxylate reductase/hydroxypyruvate reductase a
GeneID:497282	0.0094992	0.331068	0.0604353	0.262652	0.998071	-0.0684167	smchd1	structural maintenance of chromosomes flexible hinge domain containing 1
GeneID:497302	0.00707465	-0.578564	0.103706	-0.394181	0.998071	0.184383	si:dkeyp-77h1.4	si:dkeyp-77h1.4%2C
GeneID:497306	0.00747327	0.374664	0.172187	0.225345	0.998071	-0.149319	sorl1	sortilin-related receptor%2C L(DLR class) A repeats containing%2C
GeneID:497403	0.0237789	0.631747	0.502339	0.251011	0.998071	-0.380735	cenpf	centromere protein F%2C
GeneID:497461	0.0406703	-0.29779	0.0872378	-0.265878	0.998071	0.0319123	ca16c	carbonic anhydrase XVI c%2C
GeneID:497505	0.0485445	-1.7215	0.113205	-1.47991	0.998071	0.241588	acana	aggrecan a%2C
GeneID:497647	0.00582066	0.356112	0.0553175	0.272675	0.998071	-0.0834366	kcnj11l	potassium inwardly-rectifying channel%2C subfamily J%2C member 11%2C like
GeneID:497648	0.0207223	-0.322269	0.0883516	-0.259611	0.998071	0.0626582	dlg1l	discs%2C large (Drosophila) homolog 1%2C like%2C
GeneID:503756	0.0310014	-0.533748	0.329663	-0.292785	0.998071	0.240964	gpm6bb	glycoprotein M6Bb
GeneID:503771	2.72445e-06	0.561382	0.274104	0.178806	0.116872	-0.382577	zgc:112982	zgc:112982%2C
GeneID:503933	0.0233358	-0.633969	0.132542	-0.464029	0.998071	0.16994	slc44a1b	solute carrier family 44 (choline transporter)%2C member 1b%2C
GeneID:503946	0.01884	0.474432	0.652896	0.134515	0.847986	-0.339916	fhod1	formin homology 2 domain containing 1%2C
GeneID:541315	0.0301632	-0.809799	0.116837	-0.640958	0.998071	0.168841	adcyap1r1a	adenylate cyclase activating polypeptide 1a (pituitary) receptor type I%2C transcript variant 1
GeneID:541316	0.0404364	0.482942	0.210848	0.338515	0.998071	-0.144427	lrrc1	leucine rich repeat containing 1
GeneID:541335	0.0239702	1.21803	0.771705	0.24671	0.73089	-0.971319	zgc:114046	zgc:114046
GeneID:541353	0.0234671	0.311682	0.301682	0.172871	0.998071	-0.138811	napga	N-ethylmaleimide-sensitive factor attachment protein%2C gamma a%2C
GeneID:541423	0.000734301	0.435108	0.0894793	0.257008	0.998071	-0.1781	smyd2a	SET and MYND domain containing 2a
GeneID:541523	0.0397225	-0.226794	0.443125	-0.107431	0.998071	0.119363	eif4e2	eukaryotic translation initiation factor 4E family member 2%2C
GeneID:541539	1.59132e-06	2.53853	0.08708	1.09921	0.25498	-1.43932	alpi.1	alkaline phosphatase%2C intestinal%2C tandem duplicate 1%2C
GeneID:544665	0.00353587	0.529019	0.164663	0.301111	0.998071	-0.227909	stc2a	stanniocalcin 2a
GeneID:550238	0.00499347	0.368307	0.455037	0.133541	0.809002	-0.234767	lmbrd2a	LMBR1 domain containing 2a%2C
GeneID:550276	0.0437011	0.409741	0.305888	0.247762	0.998071	-0.16198	abhd4	abhydrolase domain containing 4%2C
GeneID:550285	0.00960662	-0.399711	0.10198	-0.28131	0.998071	0.118401	cdk10	cyclin-dependent kinase 10%2C
GeneID:550326	0.0330729	0.397541	0.180912	0.283458	0.998071	-0.114083	zgc:110239	zgc:110239
GeneID:550329	0.031705	0.193125	0.0653325	0.175633	0.998071	-0.0174927	fam50a	family with sequence similarity 50%2C member A
GeneID:550357	6.66388e-06	1.33977	0.240608	0.463909	0.193112	-0.875857	cremb	cAMP responsive element modulator b%2C
GeneID:550369	7.91361e-05	-2.36721	0.149354	-1.02451	0.534834	1.34271	nsdhl	NAD(P) dependent steroid dehydrogenase-like
GeneID:550377	0.0110988	-0.568723	0.114962	-0.399151	0.998071	0.169572	sema6dl	sema domain%2C transmembrane domain (TM)%2C and cytoplasmic domain%2C (semaphorin) 6D%2C like%2C
GeneID:550431	0.0290837	-0.701814	0.0566472	-0.646117	0.998071	0.0556972	cldn19	claudin 19%2C
GeneID:550447	0.0334766	-0.299858	0.389632	-0.149835	0.998071	0.150023	osgep	O-sialoglycoprotein endopeptidase
GeneID:550461	0.00603878	0.351272	0.073598	0.255779	0.998071	-0.0954927	zgc:112083	zgc:112083%2C
GeneID:550468	0.00536936	-1.41217	0.139981	-0.839882	0.998071	0.572284	zgc:112437	zgc:112437
GeneID:550474	0.0156801	-0.37868	0.246166	-0.217596	0.998071	0.161084	babam2	BRISC and BRCA1 A complex member 2%2C
GeneID:550518	0.0142635	-1.11639	0.990928	-0.00860306	0.333495	1.10778	twist1b	twist family bHLH transcription factor 1b%2C
GeneID:550520	0.0295984	-0.394266	0.171502	-0.27884	0.998071	0.115426	zgc:110204	zgc:110204
GeneID:550525	0.016757	-0.800342	0.0985529	-0.593223	0.998071	0.207119	zgc:110197	zgc:110197%2C
GeneID:550565	0.0438102	0.817526	0.0667364	0.779443	0.998071	-0.038083	gnpda1	glucosamine-6-phosphate deaminase 1
GeneID:550570	0.0161274	0.521061	0.0604353	0.439001	0.998071	-0.0820599	itprip	inositol 1%2C4%2C5-trisphosphate receptor interacting protein
GeneID:550583	0.00339706	0.422324	0.142096	0.250265	0.998071	-0.172059	ift22	intraflagellar transport 22 homolog (Chlamydomonas)
GeneID:553082	0.0315268	-0.375809	0.361599	-0.196295	0.998071	0.179514	klf7b	Kruppel-like factor 7b
GeneID:553087	0.0207744	0.415861	0.240608	0.251316	0.998071	-0.164545	nisch	nischarin%2C
GeneID:553187	0.027548	-0.827954	0.214572	-0.537257	0.998071	0.290697	dnmt3aa	DNA (cytosine-5-)-methyltransferase 3 alpha a
GeneID:553212	0.0233358	0.307192	0.535395	0.114273	0.985764	-0.192919	st8sia6	ST8 alpha-N-acetyl-neuraminide alpha-2%2C8-sialyltransferase 6
GeneID:553250	0.0104783	0.386653	0.263635	0.207001	0.998071	-0.179652	zgc:152808	zgc:152808
GeneID:553253	0.0157976	0.450959	0.132322	0.318976	0.998071	-0.131982	tmem55bb	transmembrane protein 55Bb
GeneID:553275	0.0116151	-0.293396	0.467804	-0.112943	0.937105	0.180452	mtdhb	metadherin b%2C
GeneID:553292	0.0120782	0.213629	0.0782618	0.165422	0.998071	-0.0482074	setdb1a	SET domain%2C bifurcated 1a
GeneID:553300	0.0049103	-0.333567	0.0736787	-0.237193	0.998071	0.0963732	dchs1b	dachsous cadherin-related 1b%2C
GeneID:553305	0.000979896	-0.424253	0.146714	-0.223052	0.977493	0.201201	ipo4	importin 4
GeneID:553306	0.0160476	0.30007	0.229907	0.178726	0.998071	-0.121344	evi5b	ecotropic viral integration site 5b%2C
GeneID:553310	0.026193	-0.767501	0.399481	-0.360015	0.998071	0.407486	elmo3	engulfment and cell motility 3%2C
GeneID:553349	0.00302151	-1.77998	0.864512	-0.169974	0.22822	1.61001	znf185	zinc finger protein 185 with LIM domain
GeneID:553373	0.0174671	0.484042	0.45364	0.201824	0.998071	-0.282218	ccndbp1	cyclin D-type binding-protein 1
GeneID:553447	0.011333	0.443674	0.195026	0.268793	0.998071	-0.174882	morc3a	MORC family CW-type zinc finger 3a
GeneID:553533	0.0476508	0.180084	0.818416	0.0328519	0.852126	-0.147232	btbd6b	BTB (POZ) domain containing 6b
GeneID:553621	0.002089	-0.297402	0.133841	-0.170862	0.998071	0.126541	nxn	nucleoredoxin
GeneID:553688	0.0118831	0.91425	0.081307	0.702791	0.998071	-0.211459	bach1b	BTB and CNC homology 1%2C basic leucine zipper transcription factor 1 b
GeneID:553765	0.0138895	-0.49706	0.431138	-0.208414	0.998071	0.288646	pcbp3	poly(rC) binding protein 3%2C
GeneID:554014	0.0442984	-0.981624	0.848776	-0.1501	0.79228	0.831523	pcdh1g30	protocadherin 1 gamma 30
GeneID:554092	0.00375044	0.403744	0.327727	0.175912	0.914294	-0.227832	tbc1d17	TBC1 domain family%2C member 17%2C
GeneID:554146	0.0364222	-1.31114	0.534781	-0.494418	0.998071	0.816721	gins2	GINS complex subunit 2
GeneID:554155	0.00595338	0.296451	0.0637142	0.221869	0.998071	-0.0745818	rps27.1	ribosomal protein S27%2C isoform 1
GeneID:554268	0.0278439	-0.704229	0.359505	-0.357489	0.998071	0.34674	col4a6	collagen%2C type IV%2C alpha 6%2C
GeneID:554836	0.036732	0.546228	0.823923	0.0929513	0.786022	-0.453277	cry1ab	cryptochrome circadian clock 1ab
GeneID:555163	0.0191446	0.228206	0.315461	0.120348	0.998071	-0.107858	mpzl1l	myelin protein zero-like 1 like%2C
GeneID:555179	0.0118241	-0.413757	0.1686	-0.262406	0.998071	0.15135	gramd2aa	GRAM domain containing 2Aa%2C
GeneID:555183	0.00855148	0.518697	0.115545	0.354494	0.998071	-0.164203	rfx1b	regulatory factor X%2C 1b (influences HLA class II expression)%2C
GeneID:555224	0.0138414	-0.272924	0.133416	-0.188888	0.998071	0.0840365	si:dkey-91i10.2	si:dkey-91i10.2%2C
GeneID:555251	0.00327548	-0.476165	0.249813	-0.23172	0.982315	0.244446	inaa	internexin neuronal intermediate filament protein%2C alpha a
GeneID:555268	0.0374711	0.301453	0.142315	0.235219	0.998071	-0.066234	coa7	cytochrome c oxidase assembly factor 7
GeneID:555303	0.0357232	2.62127	0.974845	0.0639983	0.526612	-2.55727	si:dkeyp-118h9.7	si:dkeyp-118h9.7
GeneID:555341	0.0490174	-0.384847	0.233205	-0.266606	0.998071	0.118241	tspan9a	tetraspanin 9a%2C
GeneID:555391	0.00887352	0.312178	0.113994	0.215043	0.998071	-0.0971351	trim3b	tripartite motif containing 3b%2C
GeneID:555414	0.000715325	0.30679	0.384342	0.107295	0.546477	-0.199495	hdlbpb	high density lipoprotein binding protein b
GeneID:555432	0.0283505	0.763967	0.276702	0.451223	0.998071	-0.312745	crema	cAMP responsive element modulator a%2C
GeneID:555449	0.016702	-0.542405	0.284027	-0.294609	0.998071	0.247796	tmtc1	transmembrane and tetratricopeptide repeat containing 1%2C
GeneID:555481	0.0498536	-0.586397	0.133276	-0.48872	0.998071	0.0976766	zgc:154142	zgc:154142
GeneID:555504	0.0207225	-0.225187	0.992782	0.00159466	0.371819	0.226782	pcdh7b	protocadherin 7b%2C
GeneID:555552	0.0201819	-0.847263	0.834319	-0.119544	0.602037	0.727719	si:ch211-133l11.10	si:ch211-133l11.10%2C
GeneID:555590	0.0366117	-0.193097	0.136776	-0.152193	0.998071	0.0409039	nova1	neuro-oncological ventral antigen 1
GeneID:555728	0.021256	0.6296	0.182052	0.420255	0.998071	-0.209345	carf	calcium responsive transcription factor%2C
GeneID:555760	0.0484636	0.259541	0.273399	0.16868	0.998071	-0.0908606	mrps30	mitochondrial ribosomal protein S30
GeneID:555775	0.0371536	0.338705	0.247111	0.220607	0.998071	-0.118099	ginm1	glycoprotein integral membrane 1
GeneID:555795	0.0111709	0.43212	0.460129	0.168424	0.940389	-0.263696	si:ch211-260e23.9	si:ch211-260e23.9
GeneID:555812	0.0307441	0.768403	0.99852	-0.00136717	0.460281	-0.76977	ucp2	uncoupling protein 2%2C
GeneID:555921	0.0317449	-0.748235	0.149159	-0.55529	0.998071	0.192946	kcnb2	potassium voltage-gated channel%2C Shab-related subfamily%2C member 2%2C
GeneID:555931	0.00657387	-1.26535	0.396932	-0.486862	0.898236	0.77849	zgc:171686	zgc:171686
GeneID:555970	0.00815577	0.186854	0.209362	0.106616	0.998071	-0.0802381	snx14	sorting nexin 14%2C
GeneID:555987	0.0412299	-0.238045	0.193455	-0.171386	0.998071	0.066659	jakmip1	janus kinase and microtubule interacting protein 1%2C
GeneID:555988	0.0322841	0.557215	0.123051	0.442424	0.998071	-0.114791	si:rp71-1d10.5	si:rp71-1d10.5
GeneID:556064	0.039474	-0.496551	0.202912	-0.348353	0.998071	0.148198	c1ql1	complement C1q like 1
GeneID:556134	0.00474227	-0.516941	0.777775	-0.0836263	0.423301	0.433314	zbtb47a	zinc finger and BTB domain containing 47a
GeneID:556205	0.0458177	0.260117	0.0938893	0.23315	0.998071	-0.026967	wu:fc17b08	wu:fc17b08%2C
GeneID:556236	0.000859522	0.666351	0.229828	0.304116	0.829896	-0.362235	acacb	acetyl-CoA carboxylase beta%2C
GeneID:556237	0.0382949	-0.502862	0.070575	-0.460248	0.998071	0.0426141	man1b1b	mannosidase%2C alpha%2C class 1B%2C member 1b
GeneID:556399	0.000385512	1.13549	0.0510326	0.715675	0.998071	-0.41981	cfp	complement factor properdin%2C
GeneID:556406	1.5978e-05	-0.633037	0.0568694	-0.331388	0.73089	0.301649	clip2	CAP-GLY domain containing linker protein 2%2C
GeneID:556431	0.0316919	-0.94334	0.21863	-0.615345	0.998071	0.327995	trhr2	thyrotropin releasing hormone receptor 2%2C
GeneID:556480	0.0100309	-0.474619	0.0557802	-0.382796	0.998071	0.0918229	slc6a6a	solute carrier family 6 (neurotransmitter transporter)%2C member 6a
GeneID:556571	0.0290837	-0.856213	0.10776	-0.677895	0.998071	0.178319	primpol	primase and polymerase (DNA-directed)
GeneID:556596	0.0141252	-1.06031	0.149709	-0.700795	0.998071	0.359518	prom2	prominin 2%2C
GeneID:556628	0.00140083	0.462565	0.405406	0.163828	0.616999	-0.298737	zgc:111868	zgc:111868
GeneID:556680	0.0109786	0.419518	0.070956	0.328266	0.998071	-0.0912525	mtfmt	mitochondrial methionyl-tRNA formyltransferase
GeneID:556707	0.0371264	-0.751372	0.564165	-0.279607	0.998071	0.471765	LOC556707	protein MB21D2
GeneID:556710	0.0334332	-0.24585	0.0823733	-0.215137	0.998071	0.030713	taf10	TAF10 RNA polymerase II%2C TATA box binding protein (TBP)-associated factor
GeneID:556792	0.00192611	0.325048	0.0584413	0.224003	0.998071	-0.101045	capn7	calpain 7
GeneID:556835	0.00478066	0.217699	0.0804473	0.152037	0.998071	-0.0656625	sp2	sp2 transcription factor%2C
GeneID:556853	0.0134554	-0.387733	0.34569	-0.186062	0.998071	0.201671	cbln2a	cerebellin 2a precursor
GeneID:556921	0.0485445	-0.97221	0.183083	-0.710221	0.998071	0.261989	arl14	ADP-ribosylation factor-like 14
GeneID:556929	0.0226445	0.609251	0.0986617	0.484434	0.998071	-0.124817	zgc:154075	zgc:154075
GeneID:556978	0.0459032	-1.29651	0.0631112	-1.25436	0.998071	0.0421505	tusc5b	tumor suppressor candidate 5b
GeneID:556979	0.0169546	0.483556	0.121582	0.352645	0.998071	-0.13091	abcg1	ATP-binding cassette%2C sub-family G (WHITE)%2C member 1
GeneID:557008	0.0258686	0.349926	0.149709	0.254567	0.998071	-0.0953585	aldh3b2	aldehyde dehydrogenase 3 family%2C member B2
GeneID:557065	0.0367634	0.211645	0.122202	0.171939	0.998071	-0.0397061	pxk	PX domain containing serine/threonine kinase%2C
GeneID:557112	0.0194159	0.232618	0.117546	0.173909	0.998071	-0.0587089	ccdc186	si:ch211-225b10.4
GeneID:557199	0.0315859	-0.230776	0.272416	-0.139959	0.998071	0.0908179	psd2	pleckstrin and Sec7 domain containing 2%2C
GeneID:557370	0.0449707	-0.357498	0.0940128	-0.317302	0.998071	0.0401964	prkra	protein kinase%2C interferon-inducible double stranded RNA dependent activator%2C
GeneID:557482	0.0285674	-0.26186	0.369179	-0.133644	0.998071	0.128217	rab3b	RAB3B%2C member RAS oncogene family
GeneID:557486	0.019291	-0.471045	0.0896828	-0.373881	0.998071	0.0971636	hdac5	histone deacetylase 5%2C
GeneID:557494	0.0497527	0.199578	0.111923	0.174229	0.998071	-0.0253493	slc4a8	solute carrier family 4%2C sodium bicarbonate cotransporter%2C member 8%2C
GeneID:557642	0.0049103	-0.490962	0.0940244	-0.331764	0.998071	0.159198	slc4a10b	solute carrier family 4%2C sodium bicarbonate transporter%2C member 10b%2C
GeneID:557659	0.030921	0.201962	0.11143	0.162853	0.998071	-0.0391082	btbd9	BTB (POZ) domain containing 9%2C
GeneID:557710	0.00698739	-0.619654	0.223918	-0.337636	0.998071	0.282018	si:ch211-212d10.2	si:ch211-212d10.2
GeneID:557745	0.0498749	-0.543075	0.384342	-0.29254	0.998071	0.250535	pea15	phosphoprotein enriched in astrocytes 15
GeneID:557898	0.0489586	0.408473	0.18751	0.307212	0.998071	-0.10126	frrs1b	ferric-chelate reductase 1b
GeneID:557907	0.0497009	0.18863	0.21644	0.135443	0.998071	-0.053187	yme1l1b	YME1-like 1b
GeneID:557972	0.00133548	0.392552	0.0882666	0.24257	0.998071	-0.149982	nt5c2b	5'-nucleotidase%2C cytosolic IIb%2C
GeneID:557997	0.011988	-0.536807	0.0865673	-0.405298	0.998071	0.131509	olfml2ba	olfactomedin-like 2Ba%2C
GeneID:558013	0.0114028	0.308293	0.176176	0.192818	0.998071	-0.115475	st7l	suppression of tumorigenicity 7 like
GeneID:558097	0.0186125	0.344148	0.345714	0.172564	0.998071	-0.171584	fbxo7	F-box protein 7%2C
GeneID:558115	0.0496774	0.758267	0.283496	0.488779	0.998071	-0.269488	zgc:153738	zgc:153738
GeneID:558162	0.0363326	0.268408	0.936761	0.0173185	0.602037	-0.251089	rmdn1	regulator of microtubule dynamics 1
GeneID:558186	0.00691318	0.637194	0.144293	0.40087	0.998071	-0.236324	enosf1	enolase superfamily member 1
GeneID:558224	0.0186957	-0.740054	0.0931005	-0.572046	0.998071	0.168007	ecm2	extracellular matrix protein 2%2C female organ and adipocyte specific
GeneID:558278	0.0104346	-0.786218	0.274161	-0.396495	0.998071	0.389723	etaa1	ETAA1%2C ATR kinase activator%2C
GeneID:558281	0.00384011	0.406218	0.173406	0.229235	0.998071	-0.176983	map4k3a	mitogen-activated protein kinase kinase kinase kinase 3a%2C
GeneID:558291	0.0208674	0.633319	0.202456	0.407609	0.998071	-0.22571	hapln2	hyaluronan and proteoglycan link protein 2
GeneID:558363	0.0153438	2.42776	0.775799	0.434349	0.602037	-1.99341	si:dkey-188i13.9	si:dkey-188i13.9
GeneID:558403	0.00860558	0.48068	0.0737326	0.363562	0.998071	-0.117118	mutyh	mutY DNA glycosylase
GeneID:558508	0.012599	-1.1677	0.0658733	-0.930667	0.998071	0.237029	ugt1b1	UDP glucuronosyltransferase 1 family%2C polypeptide B1
GeneID:558522	0.00800672	0.514913	0.0632427	0.397864	0.998071	-0.117049	tshz3a	teashirt zinc finger homeobox 3a
GeneID:558609	0.0116148	0.904509	0.083169	0.689648	0.998071	-0.214861	si:dkey-73n10.1	si:dkey-73n10.1%2C
GeneID:558704	0.000304139	-1.8581	0.064451	-1.06079	0.995864	0.797306	LOC558704	novel protein similar to solute carrier family 26%2C member 5 (slc26a5)
GeneID:558956	0.00310686	3.43988	0.719035	0.608906	0.342821	-2.83098	isg15	ISG15 ubiquitin-like modifier
GeneID:559036	0.0457366	-0.426841	0.168147	-0.324415	0.998071	0.102426	kcna4	potassium voltage-gated channel%2C shaker-related subfamily%2C member 4%2C
GeneID:559072	0.0243477	0.335676	0.32952	0.178808	0.998071	-0.156869	gba	glucosidase%2C beta%2C acid
GeneID:559096	0.0144766	-0.237972	0.185388	-0.150806	0.998071	0.0871664	kcnc3a	potassium voltage-gated channel%2C Shaw-related subfamily%2C member 3a%2C
GeneID:559384	8.70651e-05	-1.47184	0.0526063	-0.810763	0.914875	0.661075	prf1.5	perforin 1.5%2C
GeneID:559461	0.00130895	0.235026	0.051615	0.16085	0.998071	-0.0741761	wdr26a	WD repeat domain 26a
GeneID:559488	0.00517754	-0.440728	0.132542	-0.273806	0.998071	0.166922	papss1	3'-phosphoadenosine 5'-phosphosulfate synthase 1
GeneID:559490	0.000131096	-0.570819	0.0739204	-0.315558	0.914875	0.255261	tppp2	tubulin polymerization-promoting protein family member 2
GeneID:559527	0.00185353	0.388418	0.328626	0.15932	0.795023	-0.229098	ankrd10b	ankyrin repeat domain 10b%2C
GeneID:559570	0.0443365	0.274377	0.361947	0.152099	0.998071	-0.122278	mnta	MAX network transcriptional repressor a%2C
GeneID:559572	0.00796457	0.313821	0.13955	0.202453	0.998071	-0.111368	l3mbtl1b	l(3)mbt-like 1b (Drosophila)%2C
GeneID:559593	0.0254915	-0.800178	0.375966	-0.39296	0.998071	0.407219	acanb	aggrecan b%2C
GeneID:559656	0.00512535	-0.378384	0.0632427	-0.279573	0.998071	0.0988118	acsl3b	acyl-CoA synthetase long-chain family member 3b%2C
GeneID:559659	0.0232946	0.38554	0.417522	0.176395	0.998071	-0.209144	atp5ia	ATP synthase%2C H+ transporting%2C mitochondrial Fo complex%2C subunit Ea
GeneID:559732	0.0305116	-0.643659	0.183941	-0.447683	0.998071	0.195976	ttc9b	tetratricopeptide repeat domain 9B
GeneID:559752	0.00515039	0.584282	0.0931448	0.39873	0.998071	-0.185552	slc22a18	solute carrier family 22%2C member 18
GeneID:559786	0.0388687	-0.479029	0.122261	-0.391155	0.998071	0.0878736	dtnbb	dystrobrevin%2C beta b%2C
GeneID:559789	0.0109786	0.583978	0.161233	0.375041	0.998071	-0.208937	tmem268	transmembrane protein 268%2C
GeneID:559811	0.047744	0.188605	0.20495	0.137036	0.998071	-0.0515687	edem3	ER degradation enhancer%2C mannosidase alpha-like 3%2C
GeneID:559873	0.0286679	0.387219	0.298337	0.221875	0.998071	-0.165344	rft1	RFT1 homolog
GeneID:559878	0.00363133	0.261542	0.0804473	0.178493	0.998071	-0.083049	usp12b	ubiquitin specific peptidase 12b
GeneID:559942	0.0438431	-0.47755	0.202912	-0.338438	0.998071	0.139112	ogfrl1	opioid growth factor receptor-like 1
GeneID:559945	0.0161498	-0.403506	0.0970114	-0.308744	0.998071	0.0947625	dot1l	DOT1-like histone H3K79 methyltransferase%2C
GeneID:559992	0.0449534	0.438098	0.171422	0.333257	0.998071	-0.104841	tpd52	tumor protein D52%2C
GeneID:560089	0.0263111	1.22771	0.912875	0.107039	0.546477	-1.12067	mate4	multidrug and toxin extrusion protein 1-like%2C
GeneID:560210	0.0251613	1.50163	0.646407	0.445154	0.891457	-1.05648	hsp70l	heat shock cognate 70-kd protein%2C like
GeneID:560294	0.0155759	0.543381	0.0535193	0.466454	0.998071	-0.0769266	tbl1x	transducin (beta)-like 1X-linked
GeneID:560341	0.020587	0.86791	0.113821	0.658149	0.998071	-0.209761	mych	myelocytomatosis oncogene homolog
GeneID:560418	0.0295984	0.2609	0.0768325	0.226781	0.998071	-0.0341192	si:dkey-27c15.3	si:dkey-27c15.3
GeneID:560440	0.0305621	1.45202	0.609703	0.479032	0.968536	-0.972988	si:ch211-210p4.6	si:ch211-210p4.6%2C
GeneID:560446	0.00853436	-1.18899	0.0970326	-0.818031	0.998071	0.37096	si:dkey-101k6.5	si:dkey-101k6.5
GeneID:560477	0.0109905	0.435853	0.0644274	0.347272	0.998071	-0.0885812	ercc6	excision repair cross-complementation group 6%2C
GeneID:560561	0.0287092	-0.613387	0.125304	-0.470886	0.998071	0.142501	slc8a3	solute carrier family 8 (sodium/calcium exchanger)%2C member 3%2C
GeneID:560594	0.00779701	-0.243761	0.0792277	-0.179551	0.998071	0.0642108	si:ch211-182d3.1	si:ch211-182d3.1%2C
GeneID:560653	0.0162053	-0.614238	0.135235	-0.429435	0.998071	0.184802	npr1a	natriuretic peptide receptor 1a%2C
GeneID:560722	0.0395455	-1.17191	0.0500171	-1.15698	0.998619	0.014932	emp3b	epithelial membrane protein 3b
GeneID:560743	0.00352435	1.13513	0.995755	0.00383129	0.116872	-1.1313	lpxn	leupaxin
GeneID:560751	0.0363011	0.253226	0.321498	0.144968	0.998071	-0.108259	stag2b	stromal antigen 2b%2C
GeneID:560787	0.00351248	-0.769329	0.131866	-0.465111	0.998071	0.304219	klf11a	Kruppel-like factor 11a%2C
GeneID:560788	0.00176344	-0.292862	0.138805	-0.164805	0.998071	0.128057	parp1	poly (ADP-ribose) polymerase 1
GeneID:560793	0.0220554	0.256085	0.142997	0.184797	0.998071	-0.071288	kmt2ca	lysine (K)-specific methyltransferase 2Ca%2C
GeneID:560940	0.00441382	-1.11124	0.150169	-0.62772	0.998071	0.483525	diras2	DIRAS family GTPase 2
GeneID:560941	0.0305211	-0.651392	0.548336	-0.239571	0.998071	0.411821	si:ch211-74f19.2	si:ch211-74f19.2
GeneID:560986	0.000114449	0.45713	0.181169	0.200303	0.614789	-0.256827	pnpla6	patatin-like phospholipase domain containing 6%2C
GeneID:561057	0.0429135	0.257506	0.236638	0.174228	0.998071	-0.083278	sclt1	sodium channel and clathrin linker 1%2C
GeneID:561082	0.00776759	-0.666555	0.302455	-0.318035	0.998071	0.34852	cavin1b	caveolae associated protein 1b
GeneID:561159	0.0251035	0.164274	0.162478	0.116299	0.998071	-0.0479748	wnk1b	WNK lysine deficient protein kinase 1b%2C
GeneID:561160	0.0322841	-0.346985	0.49722	-0.144609	0.998071	0.202376	abcc9	ATP-binding cassette%2C sub-family C (CFTR/MRP)%2C member 9%2C
GeneID:561201	0.0482417	0.161418	0.266423	0.105872	0.998071	-0.0555462	znf646	zinc finger protein 646
GeneID:561226	0.0334332	0.182065	0.989653	-0.0019575	0.472236	-0.184022	lnx1	ligand of numb-protein X 1%2C
GeneID:561376	0.0322562	0.341655	0.232429	0.222797	0.998071	-0.118858	pus7l	pseudouridylate synthase 7-like
GeneID:561469	0.000572361	-0.31577	0.117417	-0.17127	0.977493	0.1445	atp6v0a2a	ATPase%2C H+ transporting%2C lysosomal V0 subunit a2a%2C
GeneID:561487	0.0195364	-0.963605	0.221108	-0.585143	0.998071	0.378462	si:ch211-244o22.2	si:ch211-244o22.2
GeneID:561623	0.0304868	-0.425341	0.199862	-0.288666	0.998071	0.136674	cnksr2a	connector enhancer of kinase suppressor of Ras 2a%2C
GeneID:561654	0.0440627	0.151712	0.108167	0.130475	0.998071	-0.0212371	rnf220a	ring finger protein 220a%2C
GeneID:561769	0.0316611	-0.175456	0.107444	-0.143667	0.998071	0.0317896	si:dkey-276j7.1	si:dkey-276j7.1
GeneID:561776	0.048209	-0.37083	0.0738128	-0.352126	0.998071	0.018704	zdhhc20a	zinc finger%2C DHHC-type containing 20a%2C
GeneID:561887	0.0134731	0.749971	0.15793	0.494086	0.998071	-0.255884	lrrcc1	leucine rich repeat and coiled-coil centrosomal protein 1
GeneID:561894	0.0332213	-0.148107	0.065951	-0.13555	0.998071	0.0125568	nckap1	NCK-associated protein 1
GeneID:561930	0.0230416	-1.14313	0.264363	-0.64758	0.998071	0.495546	cks2	CDC28 protein kinase regulatory subunit 2%2C
GeneID:561960	0.00160437	-1.00088	0.253482	-0.442845	0.866447	0.558033	si:dkey-229e3.2	si:dkey-229e3.2
GeneID:561983	0.00451469	-0.272418	0.428332	-0.101492	0.824289	0.170926	usp6nl	USP6 N-terminal like%2C
GeneID:562093	0.00116712	0.360265	0.0599624	0.238349	0.998071	-0.121916	crebzf	CREB/ATF bZIP transcription factor%2C
GeneID:562136	0.0384033	0.406236	0.734733	0.100281	0.900285	-0.305955	si:dkey-13n15.2	si:dkey-13n15.2%2C
GeneID:562207	0.0048468	0.336292	0.34614	0.145324	0.915729	-0.190968	mpp2a	membrane protein%2C palmitoylated 2a (MAGUK p55 subfamily member 2)
GeneID:562291	0.0169886	0.478264	0.133298	0.34072	0.998071	-0.137544	cited4a	Cbp/p300-interacting transactivator%2C with Glu/Asp-rich carboxy-terminal domain%2C 4a
GeneID:562331	0.0423779	-0.334226	0.236533	-0.225555	0.998071	0.108671	tmem136a	transmembrane protein 136a
GeneID:562358	0.00165232	-0.52008	0.253651	-0.237537	0.891457	0.282543	zcchc6	zinc finger%2C CCHC domain containing 6
GeneID:562363	0.0170879	-0.490608	0.135235	-0.346374	0.998071	0.144233	radil	Ras association and DIL domains%2C
GeneID:562393	0.0330491	-1.38395	0.610936	-0.446903	0.977493	0.93705	mctp2a	multiple C2 domains%2C transmembrane 2a
GeneID:562398	0.0168415	-0.846954	0.577511	-0.274752	0.896785	0.572202	si:ch211-168n16.1	si:ch211-168n16.1
GeneID:562459	0.0294754	0.336673	0.962304	-0.0128869	0.412715	-0.34956	znf414	zinc finger protein 414
GeneID:562474	0.0240479	0.400906	0.193962	0.266965	0.998071	-0.133941	setx	senataxin%2C
GeneID:562529	0.0485505	-0.289251	0.0783463	-0.272193	0.998071	0.0170584	flna	filamin A%2C alpha (actin binding protein 280)%2C
GeneID:562570	0.000771604	-0.329775	0.132322	-0.176951	0.979921	0.152824	elfn1a	extracellular leucine-rich repeat and fibronectin type III domain containing 1a%2C
GeneID:562595	0.00262316	-0.26615	0.136008	-0.155452	0.998071	0.110698	flvcr1	feline leukemia virus subgroup C cellular receptor 1%2C
GeneID:562772	0.0477784	-0.387792	0.193927	-0.285479	0.998071	0.102313	slco1c1	solute carrier organic anion transporter family%2C member 1C1%2C
GeneID:562838	0.0144941	-0.485734	0.0615499	-0.400606	0.998071	0.0851282	rac1b	ras-related C3 botulinum toxin substrate 1b (rho family%2C small GTP binding protein Rac1)
GeneID:562867	0.0396967	0.283159	0.0530008	0.277043	0.998071	-0.00611571	mavs	mitochondrial antiviral signaling protein%2C
GeneID:562919	0.0476935	0.452688	0.0775472	0.425767	0.998071	-0.0269215	itpkca	inositol-trisphosphate 3-kinase Ca
GeneID:562930	0.00148419	-0.880711	0.313935	-0.351514	0.766714	0.529196	paplna	papilin a%2C proteoglycan-like sulfated glycoprotein%2C
GeneID:562945	0.0060158	-0.768264	0.127819	-0.485955	0.998071	0.282309	si:ch73-375g18.1	si:ch73-375g18.1
GeneID:562995	0.00893689	0.25754	0.053995	0.207181	0.998071	-0.0503595	depdc5	DEP domain containing 5%2C
GeneID:563011	0.0018263	-0.534441	0.0895614	-0.335371	0.998071	0.19907	myh14	myosin%2C heavy chain 14%2C non-muscle%2C
GeneID:563212	0.0437788	-0.627988	0.0685404	-0.594995	0.998071	0.0329926	chaf1a	chromatin assembly factor 1%2C subunit A (p150)
GeneID:563247	0.0332986	0.253962	0.566868	0.0936833	0.998071	-0.160279	rsl1d1	ribosomal L1 domain containing 1
GeneID:563257	0.0315268	0.318416	0.0521342	0.301571	0.998071	-0.0168449	lonp1	lon peptidase 1%2C mitochondrial
GeneID:563263	0.031368	-1.09742	0.512691	-0.425819	0.998071	0.671601	btbd17a	BTB (POZ) domain containing 17a
GeneID:563266	0.0126164	0.321984	0.126623	0.224793	0.998071	-0.097191	zgc:158234	zgc:158234
GeneID:563328	0.0482986	0.278048	0.162656	0.218022	0.998071	-0.0600262	lamp1	lysosomal-associated membrane protein 1
GeneID:563408	0.0085956	0.31165	0.40951	0.128429	0.95723	-0.183221	sorbs2b	sorbin and SH3 domain containing 2b%2C
GeneID:563411	0.0397225	-1.34449	0.846179	0.200555	0.333495	1.54505	mms22l	MMS22-like%2C DNA repair protein%2C
GeneID:563454	0.0372623	0.203683	0.0792277	0.182744	0.998071	-0.0209392	zgc:163107	zgc:163107
GeneID:563459	0.0154526	-0.150651	0.310188	-0.0780152	0.998071	0.0726355	kif5ba	kinesin family member 5B%2C a%2C
GeneID:563489	0.0486478	-0.364561	0.791465	-0.0741123	0.876884	0.290449	plcxd1	phosphatidylinositol-specific phospholipase C%2C X domain containing 1
GeneID:563548	0.0417043	0.27444	0.254607	0.179414	0.998071	-0.0950267	prosc	pyridoxal phosphate binding protein%2C
GeneID:563598	0.0316529	-0.175854	0.165112	-0.12813	0.998071	0.0477238	nrxn3a	neurexin 3a%2C
GeneID:563730	0.0352992	0.274277	0.0827377	0.242299	0.998071	-0.0319785	hecw1b	HECT%2C C2 and WW domain containing E3 ubiquitin protein ligase 1b%2C
GeneID:563785	0.0399687	-0.665238	0.211646	-0.461751	0.998071	0.203487	sema4ga	sema domain%2C immunoglobulin domain (Ig)%2C transmembrane domain (TM) and short cytoplasmic domain%2C (semaphorin) 4Ga
GeneID:563926	0.00860558	1.1797	0.0550437	0.939288	0.998071	-0.24041	per1a	period circadian clock 1a%2C
GeneID:564009	0.0440906	1.24892	0.325975	0.726267	0.998071	-0.522654	ciarta	circadian associated repressor of transcription a
GeneID:564134	0.0273631	0.32572	0.289391	0.187718	0.998071	-0.138003	arpp21	cAMP-regulated phosphoprotein%2C 21%2C
GeneID:564342	0.0148432	0.280724	0.0600034	0.23456	0.998071	-0.0461642	mfsd8	major facilitator superfamily domain containing 8%2C
GeneID:564351	0.00893866	-0.404241	0.191549	-0.239864	0.998071	0.164377	ptprnb	protein tyrosine phosphatase%2C receptor type%2C Nb%2C
GeneID:564413	0.0336702	0.196821	0.323103	0.111074	0.998071	-0.085747	hipk3a	homeodomain interacting protein kinase 3a%2C
GeneID:564478	0.0068268	0.366182	0.129485	0.237419	0.998071	-0.128763	ip6k1	inositol hexakisphosphate kinase 1%2C
GeneID:564542	0.00182424	3.00931	0.121489	1.68714	0.998071	-1.32217	si:dkey-254e1.1	si:dkey-254e1.1%2C
GeneID:564564	0.0229454	0.233324	0.0645605	0.202406	0.998071	-0.030917	LOC564564	solute carrier family 41 member 1%2C
GeneID:564614	0.0168369	-1.0041	0.475104	-0.382081	0.977493	0.622017	ankrd52b	ankyrin repeat domain 52b
GeneID:564652	0.0357399	-0.19245	0.642101	-0.0610282	0.977493	0.131421	smarcd3a	SWI/SNF related%2C matrix associated%2C actin dependent regulator of chromatin%2C subfamily d%2C member 3a%2C
GeneID:564741	0.0311899	0.501641	0.130904	0.389678	0.998071	-0.111963	cep78	centrosomal protein 78%2C
GeneID:564833	0.000554195	0.755625	0.0640904	0.468332	0.998071	-0.287293	si:dkey-25o16.2	si:dkey-25o16.2%2C
GeneID:564854	0.00748386	2.15456	0.373406	0.904044	0.915729	-1.25052	irf3	interferon regulatory factor 3%2C
GeneID:564906	2.6455e-05	3.05128	0.107853	1.38907	0.460281	-1.6622	MGC174155	Cathepsin L1-like
GeneID:564921	0.0290837	0.33801	0.177675	0.237051	0.998071	-0.10096	bada	BCL2-associated agonist of cell death a%2C
GeneID:565013	0.0340497	0.183854	0.11647	0.149141	0.998071	-0.0347129	tle2	transducin-like enhancer of split 2 (E(sp1) homolog%2C Drosophila)%2C
GeneID:565106	0.0471586	-0.27121	0.332407	-0.158359	0.998071	0.112851	capn1b	calpain 1%2C (mu/I) large subunit b%2C
GeneID:565118	0.00701305	0.27365	0.231526	0.148179	0.998071	-0.125471	pja2	praja ring finger 2%2C
GeneID:565155	0.0406372	0.695808	0.380024	0.367786	0.998071	-0.328023	hsp90aa1.2	heat shock protein 90%2C alpha (cytosolic)%2C class A member 1%2C tandem duplicate 2
GeneID:565256	0.0117335	-0.498135	0.877457	-0.052294	0.453948	0.445841	grm3	glutamate receptor%2C metabotropic 3%2C
GeneID:565258	0.0151921	-0.325722	0.0942625	-0.249108	0.998071	0.0766143	necab2	N-terminal EF-hand calcium binding protein 2%2C
GeneID:565343	0.0294754	0.282225	0.290147	0.164208	0.998071	-0.118017	tm7sf3	transmembrane 7 superfamily member 3
GeneID:565372	0.00451469	0.340504	0.130215	0.211821	0.998071	-0.128683	hexdc	hexosaminidase (glycosyl hydrolase family 20%2C catalytic domain) containing
GeneID:565408	0.0316716	0.19776	0.349516	0.106015	0.998071	-0.0917445	anks1b	ankyrin repeat and sterile alpha motif domain containing 1B%2C
GeneID:565439	0.0368322	-0.93496	0.667263	-0.266205	0.947377	0.668755	slc12a3	solute carrier family 12 (sodium/chloride transporter)%2C member 3
GeneID:565556	0.0301375	-0.484813	0.366705	-0.24927	0.998071	0.235543	gal3st4	galactose-3-O-sulfotransferase 4%2C
GeneID:565609	0.00975617	-0.627514	0.130215	-0.419466	0.998071	0.208048	gpr12	G protein-coupled receptor 12
GeneID:565630	0.0258243	-0.604725	0.348501	-0.309593	0.998071	0.295131	si:ch73-95l15.5	si:ch73-95l15.5
GeneID:565670	0.00549097	-0.718723	0.237292	-0.367046	0.998071	0.351677	zbtb7a	zinc finger and BTB domain containing 7a%2C
GeneID:565697	0.0452714	1.06215	0.308427	0.645545	0.998071	-0.416608	pkd1b	polycystic kidney disease 1b%2C
GeneID:565852	0.0360452	0.214053	0.141979	0.16637	0.998071	-0.047683	vps11	vacuolar protein sorting 11
GeneID:565876	0.00492207	0.578633	0.332031	0.255744	0.947377	-0.32289	si:dkey-91i10.3	si:dkey-91i10.3
GeneID:565942	0.0203331	-1.49963	0.898902	-0.135795	0.513494	1.36384	mfi2	antigen p97 (melanoma associated) identified by monoclonal antibodies 133.2 and 96.5%2C
GeneID:566069	0.00466708	-0.85107	0.754409	-0.150035	0.429347	0.701035	scn4ba	sodium channel%2C voltage-gated%2C type IV%2C beta a
GeneID:566221	0.0119414	0.35919	0.104611	0.26073	0.998071	-0.0984595	zmp:0000000711	zmp:0000000711%2C
GeneID:566223	0.00697724	0.363491	0.0741139	0.268256	0.998071	-0.0952342	atf5a	activating transcription factor 5a
GeneID:566323	0.0303713	0.704182	0.165212	0.508815	0.998071	-0.195367	qdpra	quinoid dihydropteridine reductase a
GeneID:566329	0.0171308	-0.277544	0.0583442	-0.237596	0.998071	0.0399485	tmsb2	thymosin beta 2
GeneID:566362	0.0369516	0.315316	0.120901	0.256292	0.998071	-0.0590249	tinf2	TERF1 (TRF1)-interacting nuclear factor 2%2C
GeneID:566384	0.00742985	0.266754	0.130853	0.173966	0.998071	-0.092788	tmem59	transmembrane protein 59%2C
GeneID:566479	0.0181601	0.290902	0.453725	0.121704	0.998071	-0.169198	plch1	phospholipase C%2C eta 1%2C
GeneID:566491	0.0398806	-0.277743	0.101657	-0.237555	0.998071	0.040188	bcl11ab	B-cell CLL/lymphoma 11Ab
GeneID:566552	0.0174818	0.517667	0.26116	0.295614	0.998071	-0.222053	si:ch211-241j12.3	si:ch211-241j12.3%2C
GeneID:566559	0.000366473	0.292869	0.143052	0.147223	0.866447	-0.145646	akt1s1	AKT1 substrate 1 (proline-rich)
GeneID:566608	0.000159948	0.350537	0.141469	0.168801	0.766714	-0.181736	upf3a	UPF3 regulator of nonsense transcripts homolog A (yeast)%2C
GeneID:566656	0.0304496	-0.542796	0.121499	-0.421406	0.998071	0.12139	sim1b	single-minded family bHLH transcription factor 1b%2C
GeneID:566743	0.018364	0.382541	0.134786	0.27429	0.998071	-0.108251	ankrd34c	ankyrin repeat domain 34C
GeneID:566749	0.0283928	0.574523	0.0923168	0.478207	0.998071	-0.096316	smc5	structural maintenance of chromosomes 5
GeneID:566787	0.0316716	-0.812097	0.0679398	-0.727348	0.998071	0.084749	cdt1	chromatin licensing and DNA replication factor 1%2C
GeneID:566813	0.00174687	0.382421	0.116304	0.226255	0.998071	-0.156166	zbtb21	zinc finger and BTB domain containing 21
GeneID:566858	0.0397225	0.703208	0.458603	0.325426	0.998071	-0.377782	mov10a	Mov10 RISC complex RNA helicase a
GeneID:566945	0.0295682	0.795186	0.128952	0.614581	0.998071	-0.180605	mmp14b	matrix metallopeptidase 14b (membrane-inserted)%2C
GeneID:567037	0.0372134	0.285959	0.104426	0.241153	0.998071	-0.0448054	thap4	THAP domain containing 4
GeneID:567298	0.0306487	-0.440286	0.257258	-0.270247	0.998071	0.170039	si:ch211-114m9.1	si:ch211-114m9.1%2C
GeneID:567335	0.0438431	-0.324151	0.269157	-0.206099	0.998071	0.118052	maml1	mastermind-like transcriptional coactivator 1%2C
GeneID:567344	0.00846344	-1.2148	0.8631	-0.13409	0.415354	1.08071	cfap53	cilia and flagella associated protein 53
GeneID:567414	0.0307846	0.909422	0.553158	0.342897	0.998071	-0.566526	agpat9l	1-acylglycerol-3-phosphate O-acyltransferase 9%2C like
GeneID:567428	0.00919979	-0.744088	0.138801	-0.478761	0.998071	0.265326	vwa2	von Willebrand factor A domain containing 2
GeneID:567479	0.0100325	-0.243381	0.143123	-0.159447	0.998071	0.0839342	ssh1b	slingshot protein phosphatase 1b%2C
GeneID:567578	0.00401522	0.249324	0.879794	0.0233604	0.25498	-0.225964	dcaf11	ddb1 and cul4 associated factor 11
GeneID:567631	0.00136652	1.73039	0.306278	0.730499	0.73089	-0.999886	tg	thyroglobulin
GeneID:567750	0.00105802	0.308897	0.0665717	0.198931	0.998071	-0.109966	fbxo33	F-box protein 33
GeneID:567877	0.0149321	-0.619337	0.310514	-0.316866	0.998071	0.302471	syt2a	synaptotagmin IIa%2C
GeneID:567884	0.0155824	0.182508	0.0577382	0.15455	0.998071	-0.0279574	kansl1b	KAT8 regulatory NSL complex subunit 1b%2C
GeneID:567895	0.0358225	0.295441	0.538506	0.116331	0.998071	-0.17911	elk1	ELK1%2C member of ETS oncogene family
GeneID:567938	0.0198813	-0.243694	0.185573	-0.160018	0.998071	0.083676	pik3c2b	phosphatidylinositol-4-phosphate 3-kinase%2C catalytic subunit type 2 beta%2C
GeneID:567953	0.0144747	-1.20053	0.0715363	-0.962688	0.998071	0.237838	zgc:195023	zgc:195023
GeneID:568021	0.0233896	0.435724	0.455846	0.187615	0.998071	-0.248109	tp53inp1	tumor protein p53 inducible nuclear protein 1
GeneID:568037	0.0162219	-0.265741	0.197373	-0.167241	0.998071	0.0984999	LOC568037	transcription factor HIVEP3%2C
GeneID:568039	0.0382807	-0.179844	0.0568306	-0.172798	0.998071	0.00704589	ttc7b	tetratricopeptide repeat domain 7B%2C
GeneID:568061	0.0347238	0.402575	0.112286	0.330668	0.998071	-0.0719075	napepld	N-acyl phosphatidylethanolamine phospholipase D%2C
GeneID:568084	0.0197887	0.266355	0.0578842	0.232274	0.998071	-0.034081	grip2a	glutamate receptor interacting protein 2a%2C
GeneID:568145	0.0330517	-0.669477	0.364334	-0.341111	0.998071	0.328366	fam89a	family with sequence similarity 89%2C member A
GeneID:568155	0.00792307	0.754665	0.141612	0.484995	0.998071	-0.26967	bnip4	BCL2/adenovirus E1B interacting protein 4
GeneID:568203	0.0292935	0.310785	0.128657	0.24009	0.998071	-0.0706952	arv1	ARV1 homolog%2C fatty acid homeostasis modulator
GeneID:568213	0.0218522	0.298571	0.373039	0.146191	0.998071	-0.15238	tesk2	testis-specific kinase 2%2C
GeneID:568283	0.0452714	0.343096	0.0618812	0.334124	0.998071	-0.00897166	larp4ab	La ribonucleoprotein domain family%2C member 4Ab%2C
GeneID:568327	0.01109	-1.68233	0.0648859	-1.3159	0.998071	0.366436	kcnt2	potassium channel%2C subfamily T%2C member 2
GeneID:568337	0.0394858	0.823295	0.493158	0.360382	0.998071	-0.462913	olfcd3	olfactory receptor C family%2C d3
GeneID:568368	0.0148158	0.543952	0.303625	0.28409	0.998071	-0.259862	lipea	lipase%2C hormone-sensitive a%2C
GeneID:568454	0.0410683	0.313915	0.125304	0.258053	0.998071	-0.0558617	ablim2	actin binding LIM protein family%2C member 2%2C
GeneID:568480	0.020781	-0.222788	0.17188	-0.150362	0.998071	0.0724258	ankfy1	ankyrin repeat and FYVE domain containing 1%2C
GeneID:568677	0.0456993	-0.430393	0.250654	-0.286826	0.998071	0.143567	tub	tubby bipartite transcription factor%2C
GeneID:568712	0.0438887	0.278663	0.514569	0.118949	0.998071	-0.159714	si:dkey-177p2.6	si:dkey-177p2.6
GeneID:568740	0.00755729	-0.597353	0.0787445	-0.437336	0.998071	0.160017	slc25a18	solute carrier family 25 (glutamate carrier)%2C member 18%2C
GeneID:568754	0.00278083	-1.27497	0.143894	-0.701224	0.998071	0.573751	LOC568754	C2 calcium-dependent domain-containing protein 4C-like
GeneID:568759	0.0121203	0.271864	0.312647	0.136513	0.998071	-0.135351	cacna2d2b	calcium channel%2C voltage-dependent%2C alpha 2/delta subunit 2b%2C
GeneID:568811	0.00725922	-0.735324	0.128254	-0.47179	0.998071	0.263535	si:ch211-51c14.1	si:ch211-51c14.1
GeneID:568879	0.0202943	-0.686355	0.106769	-0.517336	0.998071	0.169019	rnf34b	ring finger protein 34b%2C
GeneID:569007	0.0128311	2.32953	0.391424	1.01469	0.979921	-1.31484	si:ch211-283g2.1	si:ch211-283g2.1%2C
GeneID:569089	0.0220486	1.20773	0.709134	0.296045	0.794473	-0.911686	si:ch211-173n18.3	si:ch211-173n18.3%2C
GeneID:569109	0.0295682	0.608027	0.566868	0.219145	0.998071	-0.388883	dbpb	D site albumin promoter binding protein b%2C
GeneID:569162	0.0399002	0.917403	0.144524	0.721106	0.998071	-0.196297	si:dkey-33i11.1	si:dkey-33i11.1
GeneID:569334	0.00815598	-0.308832	0.157529	-0.192499	0.998071	0.116333	tbc1d30	TBC1 domain family%2C member 30%2C
GeneID:569382	0.0321742	-0.798173	0.107859	-0.643842	0.998071	0.154331	trhrb	thyrotropin-releasing hormone receptor b
GeneID:569414	0.00147648	-0.619939	0.212961	-0.300516	0.922918	0.319423	purg	purine-rich element binding protein G
GeneID:569482	0.0216787	0.329721	0.0541503	0.29433	0.998071	-0.0353914	sdhaf2	succinate dehydrogenase complex assembly factor 2
GeneID:569527	0.0361303	-2.03522	0.419674	-0.955179	0.998071	1.08004	zgc:174931	zgc:174931%2C transcript variant 1
GeneID:569574	0.020781	0.258097	0.0550437	0.228464	0.998071	-0.0296323	brd1a	bromodomain containing 1a%2C
GeneID:569618	8.98017e-06	2.17584	0.0919528	0.990237	0.453948	-1.1856	adamts8a	ADAM metallopeptidase with thrombospondin type 1 motif%2C 8a
GeneID:569706	0.00325124	0.344736	0.097406	0.223433	0.998071	-0.121303	phkb	phosphorylase kinase%2C beta%2C
GeneID:569877	0.0221645	-0.171468	0.149291	-0.122171	0.998071	0.0492971	top2b	topoisomerase (DNA) II beta%2C
GeneID:569976	0.00138034	0.260011	0.176506	0.134215	0.977493	-0.125796	tacc2	transforming%2C acidic coiled-coil containing protein 2%2C
GeneID:570108	0.0316529	-0.442472	0.105181	-0.363066	0.998071	0.0794056	gnaq	guanine nucleotide binding protein (G protein)%2C q polypeptide
GeneID:570194	0.0423779	0.186878	0.376276	0.100323	0.998071	-0.0865546	kdm4c	lysine (K)-specific demethylase 4C
GeneID:570314	0.0445252	-0.39579	0.190282	-0.291291	0.998071	0.104498	fscn1b	fascin actin-bundling protein 1b
GeneID:570401	0.0421766	-0.606524	0.200478	-0.429161	0.998071	0.177363	kcnn1b	potassium intermediate/small conductance calcium-activated channel%2C subfamily N%2C member 1b%2C transcript variant 1
GeneID:570437	0.0434446	-0.631597	0.0955609	-0.553809	0.998071	0.077788	pfas	phosphoribosylformylglycinamidine synthase
GeneID:570568	0.0322481	-0.899199	0.155345	-0.637816	0.998071	0.261384	rragd	ras-related GTP binding D%2C
GeneID:570583	0.0285674	0.552786	0.193056	0.377405	0.998071	-0.17538	bbs12	Bardet-Biedl syndrome 12%2C
GeneID:570640	0.0159958	0.23089	0.171637	0.151323	0.998071	-0.079567	nat15	N-acetyltransferase 15 (GCN5-related%2C putative)
GeneID:570672	0.00294922	-0.241101	0.133276	-0.143509	0.998071	0.0975921	syn1	synapsin I%2C
GeneID:570716	0.0257292	-1.31443	0.0970326	-1.05538	0.998071	0.25905	slc4a2b	solute carrier family 4 (anion exchanger)%2C member 2b
GeneID:570822	0.00891826	-0.20804	0.0635741	-0.162661	0.998071	0.0453797	pam	peptidylglycine alpha-amidating monooxygenase%2C
GeneID:570832	0.0129411	1.25514	0.569075	0.40161	0.852126	-0.853529	c7b	complement component 7b
GeneID:571193	0.00160437	-0.895882	0.398672	-0.317712	0.658172	0.57817	cacng1b	calcium channel%2C voltage-dependent%2C gamma subunit 1b
GeneID:571706	0.0085036	-0.919991	0.0523347	-0.733503	0.998071	0.186488	zmp:0000000926	zmp:0000000926
GeneID:571740	0.0250668	-0.618267	0.123263	-0.466002	0.998071	0.152265	znf821	zinc finger protein 821%2C
GeneID:571834	0.0159104	0.417114	0.162656	0.278413	0.998071	-0.138701	si:dkey-28b4.7	si:dkey-28b4.7
GeneID:571892	0.00414896	0.769646	0.223518	0.403979	0.998071	-0.365668	gdpd4b	glycerophosphodiester phosphodiesterase domain containing 4b
GeneID:572093	0.0014203	-0.820375	0.319746	-0.322429	0.731162	0.497946	nacc1b	nucleus accumbens associated 1%2C BEN and BTB (POZ) domain containing b
GeneID:572147	0.0402345	-0.283302	0.275664	-0.177077	0.998071	0.106224	mn1a	meningioma 1a
GeneID:572649	0.0126404	0.568991	0.732325	0.122034	0.636965	-0.446957	bbox1	butyrobetaine (gamma)%2C 2-oxoglutarate dioxygenase (gamma-butyrobetaine hydroxylase) 1%2C
GeneID:572733	0.0036331	-1.5927	0.0540754	-1.14945	0.998071	0.443253	pgam2	phosphoglycerate mutase 2 (muscle)
GeneID:573111	0.038664	1.29448	0.254344	0.833752	0.998071	-0.460727	tpmt.2	thiopurine S-methyltransferase%2C tandem duplicate 2%2C
GeneID:573743	0.0229298	0.306508	0.176176	0.208798	0.998071	-0.0977104	zbtb41	zinc finger and BTB domain containing 41%2C
GeneID:573999	0.0131772	0.322158	0.171637	0.20665	0.998071	-0.115508	isca1	iron-sulfur cluster assembly 1
GeneID:58025	0.0220236	-1.0859	0.0518395	-0.971531	0.998071	0.114366	ccnb1	cyclin B1
GeneID:58027	0.00253967	-0.590627	0.227029	-0.2908	0.977493	0.299827	spon1a	spondin 1a
GeneID:58032	0.0026881	0.924982	0.273161	0.426904	0.915729	-0.498078	edn1	endothelin 1
GeneID:58054	0.00207812	0.740612	0.140017	0.423193	0.998071	-0.317419	pim2	Pim-2 proto-oncogene%2C serine/threonine kinase
GeneID:58098	0.0356081	-0.494503	0.0970326	-0.421898	0.998071	0.0726044	arntl1a	aryl hydrocarbon receptor nuclear translocator-like 1a%2C
GeneID:58101	0.0315268	0.227113	0.467951	0.0998413	0.998071	-0.127272	rplp0	ribosomal protein%2C large%2C P0
GeneID:58114	0.0128757	-2.56775	0.113821	-1.78786	0.998071	0.779891	actc1b	actin%2C alpha%2C cardiac muscle 1b
GeneID:58117	0.015626	-0.187918	0.286655	-0.101149	0.998071	0.08677	ctnnbip1	catenin%2C beta interacting protein 1
GeneID:58122	0.00798156	0.425867	0.0696072	0.323216	0.998071	-0.102651	mcl1a	MCL1%2C BCL2 family apoptosis regulator a
GeneID:58129	0.0107201	-0.27119	0.108528	-0.191805	0.998071	0.0793854	fgfr3	fibroblast growth factor receptor 3%2C
GeneID:58152	0.0048256	0.232778	0.450791	0.0845751	0.809002	-0.148203	scn8aa	sodium channel%2C voltage gated%2C type VIII%2C alpha subunit a%2C
GeneID:60658	0.0289631	-0.527716	0.1281	-0.405113	0.998071	0.122603	nos1	nitric oxide synthase 1 (neuronal)%2C
GeneID:619256	0.0197204	-0.295011	0.106505	-0.226441	0.998071	0.06857	acbd7	acyl-CoA binding domain containing 7
GeneID:63998	0.0199699	0.320628	0.312964	0.170811	0.998071	-0.149817	stard3	StAR-related lipid transfer (START) domain containing 3
GeneID:63999	0.0340883	1.11814	0.213779	0.757259	0.998071	-0.360883	star	steroidogenic acute regulatory protein
GeneID:641290	0.00158225	0.472481	0.0604353	0.31922	0.998071	-0.15326	nubp2	nucleotide binding protein 2 (MinD homolog%2C E. coli)%2C transcript variant 2
GeneID:64270	0.0133425	-0.444481	0.674238	-0.112283	0.73089	0.332198	epha4b	eph receptor A4b
GeneID:678522	0.00306312	0.428285	0.0510249	0.314162	0.998071	-0.114124	gpat4	glycerol-3-phosphate acyltransferase 4
GeneID:751624	0.022494	-0.55565	0.142729	-0.397138	0.998071	0.158512	nat14	N-acetyltransferase 14 (GCN5-related%2C putative)
GeneID:751670	0.0479926	-0.352798	0.155868	-0.277605	0.998071	0.0751924	arl9	ADP-ribosylation factor-like 9
GeneID:751679	0.00442524	0.487601	0.372278	0.201045	0.876884	-0.286556	elp6	elongator acetyltransferase complex subunit 6
GeneID:751680	0.0454537	-0.809772	0.287918	-0.499662	0.998071	0.31011	glg1b	golgi glycoprotein 1b
GeneID:751729	0.0472429	0.390399	0.254904	0.260448	0.998071	-0.129952	hnrnpa3	heterogeneous nuclear ribonucleoprotein A3%2C
GeneID:751759	0.0389699	-0.440211	0.276849	-0.2727	0.998071	0.167511	zgc:152977	zgc:152977%2C
GeneID:751764	0.0433933	0.340632	0.288208	0.211517	0.998071	-0.129115	bmf2	Bcl2 modifying factor 2%2C
GeneID:767649	0.039544	0.349948	0.184011	0.255296	0.998071	-0.0946529	saraf	store-operated calcium entry-associated regulatory factor%2C
GeneID:767666	0.0392448	0.749255	0.151158	0.578884	0.998071	-0.170371	zgc:152948	zgc:152948%2C
GeneID:767671	0.000199684	-1.03462	0.117862	-0.507123	0.829896	0.527494	ccdc146	coiled-coil domain containing 146%2C
GeneID:767722	0.047744	0.512537	0.110827	0.444982	0.998071	-0.067555	foxred2	FAD-dependent oxidoreductase domain containing 2%2C
GeneID:767788	0.014863	0.391593	0.0986091	0.295563	0.998071	-0.0960295	uqcc1	ubiquinol-cytochrome c reductase complex assembly factor 1
GeneID:768149	0.0225627	0.292236	0.521783	0.111393	0.995864	-0.180844	samd1a	sterile alpha motif domain containing 1a
GeneID:768186	0.00698739	-0.37698	0.0637041	-0.285718	0.998071	0.0912625	zgc:153115	zgc:153115
GeneID:768291	0.0457595	-0.223136	0.0973321	-0.19796	0.998071	0.0251761	ppm1h	protein phosphatase%2C Mg2+/Mn2+ dependent%2C 1H
GeneID:777615	0.0109786	0.236376	0.320342	0.11581	0.998071	-0.120566	zfyve28	zinc finger%2C FYVE domain containing 28%2C
GeneID:777758	0.0153971	-0.411387	0.0929201	-0.314024	0.998071	0.0973634	hps3	Hermansky-Pudlak syndrome 3%2C
GeneID:780842	0.0304558	0.451844	0.176879	0.319839	0.998071	-0.132004	echdc3	enoyl CoA hydratase domain containing 3
GeneID:790923	0.0428404	0.386286	0.106709	0.33085	0.998071	-0.0554359	ogfod2	2-oxoglutarate and iron-dependent oxygenase domain containing 2
GeneID:790929	0.0234801	0.582537	0.199135	0.382678	0.998071	-0.199859	zgc:158316	zgc:158316
GeneID:791138	0.0297327	-1.26985	0.0613803	-1.14454	0.998071	0.125314	sgol1	shugoshin-like 1 (S. pombe)%2C
GeneID:791146	0.00718781	-0.487144	0.281554	-0.238924	0.998071	0.24822	e2f3	E2F transcription factor 3
GeneID:791152	0.0104222	-0.275622	0.348119	-0.127059	0.998071	0.148564	them4	thioesterase superfamily member 4
GeneID:791161	0.0363011	-0.269877	0.137472	-0.211724	0.998071	0.0581527	fam155b	family with sequence similarity 155%2C member B
GeneID:791223	0.0106294	0.288911	0.0526949	0.237621	0.998071	-0.0512901	atg9b	autophagy related 9B
GeneID:791709	0.0410577	-0.31237	0.0556419	-0.305237	0.998071	0.00713309	scocb	short coiled-coil protein b
GeneID:791973	0.00925111	0.960999	0.50725	0.338837	0.852126	-0.622163	cxcr3.2	chemokine (C-X-C motif) receptor 3%2C tandem duplicate 2
GeneID:792017	0.00691318	0.659328	0.129607	0.427434	0.998071	-0.231894	brms1la	breast cancer metastasis-suppressor 1-like a
GeneID:792168	0.0213096	0.481457	0.132402	0.353455	0.998071	-0.128003	ing5a	inhibitor of growth family%2C member 5a
GeneID:792194	0.0437274	-0.637627	0.140546	-0.500428	0.998071	0.137198	snai1b	snail family zinc finger 1b%2C
GeneID:792524	0.0192291	-0.704302	0.564875	-0.235332	0.917552	0.46897	hs6st3a	heparan sulfate 6-O-sulfotransferase 3a
GeneID:792532	0.0467775	0.732083	0.298918	0.452758	0.998071	-0.279325	c10h21orf59	c10h21orf59 homolog (H. sapiens)
GeneID:792613	0.00788355	0.595926	0.107859	0.410572	0.998071	-0.185354	zgc:195173	zgc:195173
GeneID:792676	0.0233101	0.678062	0.560474	0.240129	0.975308	-0.437933	nmi	N-myc (and STAT) interactor
GeneID:792891	0.0334766	-0.60625	0.208126	-0.41103	0.998071	0.195221	insm2	INSM transcriptional repressor 2
GeneID:792921	0.0448659	-0.516927	0.571706	-0.195042	0.998071	0.321885	odf2a	outer dense fiber of sperm tails 2a
GeneID:792998	0.00880498	-0.483498	0.756298	-0.0899718	0.526612	0.393526	pex6	peroxisomal biogenesis factor 6%2C
GeneID:793007	0.00160437	-0.66924	0.13188	-0.376397	0.998071	0.292843	zgc:162331	zgc:162331
GeneID:793036	0.0118254	0.265397	0.0631112	0.214288	0.998071	-0.0511095	edf1	endothelial differentiation-related factor 1
GeneID:793290	0.0111366	-0.518168	0.175521	-0.321459	0.998071	0.196709	spred2b	sprouty-related%2C EVH1 domain containing 2b
GeneID:793341	0.00759285	0.267257	0.177301	0.159529	0.998071	-0.107728	slc12a9	solute carrier family 12%2C member 9%2C
GeneID:793418	0.00134268	0.670196	0.110734	0.392427	0.998071	-0.277768	apof	apolipoprotein F
GeneID:793551	0.00504584	0.311832	0.388141	0.126212	0.890387	-0.18562	spg11	spastic paraplegia 11%2C transcript variant 2
GeneID:793560	0.0470849	-0.574019	0.189819	-0.424431	0.998071	0.149588	LOC793560	transmembrane protein 151B-like
GeneID:793609	1.96406e-06	0.777435	0.0606271	0.372619	0.460726	-0.404816	hdc	histidine decarboxylase
GeneID:793635	0.0331159	-0.36794	0.255616	-0.230587	0.998071	0.137352	b4galnt1b	beta-1%2C4-N-acetyl-galactosaminyl transferase 1b%2C
GeneID:793673	0.00883508	0.312704	0.380685	0.135821	0.979921	-0.176883	sharpin	SHANK-associated RH domain interacting protein
GeneID:793697	0.00107906	-0.521308	0.264514	-0.226382	0.807849	0.294926	si:ch1073-174d20.1	si:ch1073-174d20.1%2C
GeneID:793701	0.0121041	-0.515767	0.0744084	-0.403212	0.998071	0.112555	gas7a	growth arrest-specific 7a%2C
GeneID:793756	0.0296393	-0.231614	0.0878585	-0.196009	0.998071	0.0356057	grid1a	glutamate receptor%2C ionotropic%2C delta 1a%2C
GeneID:793810	0.0356434	1.07617	0.23208	0.716367	0.998071	-0.359805	lbx1b	ladybird homeobox 1b
GeneID:793830	0.0315648	0.446425	0.144159	0.338019	0.998071	-0.108406	spata7	spermatogenesis associated 7
GeneID:793834	0.00484938	-0.219578	0.944485	-0.00963319	0.222968	0.209945	hadhab	hydroxyacyl-CoA dehydrogenase/3-ketoacyl-CoA thiolase/enoyl-CoA hydratase (trifunctional protein)%2C alpha subunit b
GeneID:793849	0.026871	0.781751	0.0991801	0.63478	0.998071	-0.146971	bco2a	beta-carotene oxygenase 2a
GeneID:793912	0.0332213	-0.559059	0.138477	-0.432309	0.998071	0.126751	nefla	neurofilament%2C light polypeptide a
GeneID:794073	0.00193898	0.448998	0.109183	0.272156	0.998071	-0.176842	LOC794073	uncharacterized LOC794073
GeneID:794171	0.0184668	-0.412087	0.162846	-0.278301	0.998071	0.133787	suz12a	SUZ12 polycomb repressive complex 2a subunit%2C
GeneID:794175	0.0050703	0.305822	0.169359	0.178154	0.998071	-0.127668	adam23a	ADAM metallopeptidase domain 23a%2C
GeneID:794222	0.00352317	-0.77381	0.0851157	-0.512825	0.998071	0.260985	cacng4b	calcium channel%2C voltage-dependent%2C gamma subunit 4b
GeneID:794311	0.00130686	0.669853	0.130215	0.377556	0.998071	-0.292297	fmo5	flavin containing monooxygenase 5
GeneID:794315	0.0269293	0.669285	0.356839	0.345113	0.998071	-0.324172	and1	actinodin1
GeneID:794317	0.0169506	0.820848	0.776633	0.155949	0.636965	-0.664899	zgc:175107	zgc:175107
GeneID:794398	0.0381208	0.564731	0.282876	0.34698	0.998071	-0.21775	zgc:65997	zgc:65997
GeneID:794486	0.0489586	-1.49148	0.971636	-0.045481	0.614789	1.446	krt4	keratin 4
GeneID:794838	0.0193482	-0.209199	0.0973927	-0.162956	0.998071	0.0462435	LOC794838	desumoylating isopeptidase 2-like%2C
GeneID:794882	0.000298608	0.266808	0.0810828	0.152001	0.982315	-0.114807	bsdc1	BSD domain containing 1
GeneID:795019	0.0302597	0.3674	0.0881693	0.312202	0.998071	-0.0551978	stk11ip	serine/threonine kinase 11 interacting protein%2C
GeneID:795516	0.035083	-0.230665	0.112286	-0.189834	0.998071	0.0408302	si:dkey-35i13.1	si:dkey-35i13.1%2C
GeneID:795785	0.0434402	1.44874	0.276618	0.912681	0.998071	-0.536055	cxcl18b	chemokine (C-X-C motif) ligand 18b
GeneID:795887	0.0118213	2.5959	0.932298	0.148512	0.368512	-2.44739	LOC795887	interferon-induced protein 44
GeneID:796455	0.0103855	-0.720293	0.0896807	-0.528532	0.998071	0.191761	col4a3bpa	collagen%2C type IV%2C alpha 3 (Goodpasture antigen) binding protein a%2C transcript variant 1
GeneID:796549	0.0266355	-0.680916	0.0879835	-0.562501	0.998071	0.118416	chst8	carbohydrate (N-acetylgalactosamine 4-0) sulfotransferase 8%2C
GeneID:796595	0.0459937	-0.732816	0.145297	-0.584889	0.998071	0.147927	asip2b	agouti signaling protein%2C nonagouti homolog (mouse) 2b
GeneID:796720	0.0130945	-1.33121	0.142315	-0.876547	0.998071	0.454662	si:ch211-263k4.2	si:ch211-263k4.2%2C
GeneID:796801	0.000920954	0.280767	0.0546906	0.185677	0.998071	-0.0950898	aplp2	amyloid beta (A4) precursor-like protein 2%2C
GeneID:797343	0.00549799	0.435341	0.226732	0.232248	0.998071	-0.203093	yrdc	yrdC N(6)-threonylcarbamoyltransferase domain containing
GeneID:797554	0.0443365	-0.998915	0.484779	-0.432623	0.998071	0.566292	cacng4a	calcium channel%2C voltage-dependent%2C gamma subunit 4a
GeneID:797711	0.0242238	-0.912966	0.108254	-0.715142	0.998071	0.197825	LOC797711	zinc finger protein ZFP69-like
GeneID:797792	0.0291627	0.420231	0.878495	0.049678	0.623872	-0.370553	pargl	poly (ADP-ribose) glycohydrolase%2C like
GeneID:797832	0.0489369	-0.494254	0.0994798	-0.438716	0.998071	0.0555378	scube1	signal peptide%2C CUB domain%2C EGF-like 1%2C transcript variant 2
GeneID:797861	0.0307846	-0.428309	0.834021	-0.0664617	0.724955	0.361847	tagln3b	transgelin 3b
GeneID:798022	0.0104783	0.350006	0.2377	0.195959	0.998071	-0.154048	nt5c1ba	5'-nucleotidase%2C cytosolic IB a
GeneID:798079	0.0175721	-0.631586	0.0908948	-0.494587	0.998071	0.137	plp2	proteolipid protein 2%2C
GeneID:798104	0.0492812	0.86571	0.0820259	0.808314	0.998071	-0.057396	paqr7a	progestin and adipoQ receptor family member VII%2C a%2C
GeneID:798285	0.024903	-0.570224	0.256767	-0.33969	0.998071	0.230534	rem2	RAS (RAD and GEM)-like GTP binding 2
GeneID:798347	0.00850531	0.531628	0.0937136	0.381263	0.998071	-0.150365	tpp1	tripeptidyl peptidase I%2C
GeneID:798433	0.0443038	-0.214051	0.0643817	-0.205719	0.998071	0.00833219	syt9a	synaptotagmin IXa
GeneID:798441	0.0244686	-0.321976	0.489487	-0.130752	0.998071	0.191224	mstnb	myostatin b
GeneID:798465	0.0200416	-0.75127	0.225858	-0.455314	0.998071	0.295956	daam2	dishevelled associated activator of morphogenesis 2
GeneID:798483	0.0131219	-0.467079	0.162656	-0.303172	0.998071	0.163906	LOC798483	proline-rich transmembrane protein 2-like
GeneID:798492	0.0354858	-0.790981	0.434892	-0.364268	0.998071	0.426713	rasal3	RAS protein activator like 3
GeneID:798694	0.0125621	1.53854	0.530366	0.531828	0.866447	-1.00671	LOC798694	complement component C6-like%2C
GeneID:799015	0.0278439	0.433024	0.281712	0.254181	0.998071	-0.178844	dbf4	DBF4 zinc finger
GeneID:799144	0.0317449	0.371365	0.0924842	0.314239	0.998071	-0.0571257	ppp1r3da	protein phosphatase 1%2C regulatory subunit 3Da
GeneID:799199	0.0447955	1.12155	0.4357	0.552479	0.998071	-0.569069	si:ch211-283g2.2	si:ch211-283g2.2%2C
GeneID:799410	0.00441382	-0.631052	0.388918	-0.245737	0.852126	0.385315	kcnc4	potassium voltage-gated channel%2C Shaw-related subfamily%2C member 4
GeneID:799449	0.0125621	-0.70604	0.0636566	-0.57036	0.998071	0.13568	nt5c1ab	5'-nucleotidase%2C cytosolic IAb%2C
GeneID:799612	0.00103454	1.24327	0.136625	0.675497	0.986492	-0.567768	prl2	prolactin 2
GeneID:799646	0.0307441	0.641292	0.10749	0.521906	0.998071	-0.119386	si:ch73-106k19.2	si:ch73-106k19.2%2C
GeneID:799747	0.0347041	-0.486448	0.132202	-0.381885	0.998071	0.104563	kcnq3	potassium voltage-gated channel%2C KQT-like subfamily%2C member 3%2C
GeneID:799956	0.00829496	-0.310726	0.398096	-0.12967	0.961289	0.181056	si:dkeyp-72h1.1	si:dkeyp-72h1.1%2C
GeneID:83776	0.031964	1.03298	0.23671	0.664918	0.998071	-0.368062	cry5	cryptochrome circadian clock 5%2C

## Sheet: No Recovery
	ACR vs Control		NAC-ACR vs Control		NAC-ACR vs ACR
ID	FDR	logFC	FDR	logFC	FDR	logFC	Gene	Description
GeneID:100000095	0.0458177	-0.408334	0.033327	-0.441631	0.998071	-0.0332968	cckb	cholecystokinin b
GeneID:100000577	0.00946399	-0.3569	0.0160625	-0.342751	0.998071	0.0141493	ppp1r14bb	protein phosphatase 1%2C regulatory (inhibitor) subunit 14Bb
GeneID:100000656	0.00512157	1.26368	0.0178625	1.1251	0.998071	-0.138579	lrrc58a	leucine rich repeat containing 58a
GeneID:100001029	0.0012017	-0.621926	0.0120211	-0.509475	0.998071	0.11245	rpz3	rapunzel 3
GeneID:100001114	2.09095e-05	-0.598022	0.0128956	-0.388506	0.998071	0.209516	LOC100001114	microtubule-associated protein 4-like%2C
GeneID:100001119	1.6863e-07	0.39537	8.83859e-07	0.378024	0.998071	-0.0173462	prr14	proline rich 14%2C
GeneID:100001169	0.00255005	-0.954194	0.010787	-0.838782	0.998071	0.115412	si:dkey-57h18.1	si:dkey-57h18.1%2C
GeneID:100001748	0.0315953	-0.344054	0.0409826	-0.337651	0.998071	0.00640317	vash1	vasohibin 1
GeneID:100001904	0.023645	-0.536688	0.0308631	-0.527819	0.998071	0.00886882	ccnjl	cyclin J-like
GeneID:100001978	0.0056637	-0.513382	0.000213295	-0.664552	0.998071	-0.15117	sftpbb	surfactant protein Bb
GeneID:100002015	0.0452211	0.237523	0.0257212	0.265786	0.998071	0.0282629	cds1	CDP-diacylglycerol synthase (phosphatidate cytidylyltransferase) 1%2C
GeneID:100002072	0.00815598	0.194316	0.00191722	0.225108	0.998071	0.0307922	march6	membrane-associated ring finger (C3HC4) 6%2C
GeneID:100002108	0.000100859	0.715119	0.00155666	0.613197	0.998071	-0.101922	npvf	neuropeptide VF precursor
GeneID:100002129	0.0106603	0.73138	0.0279068	0.664926	0.998071	-0.066454	slc1a5	solute carrier family 1 (neutral amino acid transporter)%2C member 5
GeneID:100002256	0.00283224	-1.95096	0.00348533	-1.95188	0.999508	-0.000925011	pik3ap1	phosphoinositide-3-kinase adaptor protein 1%2C
GeneID:100002266	3.98193e-06	5.05171	0.0360386	2.4399	0.350528	-2.6118	LOC100002266	NACHT%2C LRR and PYD domains-containing protein 3-like
GeneID:100002270	0.0120782	-0.464899	8.79397e-05	-0.684202	0.998071	-0.219304	si:ch73-62b13.1	si:ch73-62b13.1%2C
GeneID:100002318	6.01519e-06	-0.653574	0.00105117	-0.506144	0.998071	0.147429	mapk13	mitogen-activated protein kinase 13
GeneID:100002553	0.0259531	-0.672008	0.00016398	-1.05889	0.998071	-0.386886	si:dkey-202l22.3	si:dkey-202l22.3%2C
GeneID:100002679	0.0427307	0.180651	0.000196997	0.301621	0.998071	0.12097	gigyf1	GRB10 interacting GYF protein 1%2C
GeneID:100002689	0.00986295	0.20763	0.0150923	0.201483	0.998071	-0.0061477	trak1	trafficking protein%2C kinesin binding 1%2C
GeneID:100003245	0.000340768	-0.630809	0.0488131	-0.397448	0.998071	0.233361	nat16	N-acetyltransferase 16
GeneID:100003350	0.00224598	1.3286	0.0111221	1.16479	0.998071	-0.163812	si:ch211-196f2.6	si:ch211-196f2.6
GeneID:100003413	0.0400708	0.233409	0.0118737	0.280378	0.998071	0.0469697	kdm4aa	lysine (K)-specific demethylase 4A%2C genome duplicate a%2C
GeneID:100003431	0.0108232	0.223781	0.00012421	0.318526	0.998071	0.0947449	plekhb2	pleckstrin homology domain containing%2C family B (evectins) member 2
GeneID:100003670	5.88148e-05	0.474575	1.67129e-05	0.508542	0.998071	0.0339676	msrb1b	methionine sulfoxide reductase B1b
GeneID:100003678	0.00269252	-0.50234	0.00313982	-0.504474	0.999066	-0.00213347	si:ch211-286c4.6	si:ch211-286c4.6%2C
GeneID:100003679	0.00589309	0.385939	0.000387893	0.481354	0.998071	0.0954152	keap1b	kelch-like ECH-associated protein 1b%2C
GeneID:100003793	0.0262879	-0.529614	0.0313125	-0.528335	0.999286	0.00127902	ndp	Norrie disease (pseudoglioma)
GeneID:100003801	1.82359e-07	0.565532	0.000140248	0.44264	0.998071	-0.122892	ccsapb	centriole%2C cilia and spindle-associated protein b%2C
GeneID:100003846	0.000224723	0.403567	0.0336663	0.264058	0.998071	-0.139509	rnf25	ring finger protein 25
GeneID:100003848	0.000145904	-0.712332	2.60137e-06	-0.861382	0.998071	-0.14905	ucn3l	urocortin 3%2C like
GeneID:100003877	0.0236367	0.220631	0.0454175	0.205123	0.998071	-0.0155071	lrp6	low density lipoprotein receptor-related protein 6
GeneID:100003889	9.73163e-05	-0.291756	0.000364953	-0.274636	0.998071	0.0171197	zeb2a	zinc finger E-box binding homeobox 2a%2C
GeneID:100004261	0.0107183	0.394603	0.0344023	0.347941	0.998071	-0.0466613	map3k14a	mitogen-activated protein kinase kinase kinase 14a
GeneID:100004265	0.00145251	-0.47609	0.013399	-0.393078	0.998071	0.0830121	gpsm1a	G protein signaling modulator 1a%2C
GeneID:100004299	0.0126405	0.268811	0.00215799	0.324079	0.998071	0.0552681	LOC100004299	Rho GTPase activating protein 35
GeneID:100004402	0.0443365	0.221407	0.0493709	0.222981	0.999066	0.00157357	plrg1	pleiotropic regulator 1
GeneID:100004557	0.00736554	0.690646	0.0143042	0.650738	0.998071	-0.0399087	hyal3	hyaluronoglucosaminidase 3%2C
GeneID:100004977	6.70697e-09	1.04622	5.84342e-08	0.994858	0.998071	-0.0513568	mthfd2	methylenetetrahydrofolate dehydrogenase (NADP+ dependent) 2%2C methenyltetrahydrofolate cyclohydrolase
GeneID:100005108	0.000350556	-0.744113	0.00144143	-0.682453	0.998071	0.06166	slc26a6	solute carrier family 26%2C member 6
GeneID:100005187	0.00327889	-0.265243	0.0432246	-0.200423	0.998071	0.0648203	LOC100005187	phosphatidylinositol-binding clathrin assembly protein%2C
GeneID:100005257	0.0193082	-0.37365	0.0210842	-0.378351	0.998619	-0.00470137	nptxrb	neuronal pentraxin receptor b
GeneID:100005341	0.000151764	-1.35873	0.0112887	-0.977779	0.998071	0.380951	wipf1a	WAS/WASL interacting protein family%2C member 1a
GeneID:100005551	0.0213251	-1.22479	0.0151362	-1.30389	0.998071	-0.0791042	entpd3	ectonucleoside triphosphate diphosphohydrolase 3%2C
GeneID:100005937	0.00162863	-2.91954	0.0163409	-2.32426	0.998071	0.595275	prrg2	proline rich Gla (G-carboxyglutamic acid) 2%2C transcript variant 3
GeneID:100006041	0.00636236	-0.430694	0.0292224	-0.367931	0.998071	0.0627631	rhoab	ras homolog gene family%2C member Ab%2C
GeneID:100006201	0.000363467	-0.335921	0.00136645	-0.312435	0.998071	0.0234859	letm2	leucine zipper-EF-hand containing transmembrane protein 2%2C
GeneID:100006460	0.000723818	-0.524987	0.00813021	-0.433525	0.998071	0.0914613	efna3a	ephrin-A3a%2C
GeneID:100006523	3.08944e-17	1.13417	2.38917e-15	1.07364	0.998071	-0.0605303	zgc:198419	zgc:198419
GeneID:100006580	0.00047178	0.378269	0.00534571	0.318722	0.998071	-0.0595466	si:ch211-255f4.12	si:ch211-255f4.12
GeneID:100006878	4.96075e-08	1.2573	6.62299e-07	1.17058	0.998071	-0.0867154	si:dkey-11e23.9	si:dkey-11e23.9%2C
GeneID:100007015	1.40803e-06	-4.96068	7.31984e-08	-5.6386	0.998071	-0.677918	si:dkey-71b5.7	si:dkey-71b5.7%2C
GeneID:100007289	6.50685e-06	0.477826	0.00207523	0.35469	0.998071	-0.123136	ano11	anoctamin 11
GeneID:100007322	0.0172347	0.267941	0.0308394	0.254463	0.998071	-0.0134771	ptpn23a	protein tyrosine phosphatase%2C non-receptor type 23%2C a%2C
GeneID:100007379	0.0448656	1.75242	0.0300036	1.91713	0.998071	0.164712	si:dkeyp-9d4.5	si:dkeyp-9d4.5%2C
GeneID:100007463	5.83337e-09	0.575795	5.33096e-05	0.431062	0.998071	-0.144733	tle3b	transducin-like enhancer of split 3b%2C
GeneID:100007636	2.28212e-05	0.620667	0.000163154	0.574759	0.998071	-0.0459079	si:dkey-21c19.3	si:dkey-21c19.3
GeneID:100007978	0.0218522	-0.324402	0.00700195	-0.376455	0.998071	-0.0520531	si:dkey-261i16.5	si:dkey-261i16.5%2C
GeneID:100009637	0.000856511	0.276124	0.00148728	0.269613	0.998071	-0.00651151	wasla	Wiskott-Aldrich syndrome-like a%2C
GeneID:100034522	0.000238178	1.77126	0.0161727	1.27062	0.998071	-0.500641	mthfd1l	methylenetetrahydrofolate dehydrogenase (NADP+ dependent) 1-like%2C
GeneID:100036767	0.0101262	-0.709317	0.0425706	-0.592773	0.998071	0.116544	plod2	procollagen-lysine%2C 2-oxoglutarate 5-dioxygenase 2%2C transcript variant 2
GeneID:100037309	6.85763e-25	-0.883508	8.17575e-24	-0.865603	0.998071	0.0179054	srebf2	sterol regulatory element binding transcription factor 2
GeneID:100037338	0.00672181	0.404698	0.0143416	0.379439	0.998071	-0.025259	inpp5ka	inositol polyphosphate-5-phosphatase Ka%2C
GeneID:100037388	0.0251035	0.712926	0.044767	0.670922	0.998071	-0.0420046	hps5	Hermansky-Pudlak syndrome 5
GeneID:100038773	0.00755729	0.351148	0.00746543	0.357852	0.998071	0.00670374	rfx1a	regulatory factor X%2C 1a (influences HLA class II expression)%2C
GeneID:100073335	0.0103855	-1.28884	0.00160085	-1.5666	0.998071	-0.277766	rprml	reprimo-like
GeneID:100093710	0.0283343	0.25679	0.00594125	0.312156	0.998071	0.055366	tm2d1	TM2 domain containing 1%2C
GeneID:100101645	2.33734e-07	0.357665	0.000171659	0.278859	0.998071	-0.0788063	usp47	ubiquitin specific peptidase 47%2C
GeneID:100124594	0.00563933	0.338011	0.000359815	0.420825	0.998071	0.0828138	aspg	asparaginase homolog (S. cerevisiae)%2C
GeneID:100124610	2.61071e-06	1.07145	0.00803736	0.676971	0.918541	-0.394478	timp4.3	TIMP metallopeptidase inhibitor 4%2C tandem duplicate 3
GeneID:100126016	4.98913e-07	-0.335711	1.14237e-05	-0.303162	0.998071	0.0325486	ank3b	ankyrin 3b%2C
GeneID:100126123	0.00517303	1.52718	0.00405046	1.59246	0.998071	0.0652737	hsp70.1	heat shock cognate 70-kd protein%2C tandem duplicate 1%2C
GeneID:100126128	2.30803e-18	2.03818	6.54366e-19	2.07962	0.998071	0.0414459	zgc:173594	zgc:173594
GeneID:100126133	0.0192464	0.233113	0.00534735	0.272348	0.998071	0.0392355	ppt2	palmitoyl-protein thioesterase 2%2C
GeneID:100134976	0.00511708	1.25783	0.00231225	1.37296	0.998071	0.115134	il21r.1	interleukin 21 receptor%2C tandem duplicate 1%2C
GeneID:100136846	9.18416e-06	0.921126	0.0022653	0.689753	0.998071	-0.231373	anks3	ankyrin repeat and sterile alpha motif domain containing 3
GeneID:100136875	0.0386158	-0.983115	0.0172488	-1.1284	0.998071	-0.145281	kif2c	kinesin family member 2C%2C
GeneID:100137117	0.0453825	-0.787586	0.00188503	-1.16008	0.998071	-0.372495	si:dkey-1h24.2	si:dkey-1h24.2
GeneID:100144405	0.0081731	-0.388688	0.00374588	-0.426662	0.998071	-0.0379744	si:ch211-180f4.1	si:ch211-180f4.1
GeneID:100147850	1.35989e-14	0.715139	2.34633e-12	0.660688	0.998071	-0.0544507	pgap1	post-GPI attachment to proteins 1
GeneID:100148117	0.00253967	-0.542148	0.000718675	-0.604581	0.998071	-0.0624331	rundc3aa	RUN domain containing 3Aa
GeneID:100148665	0.0199927	-0.284657	0.00012421	-0.437549	0.998071	-0.152892	LOC100148665	uncharacterized LOC100148665
GeneID:100148772	0.0129411	0.391131	0.00169606	0.478775	0.998071	0.0876442	ap5b1	adaptor-related protein complex 5%2C beta 1 subunit
GeneID:100149100	0.0328971	-1.21966	0.00201043	-1.70167	0.998071	-0.482006	adra1ba	adrenoceptor alpha 1Ba
GeneID:100149324	0.00252838	-0.734325	0.00791651	-0.672783	0.998071	0.061542	proca1	protein interacting with cyclin A1
GeneID:100149452	0.0240078	-0.332925	0.0156791	-0.358437	0.998071	-0.0255122	il1rapl2	interleukin 1 receptor accessory protein-like 2%2C
GeneID:100149497	0.0326412	-0.368611	0.0273717	-0.388376	0.998071	-0.019765	rapgefl1	Rap guanine nucleotide exchange factor (GEF)-like 1
GeneID:100149745	1.11805e-08	1.44929	1.6069e-09	1.52367	0.998071	0.0743752	sesn2	sestrin 2
GeneID:100149838	0.0150398	0.368063	0.00142318	0.467	0.998071	0.0989369	pycr1b	pyrroline-5-carboxylate reductase 1b%2C
GeneID:100150128	3.39495e-09	-1.27744	1.63761e-06	-1.04465	0.998071	0.232784	adamts18	ADAM metallopeptidase with thrombospondin type 1 motif%2C 18%2C
GeneID:100150190	3.60009e-05	0.974234	0.000771066	0.834541	0.998071	-0.139693	zdhhc23a	zinc finger%2C DHHC-type containing 23a%2C
GeneID:100150316	2.57099e-10	-3.52604	1.04048e-08	-3.14876	0.998071	0.377273	pcsk9	proprotein convertase subtilisin/kexin type 9
GeneID:100150588	0.00549799	0.933865	0.00929884	0.902185	0.998071	-0.0316799	tceanc	transcription elongation factor A N-terminal and central domain containing
GeneID:100150704	0.0293636	-0.538061	0.0360386	-0.533256	0.998992	0.00480464	si:dkey-52k1.6	si:dkey-52k1.6
GeneID:100150939	1.96406e-06	-1.03186	5.28474e-09	-1.23443	0.998071	-0.202566	nes	nestin
GeneID:100150980	0.00107557	0.485119	0.00275516	0.45809	0.998071	-0.0270289	mtg1	mitochondrial ribosome-associated GTPase 1%2C transcript variant 1
GeneID:100151256	1.68867e-13	1.87501	1.2982e-09	1.58488	0.998071	-0.290133	cmbl	carboxymethylenebutenolidase homolog (Pseudomonas)
GeneID:100170816	1.08175e-06	-0.505714	0.00303081	-0.337998	0.998071	0.167716	kirrelb	kin of IRRE like b%2C
GeneID:100170833	0.00512535	1.14428	0.0374589	0.929094	0.998071	-0.21519	zgc:194125	zgc:194125%2C
GeneID:100307076	0.00272382	-1.22654	0.000431172	-1.43266	0.998071	-0.206119	bub1	BUB1 mitotic checkpoint serine/threonine kinase%2C
GeneID:100307085	0.00491396	0.245593	0.00536711	0.247199	0.999066	0.00160594	vma21	VMA21 vacuolar H+-ATPase homolog (S. cerevisiae)
GeneID:100307105	5.10162e-06	1.99932	9.33895e-08	2.30726	0.998071	0.307935	si:rp71-80o10.4	si:rp71-80o10.4
GeneID:100317924	0.000128282	-0.408472	0.000239917	-0.400854	0.998071	0.00761843	mras	muscle RAS oncogene homolog
GeneID:100318899	0.000301437	0.382844	0.000164066	0.402607	0.998071	0.0197624	als2b	amyotrophic lateral sclerosis 2b (juvenile)%2C
GeneID:100320445	0.0121267	0.338194	0.0339389	0.303111	0.998071	-0.035083	ostm1	osteopetrosis associated transmembrane protein 1
GeneID:100329766	6.16744e-07	1.84105	0.0130986	1.09534	0.616319	-0.745712	mmp20a	matrix metallopeptidase 20a (enamelysin)
GeneID:100329792	0.0403264	-0.308383	0.0487118	-0.307543	0.999286	0.000840133	cita	citron rho-interacting serine/threonine kinase a%2C
GeneID:100329900	1.97985e-05	-0.497322	0.000766591	-0.412846	0.998071	0.084476	frmd4bb	FERM domain containing 4Bb%2C
GeneID:100330171	1.38176e-06	-0.671634	2.56157e-13	-0.960144	0.73089	-0.288509	si:dkey-112a7.4	si:dkey-112a7.4%2C
GeneID:100330186	0.00151196	0.361515	0.00804819	0.317825	0.998071	-0.0436897	LOC100330186	coiled-coil domain-containing protein 136-like%2C
GeneID:100330213	0.00499347	-0.609434	0.0171539	-0.542281	0.998071	0.0671535	si:ch211-258f14.2	si:ch211-258f14.2%2C
GeneID:100330405	0.0478625	0.357868	0.00435024	0.490917	0.998071	0.133049	tmem176l.1	transmembrane protein 176l.1%2C
GeneID:100330433	0.0465852	0.296155	0.041119	0.310012	0.998071	0.0138567	txndc11	thioredoxin domain containing 11
GeneID:100330479	0.00106557	-1.08313	0.0170804	-0.837945	0.998071	0.245186	ccni2	cyclin I family%2C member 2%2C
GeneID:100330617	0.000385512	0.288773	0.0161616	0.214703	0.998071	-0.0740697	tsc1b	tuberous sclerosis 1b
GeneID:100330669	0.012991	-0.494281	0.00135004	-0.620567	0.998071	-0.126286	r3hdm2	R3H domain containing 2
GeneID:100330736	0.00864447	-0.928033	0.0284168	-0.821642	0.998071	0.106391	si:ch73-66d24.2	si:ch73-66d24.2
GeneID:100330877	0.00344459	-0.811153	0.0444386	-0.605683	0.998071	0.205471	clmpb	CXADR-like membrane protein b
GeneID:100331014	0.0133387	0.244446	0.0417687	0.214515	0.998071	-0.0299307	acvr2ab	activin A receptor%2C type IIAb%2C
GeneID:100331262	7.373e-05	-0.587644	0.000754484	-0.520443	0.998071	0.0672006	ppp1r9bb	protein phosphatase 1%2C regulatory subunit 9Bb
GeneID:100331291	0.00928665	-1.19893	0.0202795	-1.11051	0.998071	0.0884192	LOC100331291	suppressor of tumorigenicity 14 protein-like%2C
GeneID:100331302	0.00095845	-0.738059	0.045174	-0.500599	0.998071	0.23746	ctxn3	cortexin 3%2C
GeneID:100331646	0.0129411	0.283179	0.00144143	0.351905	0.998071	0.0687263	si:dkey-118j18.2	si:dkey-118j18.2
GeneID:100331649	0.0103113	-0.229683	0.00152556	-0.277854	0.998071	-0.048171	dgki	diacylglycerol kinase%2C iota
GeneID:100331919	0.00102535	0.423505	0.00183202	0.41264	0.998071	-0.0108651	dnttip1	deoxynucleotidyltransferase terminal interacting protein 1
GeneID:100331958	0.0313691	-0.200378	0.00803428	-0.241161	0.998071	-0.0407829	ttc28	tetratricopeptide repeat domain 28
GeneID:100332077	0.0116148	-0.945024	0.0125582	-0.953812	0.998895	-0.00878749	cabz01076234.2	cabz01076234.2%2C
GeneID:100332111	3.98193e-06	-0.485981	0.0151545	-0.291838	0.872335	0.194143	shc3	SHC (Src homology 2 domain containing) transforming protein 3
GeneID:100332174	0.000689055	0.235912	0.032053	0.166457	0.998071	-0.0694553	rb1cc1	RB1-inducible coiled-coil 1
GeneID:100332307	0.00365297	0.983655	0.0021784	1.04032	0.998071	0.0566691	eme2	essential meiotic structure-specific endonuclease subunit 2
GeneID:100332365	0.0031195	0.93727	0.0324678	0.741439	0.998071	-0.19583	si:rp71-1c10.10	si:rp71-1c10.10
GeneID:100332814	0.0171428	-0.887027	0.0403278	-0.801661	0.998071	0.0853659	dclk2b	doublecortin-like kinase 2b
GeneID:100332846	0.0303572	0.443322	0.0443384	0.428989	0.998071	-0.0143331	acsl2	acyl-CoA synthetase long-chain family member 2
GeneID:100333114	0.000501285	-0.596696	0.00524327	-0.504497	0.998071	0.0921986	tln2b	talin 2b
GeneID:100333252	0.00577914	0.629487	0.00484094	0.647995	0.998071	0.0185082	cdkn2d	cyclin-dependent kinase inhibitor 2D (p19%2C inhibits CDK4)
GeneID:100333269	0.00373899	0.655643	0.00079836	0.752139	0.998071	0.0964951	aldh1l2	aldehyde dehydrogenase 1 family%2C member L2
GeneID:100333552	0.0326412	-0.52115	0.0171738	-0.580026	0.998071	-0.0588761	fam196a	family with sequence similarity 196 member A
GeneID:100333759	0.000895886	0.771478	0.0421469	0.533928	0.998071	-0.23755	swi5	SWI5 homologous recombination repair protein
GeneID:100333761	0.00538154	0.313449	0.0259272	0.268481	0.998071	-0.0449682	spag9b	sperm associated antigen 9b
GeneID:100333933	0.000340196	-0.559703	0.00167968	-0.508468	0.998071	0.0512344	cadpsa	Ca2+-dependent activator protein for secretion a%2C
GeneID:100333973	0.00329281	-0.425679	6.52495e-06	-0.615102	0.998071	-0.189423	celf3b	cugbp%2C Elav-like family member 3b
GeneID:100334178	0.000362978	0.334844	0.0106609	0.259412	0.998071	-0.0754317	LOC100334178	E3 ubiquitin-protein ligase RNF31
GeneID:100334231	0.0494822	-0.190174	0.0168967	-0.227556	0.998071	-0.0373816	plch2a	phospholipase C%2C eta 2a%2C
GeneID:100334281	0.000561769	1.05167	0.0484396	0.686627	0.998071	-0.365046	LOC100334281	hemicentin-2%2C
GeneID:100334351	0.00852384	-0.934451	0.0452924	-0.76211	0.998071	0.172342	dnah3	dynein axonemal heavy chain 3
GeneID:100334378	0.00254945	-0.677175	0.000344474	-0.792111	0.998071	-0.114935	kcnf1b	potassium voltage-gated channel%2C subfamily F%2C member 1b
GeneID:100334510	0.000385512	0.513616	0.000333232	0.5261	0.998071	0.0124833	pet100	PET100 homolog
GeneID:100334568	0.000189928	-0.682261	0.0332252	-0.435412	0.998071	0.246849	pde5aa	phosphodiesterase 5A%2C cGMP-specific%2C a%2C
GeneID:100334730	0.00244663	0.230932	0.00704639	0.213322	0.998071	-0.0176102	ganab	glucosidase%2C alpha%3B neutral AB
GeneID:100334848	0.00047447	-0.736135	0.0296479	-0.506189	0.998071	0.229945	si:dkey-17e16.17	si:dkey-17e16.17
GeneID:100415799	0.0412569	0.769332	0.000360713	1.2035	0.998071	0.434172	ugt5b2	UDP glucuronosyltransferase 5 family%2C polypeptide B2
GeneID:100534664	0.0114028	-0.771118	0.000970149	-0.97955	0.998071	-0.208432	si:ch211-153f2.3	si:ch211-153f2.3
GeneID:100534720	0.016775	0.330215	0.00141796	0.423453	0.998071	0.0932383	isg20	interferon stimulated exonuclease gene
GeneID:100534775	0.0456993	-0.539914	0.0149361	-0.647271	0.998071	-0.107357	dfnb31b	deafness%2C autosomal recessive 31b%2C
GeneID:100535003	0.00243304	-0.813545	0.00662793	-0.748382	0.998071	0.0651632	ngfra	nerve growth factor receptor a (TNFR superfamily%2C member 16)%2C
GeneID:100535309	0.00273416	-0.541185	0.0105881	-0.484719	0.998071	0.0564658	vgf	VGF nerve growth factor inducible
GeneID:100535393	0.0173218	-0.542665	0.0247761	-0.530538	0.998071	0.0121271	LOC100535393	protein unc-13 homolog B-like%2C
GeneID:100535414	0.000415751	-0.512291	9.18485e-07	-0.681437	0.998071	-0.169146	c25h12orf75	chromosome 25 C12orf75 homolog%2C
GeneID:100535615	1.88321e-06	0.390798	5.45284e-05	0.345131	0.998071	-0.0456673	tom1l2	target of myb1 like 2 membrane trafficking protein%2C
GeneID:100535713	6.16417e-05	-0.415756	0.00112234	-0.355892	0.998071	0.0598648	LOC100535713	transcription activator BRG1-like
GeneID:100535864	0.00515039	1.06601	0.036048	0.864993	0.998071	-0.201013	cipca	CLOCK-interacting pacemaker a
GeneID:100535903	0.0143825	0.678492	0.00833835	0.732737	0.998071	0.0542451	si:ch211-261n11.7	si:ch211-261n11.7
GeneID:100536140	0.0036331	0.317329	0.00256512	0.332234	0.998071	0.0149051	poldip3	polymerase (DNA-directed)%2C delta interacting protein 3%2C
GeneID:100536264	0.00216656	-1.33908	0.000233483	-1.59795	0.998071	-0.258873	spag16	sperm associated antigen 16
GeneID:100536287	0.0037092	-0.359501	0.0142691	-0.319948	0.998071	0.0395529	nav1a	neuron navigator 1a%2C
GeneID:100536330	0.00927026	-0.742016	0.00090735	-0.923875	0.998071	-0.181859	fmnl1b	formin-like 1b
GeneID:100537012	0.000163412	-0.690633	2.1954e-07	-0.90861	0.998071	-0.217977	baiap2b	BAI1-associated protein 2b%2C
GeneID:100537080	7.77929e-06	-1.05421	0.000104104	-0.951287	0.998071	0.102921	zbtb7c	zinc finger and BTB domain containing 7C
GeneID:100537442	0.0129411	-0.643818	0.0492969	-0.544173	0.998071	0.0996449	elmod3	ELMO/CED-12 domain containing 3
GeneID:100537446	0.000909387	0.26864	0.00598196	0.234063	0.998071	-0.0345774	im:7147486	im:7147486
GeneID:100537620	7.91192e-05	-0.664277	0.00909296	-0.477608	0.998071	0.18667	si:ch73-290k24.6	si:ch73-290k24.6
GeneID:100537642	0.00247921	-0.337779	0.0168967	-0.284054	0.998071	0.0537259	ttyh1	tweety family member 1%2C
GeneID:100537899	0.0307151	0.25383	0.0442726	0.246013	0.998071	-0.00781699	si:dkey-151m15.5	si:dkey-151m15.5%2C
GeneID:100537977	0.0101987	-0.998144	0.00791812	-1.04154	0.998071	-0.0433933	iqgap3	IQ motif containing GTPase activating protein 3
GeneID:100537991	0.0141617	0.883363	0.0104481	0.933536	0.998071	0.0501735	prodhb	proline dehydrogenase (oxidase) 1b
GeneID:100538060	0.030921	-0.943811	0.00927186	-1.12074	0.998071	-0.176927	gpr6	G protein-coupled receptor 6
GeneID:100538163	1.50913e-05	0.689171	0.000386727	0.593507	0.998071	-0.0956632	ppp1r15b	protein phosphatase 1 regulatory subunit 15B
GeneID:100538248	3.01176e-05	-0.565028	0.00929884	-0.389978	0.998071	0.17505	LOC100538248	uncharacterized LOC100538248%2C
GeneID:100538326	0.00762329	-0.677982	0.0341522	-0.56295	0.998071	0.115032	myom2b	myomesin 2b
GeneID:100873093	2.6455e-05	2.16448	0.000279015	1.95211	0.998071	-0.212371	nfe2l2b	nuclear factor%2C erythroid 2-like 2b
GeneID:101448000	0.0441876	-1.21152	0.00705165	-1.58226	0.998071	-0.370731	pappaa	pregnancy-associated plasma protein A%2C pappalysin 1a
GeneID:101882104	0.0123435	-0.433078	0.000989377	-0.551215	0.998071	-0.118137	rerg	RAS-like%2C estrogen-regulated%2C growth inhibitor
GeneID:101883251	0.00221583	0.894129	0.0417597	0.66185	0.998071	-0.232279	LOC101883251	uncharacterized LOC101883251%2C
GeneID:101883702	0.0347945	-0.607752	0.0394951	-0.611334	0.999066	-0.00358213	tet1	tet methylcytosine dioxygenase 1%2C
GeneID:101883708	0.0293214	1.96323	0.0349431	1.9606	0.99943	-0.00263864	LOC101883708	uncharacterized LOC101883708
GeneID:101883792	0.0345348	-0.303662	0.0145842	-0.346959	0.998071	-0.0432974	LOC101883792	zinc fingers and homeoboxes protein 2-like%2C
GeneID:101883822	0.0216787	-0.79525	0.0182644	-0.823793	0.998071	-0.0285429	si:dkey-13p1.4	si:dkey-13p1.4
GeneID:101884074	0.039448	-0.896882	0.014203	-1.05501	0.998071	-0.158129	LOC101884074	synaptic vesicle glycoprotein 2C-like
GeneID:101884699	0.000114449	-1.03584	0.000303666	-0.982553	0.998071	0.0532875	si:ch211-132g1.7	si:ch211-132g1.7
GeneID:101885062	0.0457804	-0.310817	0.0432246	-0.322109	0.998071	-0.0112924	LOC101885062	metalloproteinase inhibitor 3-like
GeneID:101885701	0.000327321	-0.867954	0.00417478	-0.727105	0.998071	0.140849	rasal1	RAS protein activator like 1
GeneID:101886037	0.00148419	-0.427229	0.013399	-0.353461	0.998071	0.0737679	fndc9	fibronectin type III domain containing 9
GeneID:101886224	8.3777e-06	1.30135	5.8652e-08	1.54602	0.998071	0.244672	LOC101886224	uncharacterized LOC101886224%2C
GeneID:101886260	0.00161835	0.3826	0.00882935	0.335235	0.998071	-0.0473649	LOC101886260	pituitary tumor-transforming gene 1 protein-interacting protein-like
GeneID:101886448	0.000863281	1.37844	0.0217523	1.04707	0.998071	-0.331364	si:dkey-175a17.3	si:dkey-175a17.3
GeneID:101886947	0.00334365	-0.912663	0.000754146	-1.04197	0.998071	-0.129304	creb5a	cAMP responsive element binding protein 5a%2C
GeneID:102725534	0.0324064	0.31355	0.0396122	0.312188	0.999286	-0.00136239	glis2a	GLIS family zinc finger 2a%2C
GeneID:102725537	3.28631e-06	-0.667099	6.92373e-06	-0.652508	0.998071	0.0145907	trpc4a	transient receptor potential cation channel%2C subfamily C%2C member 4a%2C
GeneID:103908695	0.000162418	0.385848	0.000104122	0.401512	0.998071	0.0156643	fbxo48	F-box protein 48%2C transcript variant 3
GeneID:103910150	0.000307328	7.69377	0.000383782	7.70657	0.999286	0.0128051	LOC103910150	uncharacterized LOC103910150%2C
GeneID:103910274	0.000137333	-0.315043	0.00507135	-0.248728	0.998071	0.0663148	LOC103910274	nucleus accumbens-associated protein 1-like%2C
GeneID:107966129	0.000371325	-0.930472	0.000263737	-0.963122	0.998071	-0.0326508	tpx2	TPX2%2C microtubule-associated%2C homolog (Xenopus laevis)%2C
GeneID:108179007	0.00256847	0.784928	0.021841	0.643392	0.998071	-0.141536	wars	tryptophanyl-tRNA synthetase
GeneID:108182240	0.0222013	0.39817	0.0120056	0.438018	0.998071	0.0398477	cfap44	cilia and flagella associated protein 44
GeneID:110438369	0.0175411	0.248608	0.0297537	0.237794	0.998071	-0.0108139	LOC110438369	serine-aspartate repeat-containing protein F-like
GeneID:110439874	0.000734301	1.46002	0.000281486	1.57026	0.998071	0.110235	LOC110439874	carboxypeptidase N subunit 2-like%2C
GeneID:114367	0.00125974	2.60919	0.0277051	1.93502	0.998071	-0.674171	nots	nothepsin
GeneID:114426	0.00651724	-0.816699	0.00634974	-0.832871	0.998071	-0.0161714	odc1	ornithine decarboxylase 1
GeneID:114427	7.39981e-06	0.498834	0.000391169	0.416843	0.998071	-0.0819914	vars	valyl-tRNA synthetase
GeneID:114444	6.44981e-05	0.719241	0.00182985	0.595587	0.998071	-0.123655	etv6	ets variant 6
GeneID:114446	0.000142622	0.549994	0.00687588	0.42277	0.998071	-0.127225	dlg1	discs%2C large homolog 1 (Drosophila)%2C
GeneID:140613	0.000715325	-0.605158	0.00154118	-0.580739	0.998071	0.0244185	her9	hairy-related 9%2C
GeneID:140614	5.53346e-08	0.733596	1.33034e-06	0.671401	0.998071	-0.0621949	xbp1	X-box binding protein 1
GeneID:140620	0.00468356	0.309336	0.0149649	0.279148	0.998071	-0.0301876	prps1a	phosphoribosyl pyrophosphate synthetase 1A%2C
GeneID:140634	0.0235764	-2.71671	0.00339035	-3.53875	0.998071	-0.822045	cyp1a	cytochrome P450%2C family 1%2C subfamily A
GeneID:140816	2.58225e-07	0.585244	0.000899212	0.413075	0.998071	-0.172169	cebpg	CCAAT/enhancer binding protein (C/EBP)%2C gamma
GeneID:170445	0.0159526	0.31998	0.00440379	0.373732	0.998071	0.0537521	pknox1.2	pbx/knotted 1 homeobox 1.2%2C
GeneID:171473	7.42392e-11	0.683572	0.000386727	0.416494	0.500397	-0.267078	ccng1	cyclin G1%2C
GeneID:171478	0.001325	-0.47627	0.0130459	-0.393379	0.998071	0.0828911	fabp3	fatty acid binding protein 3%2C muscle and heart
GeneID:171479	0.0427307	-0.299547	0.0287231	-0.327141	0.998071	-0.0275942	crabp1a	cellular retinoic acid binding protein 1a
GeneID:192295	0.000805372	-1.46541	0.00295418	-1.33807	0.998071	0.127344	ccna2	cyclin A2%2C
GeneID:192312	0.00247147	0.304282	4.58566e-05	0.390739	0.998071	0.0864572	mak16	MAK16 homolog (S. cerevisiae)
GeneID:192322	0.0170524	-0.242926	0.00901074	-0.267068	0.998071	-0.0241422	calm2b	calmodulin 2b%2C (phosphorylase kinase%2C delta)
GeneID:192329	0.0184668	-0.360872	0.00239093	-0.452591	0.998071	-0.0917191	ppp1r10	protein phosphatase 1%2C regulatory subunit 10%2C
GeneID:192332	0.0211332	-0.834711	0.0114306	-0.918172	0.998071	-0.0834605	smc4	structural maintenance of chromosomes 4
GeneID:192338	0.000689055	-1.21646	0.000408913	-1.27657	0.998071	-0.0601174	mcm2	minichromosome maintenance complex component 2
GeneID:192340	1.35989e-14	-1.37568	1.21165e-10	-1.17397	0.998071	0.201716	scarb2a	scavenger receptor class B%2C member 2a
GeneID:195817	0.0150305	-0.571421	0.0204039	-0.561529	0.998071	0.00989213	lmnl3	lamin L3%2C
GeneID:245946	0.000550415	1.09524	0.00484851	0.943143	0.998071	-0.152099	invs	inversin%2C
GeneID:246275	0.0147627	-1.96878	0.0166513	-1.98107	0.999066	-0.0122903	myhz2	myosin%2C heavy polypeptide 2%2C fast muscle specific%2C
GeneID:266987	2.98149e-09	0.813484	1.60308e-07	0.735323	0.998071	-0.0781607	cbsb	cystathionine-beta-synthase b
GeneID:266988	1.87361e-11	-1.03546	3.79165e-06	-0.755715	0.95723	0.279748	smoc2	SPARC related modular calcium binding 2
GeneID:266989	0.00215476	-0.281054	0.0166273	-0.234085	0.998071	0.0469694	etf1b	eukaryotic translation termination factor 1b%2C
GeneID:286745	0.0279996	0.347183	0.0329619	0.345984	0.999286	-0.0011993	ddx55	DEAD (Asp-Glu-Ala-Asp) box polypeptide 55
GeneID:30037	2.69181e-05	-0.43252	0.00855722	-0.29967	0.998071	0.132849	tnc	tenascin C%2C
GeneID:30072	0.00356965	-0.619077	0.0231748	-0.514912	0.998071	0.104165	inhbaa	inhibin%2C beta Aa
GeneID:30082	1.17437e-07	-0.419605	3.37906e-05	-0.346939	0.998071	0.0726661	khdrbs1a	KH domain containing%2C RNA binding%2C signal transduction associated 1a%2C
GeneID:30119	0.000604775	-0.961681	0.00124931	-0.928	0.998071	0.0336809	frzb	frizzled-related protein
GeneID:30120	0.0211293	-0.524628	0.0100736	-0.583673	0.998071	-0.0590451	dlc	deltaC
GeneID:30141	0.0387111	-0.909239	0.0141613	-1.07099	0.998071	-0.161755	dlb	deltaB
GeneID:30210	4.29686e-09	-0.65461	4.73959e-08	-0.618498	0.998071	0.0361125	mafba	v-maf avian musculoaponeurotic fibrosarcoma oncogene homolog Ba
GeneID:30230	3.28658e-06	-0.884946	0.00616558	-0.576405	0.985764	0.308541	inab	internexin neuronal intermediate filament protein%2C alpha b
GeneID:30236	0.0137913	0.31296	0.0367096	0.28184	0.998071	-0.0311201	cx43	connexin 43
GeneID:30242	0.0315268	0.264927	0.0073346	0.321187	0.998071	0.0562602	mest	mesoderm specific transcript%2C transcript variant 2
GeneID:30252	0.00755729	-0.592009	0.0150305	-0.558432	0.998071	0.0335764	sema3h	sema domain%2C immunoglobulin domain (Ig)%2C short basic domain%2C secreted%2C (semaphorin) 3H%2C
GeneID:30266	0.000921544	-0.508225	0.000130582	-0.582938	0.998071	-0.0747131	sema3aa	sema domain%2C immunoglobulin domain (Ig)%2C short basic domain%2C secreted%2C (semaphorin) 3Aa
GeneID:30286	0.000786975	0.289787	0.000148045	0.326698	0.998071	0.0369108	ndrg3a	ndrg family member 3a%2C
GeneID:30307	0.0257314	0.486461	0.0383785	0.470377	0.998071	-0.0160839	jak2a	Janus kinase 2a%2C
GeneID:30314	0.000294555	0.968517	0.0311516	0.647952	0.998071	-0.320565	apoeb	apolipoprotein Eb%2C
GeneID:30315	0.0045922	-0.74842	0.011625	-0.689608	0.998071	0.0588122	foxn4	forkhead box N4
GeneID:30334	0.0141252	0.431026	0.00581858	0.482967	0.998071	0.0519418	pou6f1	POU class 6 homeobox 1%2C
GeneID:30449	7.68198e-23	3.58595	2.10446e-20	3.39946	0.998071	-0.186495	serpinh1b	serpin peptidase inhibitor%2C clade H (heat shock protein 47)%2C member 1b%2C transcript variant 2
GeneID:30453	0.00944805	-1.31783	0.0190855	-1.23453	0.998071	0.0832991	kifc1	kinesin family member C1%2C
GeneID:30476	0.0150448	-0.507335	0.0275471	-0.477177	0.998071	0.0301587	wif1	wnt inhibitory factor 1
GeneID:30553	0.000210121	0.308297	2.76483e-05	0.346166	0.998071	0.0378687	sod1	superoxide dismutase 1%2C soluble
GeneID:30586	0.00716789	-0.530167	0.00248645	-0.593071	0.998071	-0.0629036	dlx6a	distal-less homeobox 6a
GeneID:30608	1.12852e-05	-0.673696	0.000164066	-0.604305	0.998071	0.0693903	gap43	growth associated protein 43
GeneID:30627	0.000145904	-1.94984	8.29882e-05	-2.04888	0.998071	-0.0990305	kif23	kinesin family member 23%2C
GeneID:30670	0.00564383	0.623534	0.0447842	0.493873	0.998071	-0.129662	thraa	thyroid hormone receptor alpha a%2C
GeneID:30674	0.00193898	0.86435	0.00297031	0.849901	0.998071	-0.0144492	tefa	thyrotrophic embryonic factor a%2C
GeneID:30769	0.0126202	-0.233652	0.001449	-0.290265	0.998071	-0.0566132	robo1	roundabout%2C axon guidance receptor%2C homolog 1 (Drosophila)%2C
GeneID:317638	0.00329371	1.24918	0.00611794	1.2008	0.998071	-0.0483796	igfbp1a	insulin-like growth factor binding protein 1a
GeneID:317734	0.0134731	-0.749091	0.0290096	-0.690007	0.998071	0.0590835	esr2a	estrogen receptor 2a
GeneID:317741	0.00116712	-0.694804	0.000179912	-0.796134	0.998071	-0.101329	coro1ca	coronin%2C actin binding protein%2C 1Ca
GeneID:317744	0.00828554	-0.657921	0.0358394	-0.550424	0.998071	0.107498	dnmt3bb.1	DNA (cytosine-5-)-methyltransferase 3 beta%2C duplicate b.1%2C
GeneID:317763	0.0177342	-0.89903	0.0131259	-0.949734	0.998071	-0.0507043	ttk	ttk protein kinase%2C
GeneID:321084	1.32692e-08	0.758909	4.47717e-07	0.691024	0.998071	-0.0678844	dnmt3ba	DNA (cytosine-5-)-methyltransferase 3 beta%2C duplicate a%2C
GeneID:321119	1.59132e-06	1.02015	4.4074e-06	0.991318	0.998071	-0.0288344	mcmbp	minichromosome maintenance complex binding protein
GeneID:321183	0.00986381	0.533253	0.00084294	0.668883	0.998071	0.13563	rrp36	ribosomal RNA processing 36
GeneID:321193	2.74349e-05	-0.548242	0.00284687	-0.419779	0.998071	0.128463	paics	phosphoribosylaminoimidazole carboxylase%2C phosphoribosylaminoimidazole succinocarboxamide synthetase
GeneID:321346	0.0073124	0.329801	0.0028866	0.365484	0.998071	0.0356833	phb	prohibitin%2C
GeneID:321452	2.12079e-05	-1.41836	6.31197e-08	-1.77396	0.998071	-0.355599	smc2	structural maintenance of chromosomes 2
GeneID:321465	1.93308e-09	0.477151	3.1893e-05	0.356055	0.998071	-0.121096	ctdsp2	CTD (carboxy-terminal domain%2C RNA polymerase II%2C polypeptide A) small phosphatase 2%2C
GeneID:321496	4.31127e-06	-0.377155	0.0281846	-0.211122	0.766714	0.166032	cfl1	cofilin 1
GeneID:321575	1.20116e-05	0.32864	8.54174e-05	0.305267	0.998071	-0.0233733	maea	macrophage erythroblast attacher
GeneID:321577	7.58267e-05	0.469975	2.4898e-05	0.502189	0.998071	0.0322141	ttpal	tocopherol (alpha) transfer protein-like%2C
GeneID:321618	0.00224598	-1.33027	5.47452e-05	-1.71702	0.998071	-0.386753	h1f0	H1 histone family%2C member 0
GeneID:321659	0.00011839	0.251176	0.000143943	0.252952	0.998702	0.00177545	zfr	zinc finger RNA binding protein
GeneID:321837	2.6539e-08	1.10999	8.96808e-07	1.00681	0.998071	-0.10318	keap1a	kelch-like ECH-associated protein 1a
GeneID:321860	0.00155481	0.411317	0.0213636	0.324883	0.998071	-0.0864341	rbmx	RNA binding motif protein%2C X-linked%2C
GeneID:321899	0.0473961	-0.184476	0.0373415	-0.197277	0.998071	-0.0128013	hnrnpa0l	heterogeneous nuclear ribonucleoprotein A0%2C like
GeneID:321928	5.29137e-05	0.957462	0.000975117	0.821637	0.998071	-0.135825	phgdh	phosphoglycerate dehydrogenase
GeneID:321965	0.00014232	0.754908	0.00395378	0.610881	0.998071	-0.144027	taz	tafazzin%2C
GeneID:322258	0.0398806	-0.163831	0.0374277	-0.170055	0.998071	-0.00622448	cct5	chaperonin containing TCP1%2C subunit 5 (epsilon)
GeneID:322325	0.00723149	0.294212	0.0402186	0.242723	0.998071	-0.0514896	rnf128a	ring finger protein 128a
GeneID:322350	0.0457655	0.367131	0.0234318	0.415382	0.998071	0.0482518	zgc:85789	zgc:85789
GeneID:322412	0.00431851	1.14654	0.000187863	1.43218	0.998071	0.285634	cpb1	carboxypeptidase B1 (tissue)%2C transcript variant 2
GeneID:322455	8.371e-07	-0.672147	3.72665e-05	-0.586722	0.998071	0.085425	cd9a	CD9 molecule a%2C
GeneID:322508	0.00083429	-1.40504	2.55873e-05	-1.74392	0.998071	-0.338882	h1fx	H1 histone family%2C member X
GeneID:322571	0.00038702	-0.355134	0.00303081	-0.312317	0.998071	0.0428175	rpl3	ribosomal protein L3
GeneID:322903	0.0215	-0.248991	0.0319447	-0.241152	0.998071	0.00783855	nanos1	nanos homolog 1
GeneID:322977	0.0135496	-0.337236	0.00471913	-0.384028	0.998071	-0.0467922	mid1ip1l	MID1 interacting protein 1%2C like
GeneID:323055	0.00353587	-0.267894	0.0470413	-0.201962	0.998071	0.0659322	ywhaba	tyrosine 3-monooxygenase/tryptophan 5-monooxygenase activation protein%2C beta polypeptide a
GeneID:323201	6.16417e-05	-0.461232	0.00098011	-0.398971	0.998071	0.0622604	marcksb	myristoylated alanine-rich protein kinase C substrate b
GeneID:323266	2.64368e-07	-0.667581	0.000313459	-0.503776	0.998071	0.163805	cd99l2	CD99 molecule-like 2%2C
GeneID:323285	2.52829e-08	-1.3289	7.7681e-06	-1.10718	0.998071	0.221725	scinla	scinderin like a
GeneID:323299	0.00312372	-0.190696	0.0428288	-0.144231	0.998071	0.0464655	atrx	alpha thalassemia/mental retardation syndrome X-linked homolog (human)%2C
GeneID:323305	0.00382541	-0.249507	0.00167968	-0.271806	0.998071	-0.0222986	rpl10a	ribosomal protein L10a
GeneID:323346	2.20189e-06	0.320943	0.00164702	0.232443	0.998071	-0.0884998	sin3ab	SIN3 transcription regulator family member Ab%2C
GeneID:323462	0.00504365	0.251313	0.0443384	0.197299	0.998071	-0.0540142	pa2g4b	proliferation-associated 2G4%2C b
GeneID:323479	0.0143825	-0.324324	0.040537	-0.288555	0.998071	0.0357685	prkcbp1l	protein kinase C binding protein 1%2C like%2C
GeneID:323529	4.88239e-09	-0.466571	0.000171365	-0.327884	0.972781	0.138687	hnrnpa0a	heterogeneous nuclear ribonucleoprotein A0a
GeneID:323721	3.49258e-06	0.467746	0.00506329	0.314074	0.998071	-0.153672	rbm14a	RNA binding motif protein 14a%2C
GeneID:323733	4.25675e-06	-1.89141	7.93865e-07	-2.03549	0.998071	-0.14408	top2a	topoisomerase (DNA) II alpha
GeneID:324098	0.000147575	-0.552897	0.00326132	-0.455957	0.998071	0.0969397	cd82a	CD82 molecule a%2C
GeneID:324197	0.000240568	0.44549	7.11636e-05	0.48155	0.998071	0.0360602	toporsa	topoisomerase I binding%2C arginine/serine-rich a%2C
GeneID:324256	0.00473777	-1.22206	0.0316778	-0.977756	0.998071	0.244305	orc6	origin recognition complex%2C subunit 6
GeneID:324309	0.0303414	-0.314662	0.00138626	-0.439311	0.998071	-0.124648	fstl1b	follistatin-like 1b%2C
GeneID:324345	0.0117932	-0.214697	0.0220397	-0.203583	0.998071	0.0111136	slc44a2	solute carrier family 44 (choline transporter)%2C member 2%2C
GeneID:324416	0.00367865	-0.292317	0.00654722	-0.282197	0.998071	0.0101201	dpysl5a	dihydropyrimidinase-like 5a
GeneID:324421	0.0206283	0.240961	0.0198499	0.24741	0.998071	0.00644942	phb2a	prohibitin 2a%2C
GeneID:324431	0.000221126	0.39126	0.00456229	0.32091	0.998071	-0.0703504	ilf3a	interleukin enhancer binding factor 3a%2C
GeneID:324565	0.00949141	0.417289	3.2383e-05	0.623202	0.998071	0.205913	zfyve26	zinc finger%2C FYVE domain containing 26
GeneID:324940	3.68802e-09	0.687494	7.50165e-10	0.714657	0.998071	0.0271629	aars	alanyl-tRNA synthetase%2C transcript variant 1
GeneID:324961	0.00627284	-0.521017	0.0021374	-0.579691	0.998071	-0.058674	sgcd	sarcoglycan%2C delta (dystrophin-associated glycoprotein)%2C
GeneID:324985	0.000385512	0.453639	0.0400838	0.298684	0.998071	-0.154955	zgc:64072	zgc:64072
GeneID:325034	0.0138414	-0.199043	0.000318381	-0.27612	0.998071	-0.0770778	pak2b	p21 protein (Cdc42/Rac)-activated kinase 2b%2C
GeneID:325065	0.00254233	0.319045	0.0168992	0.268725	0.998071	-0.05032	mon1bb	MON1 secretory trafficking family member Bb
GeneID:325449	0.0308797	-1.03729	0.0106666	-1.21918	0.998071	-0.181892	kif20a	kinesin family member 20A
GeneID:325469	0.00262103	0.223516	0.0235065	0.18169	0.998071	-0.0418254	fbxo9	F-box protein 9%2C
GeneID:325686	0.00828686	-0.325041	0.00493868	-0.346878	0.998071	-0.0218366	parvb	parvin%2C beta%2C
GeneID:325690	8.48844e-05	0.237293	0.000540224	0.216645	0.998071	-0.0206479	serinc1	serine incorporator 1
GeneID:325885	0.0246892	0.244911	0.0185524	0.259491	0.998071	0.0145807	si:dkey-46a10.3	si:dkey-46a10.3
GeneID:325896	1.46342e-05	-0.610629	0.000237993	-0.541458	0.998071	0.0691707	cnp	2'%2C3'-cyclic nucleotide 3' phosphodiesterase%2C
GeneID:326050	0.001802	0.464997	0.0220397	0.369907	0.998071	-0.0950896	nucb2b	nucleobindin 2b
GeneID:326088	0.00906493	0.44183	0.0163409	0.422261	0.998071	-0.0195687	ccnl1b	cyclin L1b
GeneID:326857	1.24872e-06	0.53175	0.000212816	0.432086	0.998071	-0.0996642	gclc	glutamate-cysteine ligase%2C catalytic subunit
GeneID:326906	0.00492375	-1.31169	0.0168967	-1.15432	0.998071	0.15737	suv39h1b	suppressor of variegation 3-9 homolog 1b
GeneID:327007	0.0457366	0.425077	0.0183369	0.495657	0.998071	0.0705797	vamp8	vesicle-associated membrane protein 8 (endobrevin)
GeneID:327056	5.11847e-05	0.317995	0.0013686	0.266213	0.998071	-0.0517822	rnf145b	ring finger protein 145b
GeneID:327082	0.00575668	0.405748	0.0156791	0.370443	0.998071	-0.0353042	napab	N-ethylmaleimide-sensitive factor attachment protein%2C alpha b
GeneID:327172	0.00315576	-0.397679	0.0453284	-0.296247	0.998071	0.101432	stap2a	signal transducing adaptor family member 2a
GeneID:327176	0.000332548	0.31995	0.00614074	0.260669	0.998071	-0.0592813	pcmtd1	protein-L-isoaspartate (D-aspartate) O-methyltransferase domain containing 1
GeneID:327341	1.69699e-06	0.438617	0.000132571	0.369784	0.998071	-0.0688336	eif2s3	eukaryotic translation initiation factor 2%2C subunit 3 gamma
GeneID:327345	6.53182e-06	-0.606476	0.000222278	-0.520008	0.998071	0.0864677	stk17a	serine/threonine kinase 17a
GeneID:327355	8.71687e-05	0.421385	0.00493762	0.325779	0.998071	-0.0956056	ice1	KIAA0947-like (H. sapiens)
GeneID:327379	0.0484636	0.235553	0.0022317	0.342406	0.998071	0.106852	calm3a	calmodulin 3a (phosphorylase kinase%2C delta)
GeneID:327447	0.0240297	0.200851	0.0140749	0.218806	0.998071	0.0179552	nploc4	NPL4 homolog%2C ubiquitin recognition factor
GeneID:327510	2.09095e-05	-0.497579	1.78966e-05	-0.507617	0.998071	-0.0100385	rhoq	ras homolog family member Q
GeneID:327590	0.000131448	-1.77306	2.35061e-06	-2.18235	0.998071	-0.409284	tk1	thymidine kinase 1%2C soluble
GeneID:327635	0.0150507	0.517719	0.00765688	0.568917	0.998071	0.0511978	gnsb	glucosamine (N-acetyl)-6-sulfatase (Sanfilippo disease IIID)%2C b
GeneID:333974	0.00340295	0.298776	0.000248045	0.36398	0.998071	0.0652041	gclm	glutamate-cysteine ligase%2C modifier subunit%2C
GeneID:333987	0.00524283	-0.397567	0.0343157	-0.325189	0.998071	0.0723784	fxyd6	FXYD domain containing ion transport regulator 6
GeneID:334032	0.000170352	0.406867	0.00280072	0.342952	0.998071	-0.0639148	smarca2	SWI/SNF related%2C matrix associated%2C actin dependent regulator of chromatin%2C subfamily a%2C member 2%2C
GeneID:334107	0.00258763	0.356585	0.00433553	0.347125	0.998071	-0.00946078	tsn	translin
GeneID:334189	2.47398e-22	-1.56713	1.32353e-15	-1.3129	0.998071	0.254237	insig1	insulin induced gene 1
GeneID:334222	0.0171555	-0.312744	0.0103966	-0.338886	0.998071	-0.0261417	hnrnpa0b	heterogeneous nuclear ribonucleoprotein A0b
GeneID:334316	7.27946e-05	0.475942	0.00731095	0.350909	0.998071	-0.125033	brf1b	BRF1%2C RNA polymerase III transcription initiation factor b
GeneID:334389	0.00706288	0.308015	0.00211277	0.346813	0.998071	0.0387983	ankmy2a	ankyrin repeat and MYND domain containing 2a
GeneID:334393	2.55357e-05	0.930585	0.00240346	0.72274	0.998071	-0.207845	iars	isoleucyl-tRNA synthetase
GeneID:334471	0.000170702	-0.347332	7.81883e-05	-0.367691	0.998071	-0.0203587	larp6	La ribonucleoprotein domain family%2C member 6
GeneID:334613	7.69934e-05	-1.49596	0.00144143	-1.26507	0.998071	0.230895	fn1b	fibronectin 1b%2C
GeneID:334757	6.70697e-09	1.42408	1.18356e-05	1.13857	0.998071	-0.285514	sfxn2	sideroflexin 2%2C
GeneID:334932	3.56368e-08	0.570979	0.000331199	0.405387	0.998071	-0.165592	mdm4	MDM4%2C p53 regulator%2C transcript variant 2
GeneID:335032	2.55684e-09	-0.924442	4.91504e-12	-1.05149	0.998071	-0.127045	rapgef6	Rap guanine nucleotide exchange factor (GEF) 6
GeneID:335083	0.00255736	-0.295806	0.00508684	-0.283131	0.998071	0.0126753	capzb	capping protein (actin filament) muscle Z-line%2C beta
GeneID:335110	0.00137713	-0.293632	0.00704639	-0.25983	0.998071	0.0338022	dync1h1	dynein%2C cytoplasmic 1%2C heavy chain 1
GeneID:335124	3.93367e-11	-0.461101	6.09651e-08	-0.391136	0.998071	0.0699643	ppme1	protein phosphatase methylesterase 1
GeneID:335159	4.54862e-08	-0.694982	0.000211722	-0.510348	0.998071	0.184634	acsbg2	acyl-CoA synthetase bubblegum family member 2%2C
GeneID:335195	0.00380413	-0.24466	0.00493868	-0.243509	0.999066	0.00115032	ywhaqb	tyrosine 3-monooxygenase/tryptophan 5-monooxygenase activation protein%2C theta polypeptide b
GeneID:335231	3.58086e-10	1.45284	0.00023962	0.950042	0.664019	-0.5028	fbp1a	fructose-1%2C6-bisphosphatase 1a
GeneID:335357	0.0073124	-0.29953	0.000259608	-0.392818	0.998071	-0.0932874	syt4	synaptotagmin IV
GeneID:335449	0.0316611	-0.160205	0.0274319	-0.168029	0.998071	-0.00782469	serbp1a	SERPINE1 mRNA binding protein 1a%2C
GeneID:335475	0.00215788	0.886059	0.00451814	0.846963	0.998071	-0.0390965	wu:fj16a03	wu:fj16a03
GeneID:335625	0.0443658	-0.358198	0.0342356	-0.383876	0.998071	-0.0256778	adcyap1b	adenylate cyclase activating polypeptide 1b%2C transcript variant 2
GeneID:335798	3.48573e-30	-1.04978	2.60554e-21	-0.887128	0.998071	0.162652	zgc:65894	zgc:65894
GeneID:335839	0.0282477	0.19268	0.0499772	0.180783	0.998071	-0.011898	cnbpb	CCHC-type zinc finger%2C nucleic acid binding protein b
GeneID:335863	0.021758	-0.49643	0.00508684	-0.595158	0.998071	-0.0987279	itm2cb	integral membrane protein 2Cb%2C
GeneID:335866	0.0110695	-0.199211	0.0142895	-0.197566	0.998992	0.0016447	irf2bp2a	interferon regulatory factor 2 binding protein 2a
GeneID:335881	0.00860558	-0.178405	0.000603665	-0.225804	0.998071	-0.0473986	kidins220b	kinase D-interacting substrate 220b%2C
GeneID:335888	5.51081e-08	0.746514	5.10286e-07	0.703712	0.998071	-0.0428019	mylipa	myosin regulatory light chain interacting protein a
GeneID:335901	5.06719e-06	0.865003	0.00174459	0.646171	0.998071	-0.218832	klf15	Kruppel-like factor 15
GeneID:335916	2.96155e-10	-1.0421	5.7936e-12	-1.12772	0.998071	-0.0856109	jun	jun proto-oncogene
GeneID:336099	0.0105087	-0.323545	0.000823866	-0.410316	0.998071	-0.0867707	trim9	tripartite motif containing 9%2C
GeneID:336153	0.000761778	-0.518069	0.00255758	-0.480669	0.998071	0.0373999	grm2a	glutamate receptor%2C metabotropic 2a%2C
GeneID:336211	0.000364192	-0.756055	0.0024469	-0.672615	0.998071	0.0834404	zwi	zwilling
GeneID:336227	0.00809363	-0.237458	0.000237993	-0.316122	0.998071	-0.0786646	cdr2l	cerebellar degeneration-related protein 2-like%2C transcript variant 2
GeneID:336257	0.00189841	-0.222034	0.0428288	-0.161145	0.998071	0.060889	nmnat2	nicotinamide nucleotide adenylyltransferase 2
GeneID:336381	0.00706288	-0.254351	0.0105791	-0.248296	0.998071	0.00605517	cotl1	coactosin-like F-actin binding protein 1
GeneID:336471	2.39485e-05	-0.822461	0.00646595	-0.578318	0.998071	0.244142	col1a2	collagen%2C type I%2C alpha 2%2C
GeneID:336473	0.000125544	0.670957	0.00913169	0.497178	0.998071	-0.173779	glulb	glutamate-ammonia ligase (glutamine synthase) b
GeneID:336492	0.00202204	1.14724	0.000263737	1.34499	0.998071	0.197748	ptgdsb.1	prostaglandin D2 synthase b%2C tandem duplicate 1
GeneID:336529	0.00128187	-0.541032	3.7831e-05	-0.673567	0.998071	-0.132535	oprd1b	opioid receptor%2C delta 1b
GeneID:336567	6.81614e-05	0.359173	0.00125349	0.306423	0.998071	-0.0527499	ftr67	finTRIM family%2C member 67
GeneID:336610	0.0108521	-0.216995	0.0102931	-0.222805	0.998071	-0.00581007	ywhaz	tyrosine 3-monooxygenase/tryptophan 5-monooxygenase activation protein%2C zeta polypeptide
GeneID:336612	0.00861203	-0.264906	0.0312333	-0.232034	0.998071	0.0328726	ppiaa	peptidylprolyl isomerase Aa (cyclophilin A)
GeneID:336681	2.40775e-21	-0.808412	2.10785e-17	-0.735087	0.998071	0.0733249	tubb4b	tubulin%2C beta 4B class IVb
GeneID:336839	0.0128788	-0.232702	0.0168967	-0.230222	0.998682	0.00248052	cdc42	cell division cycle 42%2C transcript variant 1
GeneID:336888	0.000111683	0.693458	0.0116203	0.497559	0.998071	-0.1959	susd6	sushi domain containing 6%2C
GeneID:336977	1.87876e-10	0.70626	4.78559e-10	0.693976	0.998071	-0.0122839	hagh	hydroxyacylglutathione hydrolase%2C
GeneID:337077	0.00150865	-0.596847	0.0479802	-0.413593	0.998071	0.183253	sdc3	syndecan 3
GeneID:337168	2.11671e-05	0.326066	0.0237447	0.199548	0.972085	-0.126517	nbr1a	neighbor of brca1 gene 1a%2C
GeneID:337230	2.1559e-12	0.704283	2.74581e-13	0.72826	0.998071	0.0239772	gars	glycyl-tRNA synthetase
GeneID:337412	1.1537e-07	0.560816	3.41817e-06	0.507611	0.998071	-0.0532047	bcat1	branched chain amino-acid transaminase 1%2C cytosolic%2C
GeneID:337424	0.000301437	0.33231	0.000566139	0.323763	0.998071	-0.00854676	arl8ba	ADP-ribosylation factor-like 8Ba
GeneID:337514	0.00327548	1.16434	0.00363198	1.17417	0.998748	0.00983664	mpx	myeloid-specific peroxidase%2C
GeneID:337532	0.00657387	0.430122	0.0319148	0.364076	0.998071	-0.0660456	wu:fj81e10	wu:fj81e10
GeneID:337597	0.0108688	1.79342	0.0467538	1.50079	0.998071	-0.292627	lgals9l1	lectin%2C galactoside-binding%2C soluble%2C 9 (galectin 9)-like 1%2C
GeneID:337598	0.0251564	-0.525302	0.000187136	-0.818784	0.998071	-0.293482	mcm4	minichromosome maintenance complex component 4
GeneID:337690	0.00147648	0.370425	0.0143767	0.305371	0.998071	-0.0650538	pikfyve	phosphoinositide kinase%2C FYVE finger containing%2C
GeneID:337696	0.0036331	0.664714	5.94548e-05	0.88298	0.998071	0.218266	cbr1l	carbonyl reductase 1-like
GeneID:337737	0.00223098	0.224282	0.0118795	0.194864	0.998071	-0.0294174	rab5aa	RAB5A%2C member RAS oncogene family%2C a
GeneID:337851	0.0109253	-0.193972	0.00698053	-0.206584	0.998071	-0.0126112	cherp	calcium homeostasis endoplasmic reticulum protein
GeneID:338183	6.52437e-09	1.10179	7.01689e-09	1.10286	0.999286	0.00107365	mars	methionyl-tRNA synthetase
GeneID:352917	0.0309904	0.172443	0.0375566	0.171705	0.999286	-0.000738035	selt2	selenoprotein T%2C 2
GeneID:352919	0.000848363	0.304293	0.00417478	0.273407	0.998071	-0.0308858	selt1a	selenoprotein T%2C 1a
GeneID:352924	1.91125e-05	0.354587	0.00052587	0.302565	0.998071	-0.0520216	txnrd1	thioredoxin reductase 1
GeneID:352937	0.020781	-0.786058	0.0385522	-0.737766	0.998071	0.048292	dio2	deiodinase%2C iodothyronine%2C type II
GeneID:353295	0.0431714	-0.190681	0.0151362	-0.225648	0.998071	-0.0349677	smarca4a	SWI/SNF related%2C matrix associated%2C actin dependent regulator of chromatin%2C subfamily a%2C member 4a%2C
GeneID:368213	0.000934803	0.428959	0.0022556	0.408673	0.998071	-0.0202869	glo1	glyoxalase 1
GeneID:368235	4.62305e-08	0.842429	6.41929e-09	0.889693	0.998071	0.0472638	yars	tyrosyl-tRNA synthetase%2C
GeneID:368260	0.00765502	-0.205126	0.0022653	-0.23318	0.998071	-0.0280534	nap1l1	nucleosome assembly protein 1-like 1%2C
GeneID:368284	0.0014203	0.422569	0.000343257	0.471424	0.998071	0.0488549	cars	cysteinyl-tRNA synthetase
GeneID:368319	0.0175518	-0.758031	0.0290386	-0.727724	0.998071	0.030307	mbpb	myelin basic protein b%2C transcript variant 1
GeneID:368329	0.00130699	0.4303	0.00898049	0.370229	0.998071	-0.0600709	cdkn1bb	cyclin-dependent kinase inhibitor 1Bb
GeneID:368416	0.0121203	-0.296171	0.0300036	-0.270384	0.998071	0.025787	gria3b	glutamate receptor%2C ionotropic%2C AMPA 3b%2C
GeneID:368421	0.0440828	-1.60735	0.000303021	-2.75303	0.977493	-1.14568	gpr161	G protein-coupled receptor 161
GeneID:368509	0.0170524	-0.280885	0.0374277	-0.258618	0.998071	0.0222666	ubtf	upstream binding transcription factor%2C RNA polymerase I
GeneID:368632	3.40245e-05	0.348133	0.000819545	0.29676	0.998071	-0.0513729	ormdl1	ORMDL sphingolipid biosynthesis regulator 1
GeneID:368670	1.87138e-06	0.444347	5.36075e-05	0.392626	0.998071	-0.0517215	dhrs1	dehydrogenase/reductase (SDR family) member 1
GeneID:368752	2.09095e-05	-0.412745	5.19875e-05	-0.402976	0.998071	0.00976877	vat1	vesicle amine transport 1
GeneID:368885	1.6863e-07	1.1226	1.33561e-06	1.05888	0.998071	-0.0637196	slc1a4	solute carrier family 1 (glutamate/neutral amino acid transporter)%2C member 4%2C
GeneID:369196	0.000128372	-0.335635	0.00150807	-0.291815	0.998071	0.0438192	tshz1	teashirt zinc finger homeobox 1%2C
GeneID:373085	3.92187e-08	0.456685	4.62316e-07	0.427713	0.998071	-0.0289726	hspa9	heat shock protein 9
GeneID:373092	0.000996013	0.233524	0.00700049	0.20205	0.998071	-0.0314731	glud1b	glutamate dehydrogenase 1b
GeneID:373108	0.0474392	0.244801	0.0379517	0.260462	0.998071	0.0156611	xiap	X-linked inhibitor of apoptosis
GeneID:373110	0.0242238	-0.970743	0.0209655	-1.00643	0.998071	-0.0356824	birc5a	baculoviral IAP repeat containing 5a
GeneID:373116	9.74182e-06	-0.499112	5.36075e-05	-0.469349	0.998071	0.029763	hes6	hes family bHLH transcription factor 6
GeneID:378721	0.00511708	0.30144	0.0359192	0.244852	0.998071	-0.0565879	gtpbp1	GTP binding protein 1%2C
GeneID:378970	0.00545182	-0.32919	0.000135504	-0.434999	0.998071	-0.10581	rgs12b	regulator of G protein signaling 12b%2C
GeneID:386632	0.0315828	0.340311	0.0182786	0.372588	0.998071	0.0322776	ddx49	DEAD (Asp-Glu-Ala-Asp) box polypeptide 49
GeneID:386644	0.017241	0.239666	0.0374163	0.220607	0.998071	-0.0190585	ddi2	DNA-damage inducible protein 2%2C
GeneID:386661	0.00154274	-1.02889	0.0410337	-0.735468	0.998071	0.293422	scd	stearoyl-CoA desaturase (delta-9-desaturase)
GeneID:386701	4.15238e-17	-1.7727	3.17539e-13	-1.55835	0.998071	0.214349	tubb5	tubulin%2C beta 5%2C
GeneID:386710	0.0301845	-0.330252	0.00377258	-0.425638	0.998071	-0.0953856	mibp2	muscle-specific beta 1 integrin binding protein 2
GeneID:386897	0.00254532	-1.4889	0.0157406	-1.23713	0.998071	0.251779	asf1ba	anti-silencing function 1Ba histone chaperone
GeneID:387529	0.00036945	-1.43508	0.00431465	-1.20669	0.998071	0.228392	ldlra	low density lipoprotein receptor a%2C
GeneID:393096	1.13643e-07	-1.68838	0.000305762	-1.22403	0.998071	0.464346	lipg	lipase%2C endothelial
GeneID:393130	3.39999e-07	0.760825	0.00152556	0.521316	0.998071	-0.239509	reep3b	receptor accessory protein 3b
GeneID:393142	3.6421e-05	0.394513	1.99997e-07	0.478573	0.998071	0.0840601	ccdc53	coiled-coil domain containing 53
GeneID:393154	1.18348e-05	-0.8221	0.00295418	-0.606276	0.998071	0.215824	tuba8l4	tubulin%2C alpha 8 like 4
GeneID:393155	0.000960761	0.627121	0.0284677	0.460952	0.998071	-0.166169	osgn1	oxidative stress induced growth inhibitor 1
GeneID:393156	0.00497346	-1.17386	0.00760217	-1.1366	0.998071	0.0372609	paqr5a	progestin and adipoQ receptor family member Va
GeneID:393179	3.03399e-05	0.519544	7.85738e-05	0.505626	0.998071	-0.0139178	pdap1b	pdgfa associated protein 1b
GeneID:393182	0.000759287	0.3117	0.000970149	0.311381	0.99943	-0.000319084	prpf4ba	pre-mRNA processing factor 4Ba
GeneID:393207	0.00654834	-1.45139	0.00389522	-1.55497	0.998071	-0.103584	vil1	villin 1%2C
GeneID:393287	0.000151764	0.276428	0.00320184	0.228734	0.998071	-0.0476939	chuk	conserved helix-loop-helix ubiquitous kinase
GeneID:393296	0.00399647	0.389808	0.0053419	0.383993	0.998071	-0.0058148	hps4	Hermansky-Pudlak syndrome 4
GeneID:393307	9.97869e-11	0.635709	3.6418e-06	0.485133	0.998071	-0.150576	maff	v-maf avian musculoaponeurotic fibrosarcoma oncogene homolog F
GeneID:393322	0.00213713	-0.494041	0.00232572	-0.497803	0.998992	-0.00376176	tnfaip8l3	tumor necrosis factor%2C alpha-induced protein 8-like 3
GeneID:393323	0.00693086	0.317403	0.00307747	0.346174	0.998071	0.0287716	rtn4ip1	reticulon 4 interacting protein 1
GeneID:393328	0.00223667	0.261049	0.00278523	0.260084	0.999066	-0.000964488	oser1	oxidative stress responsive serine-rich 1
GeneID:393331	0.00180006	0.412542	0.00206402	0.414999	0.999066	0.00245653	ubl7b	ubiquitin-like 7b (bone marrow stromal cell-derived)%2C
GeneID:393333	3.20188e-06	0.376255	0.00115935	0.28361	0.998071	-0.0926451	tmem106ba	transmembrane protein 106Ba
GeneID:393362	0.000185289	0.401739	0.00938584	0.303673	0.998071	-0.0980659	wipi1	WD repeat domain%2C phosphoinositide interacting 1%2C
GeneID:393371	0.0437788	0.575238	0.0479802	0.581886	0.998748	0.00664778	dnajc5gb	DnaJ (Hsp40) homolog%2C subfamily C%2C member 5 gamma b%2C
GeneID:393445	0.0114028	0.255231	0.0189835	0.244998	0.998071	-0.0102326	ube3c	ubiquitin protein ligase E3C
GeneID:393460	9.3504e-14	-1.24175	1.14174e-11	-1.14248	0.998071	0.0992697	ldlrb	low density lipoprotein receptor b
GeneID:393461	0.0045922	-0.264069	0.0106609	-0.245234	0.998071	0.0188354	gmds	GDP-mannose 4%2C6-dehydratase%2C transcript variant 1
GeneID:393463	0.00772088	-0.464153	0.0470413	-0.374687	0.998071	0.0894657	tbc1d19	TBC1 domain family%2C member 19
GeneID:393467	0.00769676	-0.335657	0.0078126	-0.34136	0.998071	-0.00570273	hnrnpa1a	heterogeneous nuclear ribonucleoprotein A1a
GeneID:393507	0.00252838	-0.762615	0.0473572	-0.55141	0.998071	0.211205	stk17b	serine/threonine kinase 17b (apoptosis-inducing)
GeneID:393508	0.00223667	0.225517	0.00841711	0.203189	0.998071	-0.0223275	mff	mitochondrial fission factor%2C
GeneID:393542	0.0195658	0.645616	0.0039137	0.780927	0.998071	0.135312	selenbp1	selenium binding protein 1%2C
GeneID:393547	1.8339e-06	-0.949678	3.96055e-06	-0.932407	0.998071	0.0172717	glipr1b	GLI pathogenesis-related 1b%2C
GeneID:393549	0.0202268	0.310472	0.0173956	0.322973	0.998071	0.0125008	asah1b	N-acylsphingosine amidohydrolase (acid ceramidase) 1b
GeneID:393563	1.35496e-07	0.460727	5.33096e-05	0.374986	0.998071	-0.0857414	ghitm	growth hormone inducible transmembrane protein
GeneID:393593	0.00103294	0.281032	0.00685994	0.244292	0.998071	-0.03674	papolg	poly(A) polymerase gamma%2C
GeneID:393604	0.000852289	-0.968975	8.6521e-05	-1.12873	0.998071	-0.159751	srfb	serum response factor b
GeneID:393618	0.0217545	0.246694	0.00161338	0.323091	0.998071	0.0763973	pex13	peroxisomal biogenesis factor 13
GeneID:393644	2.09095e-05	-0.997989	0.000674266	-0.840211	0.998071	0.157778	slc39a10	solute carrier family 39 (zinc transporter)%2C member 10
GeneID:393664	1.40656e-10	-0.84257	9.70105e-08	-0.721697	0.998071	0.120873	tuba8l2	tubulin%2C alpha 8 like 2
GeneID:393709	0.00642784	0.252519	0.0452924	0.201613	0.998071	-0.0509059	mrgbp	MRG/MORF4L binding protein%2C
GeneID:393711	0.0444031	-0.246112	0.0120916	-0.30008	0.998071	-0.0539681	abi1a	abl-interactor 1a%2C
GeneID:393745	0.000523693	0.607313	0.00033224	0.634151	0.998071	0.0268384	wars	tryptophanyl-tRNA synthetase
GeneID:393771	0.0215327	0.341041	0.0182786	0.355131	0.998071	0.0140899	tmem126a	transmembrane protein 126A%2C transcript variant 2
GeneID:393796	3.78019e-05	-1.8576	2.57812e-05	-1.91556	0.998071	-0.0579527	kif4	kinesin family member 4
GeneID:393805	3.63196e-09	-1.10153	1.22984e-07	-1.00588	0.998071	0.0956473	mid1ip1b	MID1 interacting protein 1b
GeneID:393808	0.0162033	0.379959	0.0024407	0.466164	0.998071	0.0862043	ssx2ipa	synovial sarcoma%2C X breakpoint 2 interacting protein a
GeneID:393866	0.00597062	0.247358	0.0111319	0.235834	0.998071	-0.0115245	erp44	endoplasmic reticulum protein 44
GeneID:393904	7.23361e-06	-0.833005	0.00938584	-0.53507	0.998071	0.297934	gipc2	GIPC PDZ domain containing family%2C member 2
GeneID:393905	0.000138182	0.883288	0.00470246	0.702546	0.998071	-0.180743	kdelc1	KDEL (Lys-Asp-Glu-Leu) containing 1
GeneID:393914	0.0245914	-0.407199	0.00968201	-0.464951	0.998071	-0.0577519	slc37a4b	solute carrier family 37 (glucose-6-phosphate transporter)%2C member 4b
GeneID:393939	1.07235e-05	1.30252	1.03674e-05	1.32166	0.998071	0.0191397	atf3	activating transcription factor 3
GeneID:393940	0.0103696	-0.324241	0.00453934	-0.358559	0.998071	-0.034318	atp2a2a	ATPase%2C Ca++ transporting%2C cardiac muscle%2C slow twitch 2a%2C
GeneID:393980	0.00526357	0.258985	0.042699	0.205512	0.998071	-0.0534731	ppp6c	protein phosphatase 6%2C catalytic subunit
GeneID:393984	0.0322216	-0.245197	0.0195243	-0.268657	0.998071	-0.0234601	aacs	acetoacetyl-CoA synthetase%2C
GeneID:393993	0.000967114	-0.362952	0.00351223	-0.33355	0.998071	0.0294027	ralaa	v-ral simian leukemia viral oncogene homolog Aa (ras related)
GeneID:393996	0.000310263	0.357139	0.0201233	0.254789	0.998071	-0.10235	rnf11a	ring finger protein 11a
GeneID:394003	0.0257314	-0.552384	0.0173956	-0.591195	0.998071	-0.0388112	cpne5b	copine Vb%2C
GeneID:394014	0.000355016	-0.412965	3.48758e-05	-0.473641	0.998071	-0.0606765	wdr1	WD repeat domain 1
GeneID:394039	1.16353e-05	0.75195	2.55873e-05	0.737581	0.998071	-0.0143689	zgc:66475	zgc:66475%2C
GeneID:394043	0.000904084	0.537522	0.00377864	0.489434	0.998071	-0.0480883	ephx1	epoxide hydrolase 1%2C microsomal (xenobiotic)
GeneID:394045	3.89123e-05	-0.805334	2.32397e-05	-0.834704	0.998071	-0.0293705	lmcd1	LIM and cysteine-rich domains 1%2C
GeneID:394047	0.0044011	-0.271573	0.00287541	-0.286459	0.998071	-0.0148867	rtn3	reticulon 3%2C
GeneID:394060	2.47398e-22	-2.0415	4.38867e-16	-1.73026	0.998071	0.311237	hmgcs1	3-hydroxy-3-methylglutaryl-CoA synthase 1 (soluble)%2C
GeneID:394087	0.0129438	0.180601	0.0418023	0.158141	0.998071	-0.0224606	arl6ip1	ADP-ribosylation factor-like 6 interacting protein 1
GeneID:394125	2.08908e-07	-0.792893	3.69238e-06	-0.725338	0.998071	0.0675548	rhoca	ras homolog family member Ca
GeneID:394129	0.00181583	-0.842624	0.00508684	-0.779904	0.998071	0.0627203	hmbsa	hydroxymethylbilane synthase a%2C
GeneID:394132	0.00701305	-0.376535	0.0095687	-0.371084	0.998071	0.00545082	arhgdig	Rho GDP dissociation inhibitor (GDI) gamma
GeneID:394138	0.00417316	0.491707	0.00265283	0.52049	0.998071	0.0287836	asns	asparagine synthetase
GeneID:394162	0.0373178	0.350637	0.0105735	0.420777	0.998071	0.0701402	polr3f	polymerase (RNA) III (DNA directed) polypeptide F
GeneID:394181	0.0135496	0.262945	0.0024469	0.315338	0.998071	0.0523929	cox15	cytochrome c oxidase assembly homolog 15 (yeast)
GeneID:394190	0.00137008	0.347218	0.00179467	0.345639	0.999066	-0.00157976	hmgcl	3-hydroxymethyl-3-methylglutaryl-CoA lyase
GeneID:394244	0.0010685	0.274334	0.0335538	0.198209	0.998071	-0.0761242	ndel1a	nudE neurodevelopment protein 1-like 1a%2C
GeneID:402820	6.3122e-07	-0.999608	3.54725e-08	-1.09541	0.998071	-0.0958026	tmsb	thymosin%2C beta
GeneID:402848	0.0489445	-0.381868	0.0209655	-0.443895	0.998071	-0.0620274	asb2b	ankyrin repeat and SOCS box containing 2b%2C
GeneID:402854	0.00213713	-0.692883	6.00102e-06	-0.971642	0.998071	-0.278758	ak7a	adenylate kinase 7a
GeneID:402886	7.39049e-06	0.497155	0.000157939	0.439206	0.998071	-0.0579483	mmadhc	methylmalonic aciduria (cobalamin deficiency) cblD type%2C with homocystinuria
GeneID:402906	1.43861e-06	-0.406706	7.12281e-08	-0.448154	0.998071	-0.0414486	jpt1b	Jupiter microtubule associated homolog 1b%2C
GeneID:402921	5.18006e-06	-0.430226	8.68852e-06	-0.426364	0.998071	0.00386183	bcor	BCL6 corepressor
GeneID:402941	2.32581e-05	-0.946177	0.000196954	-0.865646	0.998071	0.0805311	insm1a	insulinoma-associated 1a
GeneID:402943	0.000383298	-0.498861	0.000733654	-0.486062	0.998071	0.0127994	stard10	StAR-related lipid transfer (START) domain containing 10
GeneID:402962	1.8501e-05	-0.705726	9.98342e-08	-0.851287	0.998071	-0.145562	lhfpl2a	lipoma HMGIC fusion partner-like 2a%2C
GeneID:402971	0.00604029	-1.08025	0.0176339	-0.972934	0.998071	0.107316	zgc:77158	zgc:77158
GeneID:402993	0.00710497	0.341046	0.00564469	0.353266	0.998071	0.0122198	tescb	tescalcin b%2C
GeneID:403072	0.022057	0.253522	0.0107265	0.281385	0.998071	0.0278629	prpf3	PRP3 pre-mRNA processing factor 3 homolog (yeast)
GeneID:403077	0.000721053	-0.287717	0.00029743	-0.309265	0.998071	-0.0215479	h2afvb	H2A histone family%2C member Vb
GeneID:403079	0.000844372	-0.452858	0.00186596	-0.433581	0.998071	0.019277	igfbp3	insulin-like growth factor binding protein 3
GeneID:403086	0.0207034	0.590348	0.0298517	0.57624	0.998071	-0.0141082	gpt2l	glutamic pyruvate transaminase (alanine aminotransferase) 2%2C like
GeneID:403131	0.000493289	0.995179	0.000320179	1.03587	0.998071	0.040689	tlr4ba	toll-like receptor 4b%2C duplicate a%2C
GeneID:404209	0.0221537	-0.549283	0.00743855	-0.6359	0.998071	-0.0866164	cnr1	cannabinoid receptor 1
GeneID:404621	0.0357232	-0.876866	0.0496728	-0.845315	0.998071	0.0315506	loxa	lysyl oxidase a%2C
GeneID:404731	4.36188e-06	0.455131	0.00258473	0.326767	0.998071	-0.128363	uros	uroporphyrinogen III synthase
GeneID:405805	0.000977467	0.921739	0.0287061	0.67597	0.998071	-0.245769	trib3	tribbles pseudokinase 3
GeneID:405812	0.000170445	-0.400835	0.00161041	-0.349517	0.998071	0.0513183	cyb5b	cytochrome b5 type B
GeneID:405857	0.0191446	0.53128	0.0189341	0.544048	0.998071	0.012768	msrb2	methionine sulfoxide reductase B2
GeneID:405861	0.00852384	0.34333	0.000902139	0.422051	0.998071	0.0787204	pccb	propionyl CoA carboxylase%2C beta polypeptide%2C
GeneID:405872	0.000229271	-0.438846	0.000170325	-0.454715	0.998071	-0.0158695	nptx1l	neuronal pentraxin 1 like
GeneID:405874	1.45542e-05	0.59905	0.00269529	0.449923	0.998071	-0.149127	aamp	angio-associated%2C migratory cell protein
GeneID:406239	0.00384011	0.227113	0.02723	0.187534	0.998071	-0.0395786	ccni	cyclin I
GeneID:406245	0.000977467	0.338654	0.0329588	0.244017	0.998071	-0.0946369	tob1b	transducer of ERBB2%2C 1b
GeneID:406250	0.00147628	-0.232444	0.0061518	-0.209048	0.998071	0.0233956	actr3	ARP3 actin related protein 3 homolog
GeneID:406283	0.00114824	0.264503	0.0198901	0.205933	0.998071	-0.0585695	acadm	acyl-CoA dehydrogenase%2C C-4 to C-12 straight chain
GeneID:406285	5.33389e-05	-1.47744	0.0136446	-0.956398	0.998071	0.521046	chaf1b	chromatin assembly factor 1%2C subunit B
GeneID:406292	0.0130403	-0.238778	0.0179176	-0.234949	0.998071	0.00382809	ppib	peptidylprolyl isomerase B (cyclophilin B)
GeneID:406294	0.0180878	0.260609	0.0367096	0.241975	0.998071	-0.0186347	glrx5	glutaredoxin 5 homolog (S. cerevisiae)
GeneID:406303	2.30843e-29	-1.24676	1.21238e-18	-0.997843	0.76997	0.248915	tuba2	tubulin%2C alpha 2
GeneID:406310	5.3081e-07	0.481225	0.000696393	0.353081	0.998071	-0.128144	rnf185	ring finger protein 185
GeneID:406352	0.0114028	-0.216798	0.0153185	-0.21322	0.998071	0.00357783	hnrnpc	heterogeneous nuclear ribonucleoprotein C%2C
GeneID:406380	5.45334e-07	1.37406	9.32834e-06	1.25238	0.998071	-0.121681	zgc:63694	zgc:63694%2C
GeneID:406386	5.42576e-06	0.439851	2.21674e-06	0.458964	0.998071	0.0191128	rabggtb	Rab geranylgeranyltransferase%2C beta subunit
GeneID:406422	0.0134898	0.212866	0.0181699	0.20965	0.998071	-0.003216	lsm12b	LSM12 homolog b
GeneID:406433	5.42576e-06	0.875751	0.00146152	0.664971	0.998071	-0.21078	dhdhl	dihydrodiol dehydrogenase (dimeric)%2C like
GeneID:406443	2.60775e-07	-0.361343	0.000210005	-0.27991	0.998071	0.0814333	ywhah	tyrosine 3-monooxygenase/tryptophan 5-monooxygenase activation protein%2C eta polypeptide
GeneID:406447	0.00441382	-0.272679	0.00357382	-0.28294	0.998071	-0.0102605	hmga1a	high mobility group AT-hook 1a%2C transcript variant 2
GeneID:406452	4.25387e-11	0.608099	5.90264e-11	0.605166	0.998619	-0.0029333	sqstm1	sequestosome 1
GeneID:406475	2.59469e-05	0.600767	0.00965417	0.411318	0.998071	-0.189449	usf1l	upstream transcription factor 1%2C like%2C
GeneID:406496	0.000676851	-1.28681	0.0343314	-0.883307	0.998071	0.403501	aldoab	aldolase a%2C fructose-bisphosphate%2C b
GeneID:406504	0.000335321	-0.384022	0.00848338	-0.30357	0.998071	0.0804518	marcksl1b	MARCKS-like 1b
GeneID:406507	0.00497346	-0.56152	0.00109827	-0.644531	0.998071	-0.0830113	gadd45gb.1	growth arrest and DNA-damage-inducible%2C gamma b%2C tandem duplicate 1
GeneID:406511	4.04205e-05	0.586871	0.000852022	0.50274	0.998071	-0.0841304	sort1a	sortilin 1a%2C
GeneID:406512	0.00246913	-0.456969	0.00735232	-0.419525	0.998071	0.0374437	nfe2l3	nuclear factor%2C erythroid 2-like 3%2C
GeneID:406514	0.00163742	0.309409	0.00192335	0.311285	0.999066	0.00187564	atf4a	activating transcription factor 4a%2C
GeneID:406564	1.12852e-05	-0.488487	0.000422174	-0.412994	0.998071	0.075493	sfpq	splicing factor proline/glutamine-rich
GeneID:406578	2.6455e-05	0.916171	0.00581226	0.659645	0.998071	-0.256526	stxbp2	syntaxin binding protein 2
GeneID:406605	1.12528e-11	1.20314	6.20151e-12	1.21418	0.998071	0.0110371	fam213b	family with sequence similarity 213%2C member B
GeneID:406625	0.00334365	0.346026	0.00294376	0.355955	0.998071	0.00992978	lgmn	legumain
GeneID:406660	0.000840082	-0.267643	0.00268231	-0.249625	0.998071	0.0180185	calm1a	calmodulin 1a
GeneID:406662	1.40656e-10	-1.24627	1.60043e-09	-1.18295	0.998071	0.0633164	msmo1	methylsterol monooxygenase 1
GeneID:406667	0.00799279	0.438192	0.0154816	0.415116	0.998071	-0.0230757	pi4k2a	phosphatidylinositol 4-kinase type 2 alpha
GeneID:406712	0.033022	0.185792	0.0156553	0.209167	0.998071	0.0233745	pias4a	protein inhibitor of activated STAT%2C 4a
GeneID:406720	0.0418371	0.23615	0.0484165	0.236749	0.999286	0.000598741	golga5	golgin A5
GeneID:406746	0.000840082	0.762459	0.00290617	0.705129	0.998071	-0.0573301	fpgs	folylpolyglutamate synthase
GeneID:406750	0.00137713	0.283892	0.000902139	0.297098	0.998071	0.013206	maf1	MAF1 homolog%2C negative regulator of RNA polymerase III
GeneID:406805	1.8158e-11	1.15771	0.000422174	0.681019	0.368512	-0.476691	nvl	nuclear VCP-like
GeneID:406813	4.33451e-07	0.442306	1.31839e-06	0.428765	0.998071	-0.0135409	tfdp1a	transcription factor Dp-1%2C a
GeneID:407664	0.00441382	0.893013	0.0247631	0.755541	0.998071	-0.137472	hbegfb	heparin-binding EGF-like growth factor b%2C
GeneID:407676	0.00657387	-0.277363	0.0403278	-0.226359	0.998071	0.0510043	ptpro	protein tyrosine phosphatase%2C receptor type%2C O
GeneID:407708	0.00248374	-0.326965	0.00883935	-0.294782	0.998071	0.0321825	lmf2b	lipase maturation factor 2b
GeneID:407722	0.000355895	0.530472	0.00248645	0.47033	0.998071	-0.0601415	gpn2	GPN-loop GTPase 2%2C
GeneID:414331	8.15686e-25	-2.03839	2.58207e-17	-1.6903	0.987224	0.348088	cyp51	cytochrome P450%2C family 51
GeneID:415176	0.00529704	0.481643	0.00628412	0.481499	0.999861	-0.000143589	nudt5	nudix (nucleoside diphosphate linked moiety X)-type motif 5
GeneID:415177	0.00215788	0.436622	0.04374	0.319333	0.998071	-0.117289	rnf14	ring finger protein 14
GeneID:415210	0.0313658	0.29534	0.0394951	0.291655	0.998619	-0.00368501	efcab7	EF-hand calcium binding domain 7
GeneID:415216	0.0283505	0.363044	0.0148392	0.403004	0.998071	0.0399599	guk1a	guanylate kinase 1a%2C transcript variant 2
GeneID:431762	1.45952e-07	0.908191	1.82348e-05	0.77549	0.998071	-0.132701	mgst1.2	microsomal glutathione S-transferase 1.2
GeneID:431763	0.000523319	0.549622	0.0354179	0.375512	0.998071	-0.17411	gadd45ab	growth arrest and DNA-damage-inducible%2C alpha%2C b
GeneID:436600	6.70697e-09	-0.917724	6.68703e-06	-0.74616	0.998071	0.171564	ebp	emopamil binding protein (sterol isomerase)
GeneID:436609	9.47011e-05	0.903513	0.000242273	0.872687	0.998071	-0.0308258	hax1	HCLS1 associated protein X-1
GeneID:436633	0.00307003	0.394198	3.27022e-05	0.526574	0.998071	0.132375	slc25a40	solute carrier family 25%2C member 40%2C
GeneID:436638	0.000604775	0.306372	0.00323711	0.274973	0.998071	-0.0313989	kat5a	K(lysine) acetyltransferase 5a%2C
GeneID:436651	1.2956e-12	2.07098	6.06258e-15	2.26567	0.998071	0.194683	zgc:92066	zgc:92066
GeneID:436677	0.0117283	0.377738	0.00283888	0.438993	0.998071	0.0612554	glrx2	glutaredoxin 2%2C
GeneID:436707	0.0329208	0.578922	0.0324678	0.59484	0.998071	0.0159184	havcr1	hepatitis A virus cellular receptor 1%2C
GeneID:436729	0.000332548	0.527948	0.0341522	0.352262	0.998071	-0.175685	setd7	SET domain containing (lysine methyltransferase) 7%2C
GeneID:436734	9.81381e-05	1.0724	0.00124886	0.932535	0.998071	-0.13986	txn	thioredoxin
GeneID:436769	0.0392752	-0.359814	0.00021663	-0.591902	0.998071	-0.232088	homer1b	homer scaffolding protein 1b%2C transcript variant 2
GeneID:436772	0.00164988	0.402116	0.00357382	0.384931	0.998071	-0.0171856	sec61g	Sec61 translocon gamma subunit
GeneID:436780	5.52735e-07	-0.817322	1.07608e-05	-0.741586	0.998071	0.0757362	nrn1a	neuritin 1a
GeneID:436790	0.00151406	0.261109	0.0300551	0.19678	0.998071	-0.0643289	arl6ip5b	ADP-ribosylation factor-like 6 interacting protein 5b
GeneID:436823	2.31316e-18	0.969537	1.50195e-14	0.867487	0.998071	-0.102049	pir	pirin
GeneID:436826	0.00563547	0.474563	0.00280072	0.512336	0.998071	0.0377731	polr3k	polymerase (RNA) III (DNA directed) polypeptide K
GeneID:436836	9.69326e-08	-1.19389	1.07879e-13	-1.60286	0.900689	-0.408975	stmn4l	stathmin-like 4%2C like%2C
GeneID:436843	0.0295498	-0.951094	0.0207811	-1.01897	0.998071	-0.0678808	zgc:92749	zgc:92749
GeneID:436905	0.00061392	0.269403	0.0472856	0.177825	0.998071	-0.0915776	prkab1a	protein kinase%2C AMP-activated%2C beta 1 non-catalytic subunit%2C a%2C
GeneID:436915	1.80717e-08	-0.629445	4.6311e-10	-0.687807	0.998071	-0.0583619	camk2n2	calcium/calmodulin-dependent protein kinase II inhibitor 2
GeneID:436925	0.00526412	-0.400306	0.000946999	-0.46825	0.998071	-0.0679448	cacnb1	calcium channel%2C voltage-dependent%2C beta 1 subunit%2C
GeneID:436942	0.0116451	0.388805	0.00098011	0.488522	0.998071	0.0997178	zgc:91940	zgc:91940
GeneID:436949	0.0118213	0.37057	0.00927907	0.38847	0.998071	0.0179001	bcat2	branched chain amino-acid transaminase 2%2C mitochondrial%2C transcript variant 2
GeneID:436959	0.00852384	0.575026	0.00588841	0.607982	0.998071	0.032956	blvrb	biliverdin reductase B
GeneID:436964	0.00496189	0.508485	0.0331466	0.415562	0.998071	-0.0929231	gpr137	G protein-coupled receptor 137%2C
GeneID:436983	0.000734507	0.298622	0.00466994	0.262875	0.998071	-0.035746	ccdc149b	coiled-coil domain containing 149b%2C
GeneID:436999	0.0168369	-1.05255	0.0280299	-1.00073	0.998071	0.0518261	wdhd1	WD repeat and HMG-box DNA binding protein 1
GeneID:437001	2.42361e-06	0.365948	0.00622139	0.237422	0.977493	-0.128526	adck3	aarF domain containing kinase 3
GeneID:437027	0.00138624	-0.450826	0.000213367	-0.518213	0.998071	-0.0673872	rac3a	ras-related C3 botulinum toxin substrate 3a (rho family%2C small GTP binding protein Rac3)
GeneID:445127	0.00122739	0.706461	0.0199705	0.552645	0.998071	-0.153817	hsd17b14	hydroxysteroid (17-beta) dehydrogenase 14
GeneID:445129	0.000153645	0.341063	3.09441e-06	0.410083	0.998071	0.0690198	sdhc	succinate dehydrogenase complex%2C subunit C%2C integral membrane protein
GeneID:445164	2.74424e-06	-1.64925	0.00479982	-1.08659	0.982495	0.562657	tuba8l3	tubulin%2C alpha 8 like 3
GeneID:445174	0.0231368	0.228268	0.0277051	0.227764	0.999286	-0.000503867	mzt2b	mitotic spindle organizing protein 2B%2C
GeneID:445208	9.81381e-05	-0.627762	0.00913169	-0.458876	0.998071	0.168886	camk2d1	calcium/calmodulin-dependent protein kinase (CaM kinase) II delta 1%2C
GeneID:445212	1.45542e-05	-0.396821	6.92194e-09	-0.508288	0.998071	-0.111468	fam49al	family with sequence similarity 49%2C member A-like
GeneID:445217	1.2527e-05	0.66574	0.00035442	0.571912	0.998071	-0.0938287	mettl16	methyltransferase like 16
GeneID:445233	0.0155824	-0.520372	0.0417597	-0.464255	0.998071	0.056117	me2	malic enzyme 2%2C NAD(+)-dependent%2C mitochondrial
GeneID:445240	1.29067e-08	-0.448486	1.41809e-08	-0.448138	0.999382	0.000347721	fnbp1l	formin binding protein 1-like
GeneID:445322	7.91361e-05	0.40371	2.38174e-05	0.43296	0.998071	0.0292502	chst10	carbohydrate sulfotransferase 10%2C
GeneID:445383	0.0170616	0.256882	0.0248035	0.250604	0.998071	-0.00627848	bud31	BUD31 homolog (S. cerevisiae)
GeneID:445390	0.012599	-1.03375	0.00508684	-1.15625	0.998071	-0.122503	mybl2b	v-myb avian myeloblastosis viral oncogene homolog-like 2b
GeneID:445405	3.85633e-08	0.523907	5.28474e-09	0.5527	0.998071	0.0287927	sars	seryl-tRNA synthetase
GeneID:445411	0.035852	0.543496	0.000463167	0.830373	0.998071	0.286877	ticrr	TopBP1-interacting%2C checkpoint%2C and replication regulator
GeneID:445480	0.0228669	0.615775	0.0287231	0.612106	0.999066	-0.00366844	xrcc1	X-ray repair complementing defective repair in Chinese hamster cells 1
GeneID:445500	0.0279618	0.180617	0.0126351	0.203232	0.998071	0.022615	sdhdb	succinate dehydrogenase complex%2C subunit D%2C integral membrane protein b
GeneID:445502	0.0036331	0.503859	0.000171659	0.632573	0.998071	0.128714	tmem230a	transmembrane protein 230a
GeneID:447799	0.0138009	-0.296263	0.0209076	-0.28686	0.998071	0.00940331	nhsl1b	NHS-like 1b%2C
GeneID:447813	0.00697724	0.274751	0.00112324	0.325104	0.998071	0.0503524	pdxdc1	pyridoxal-dependent decarboxylase domain containing 1%2C
GeneID:447825	0.000590479	-0.700421	0.00248645	-0.639039	0.998071	0.0613818	mfsd6b	major facilitator superfamily domain containing 6b
GeneID:447842	0.00117416	0.255519	0.0384385	0.181901	0.998071	-0.0736175	clpxa	caseinolytic mitochondrial matrix peptidase chaperone subunit a%2C
GeneID:447847	0.00217246	0.343414	0.000691928	0.379116	0.998071	0.0357024	hars	histidyl-tRNA synthetase%2C transcript variant 1
GeneID:447853	0.0250514	-1.19836	6.92373e-06	-2.30664	0.716116	-1.10828	dlgap5	discs%2C large (Drosophila) homolog-associated protein 5
GeneID:447856	0.00322024	0.425083	0.0039137	0.424126	0.999286	-0.000956819	utp3	UTP3%2C small subunit (SSU) processome component%2C homolog (S. cerevisiae)
GeneID:447889	0.000138876	1.04127	0.000131223	1.06418	0.998071	0.0229153	pnp5b	purine nucleoside phosphorylase 5b%2C
GeneID:447891	4.01888e-12	-1.72057	4.65461e-08	-1.38492	0.998071	0.335656	sc5d	sterol-C5-desaturase
GeneID:447933	3.35131e-05	0.534783	0.00508684	0.394132	0.998071	-0.140651	uxt	ubiquitously-expressed%2C prefoldin-like chaperone
GeneID:448859	4.4635e-10	0.601379	2.46762e-09	0.579523	0.998071	-0.021856	atg4b	autophagy related 4B%2C cysteine peptidase
GeneID:449552	0.00978932	-0.601279	0.00512983	-0.652908	0.998071	-0.0516288	fkbp1ab	FK506 binding protein 1Ab
GeneID:449655	0.000263605	-0.250726	0.0238207	-0.173229	0.998071	0.0774966	atp6v1c1b	ATPase%2C H+ transporting%2C lysosomal%2C V1 subunit C1b
GeneID:449661	5.70798e-10	1.16042	7.25668e-11	1.21519	0.998071	0.0547663	tars	threonyl-tRNA synthetase%2C
GeneID:449805	0.000547169	-0.900671	0.00350296	-0.796572	0.998071	0.104098	glipr2l	GLI pathogenesis-related 2%2C like
GeneID:449823	0.00860558	0.312636	0.0101774	0.31198	0.999286	-0.00065582	zgc:101566	zgc:101566
GeneID:449866	6.71964e-10	2.30105	3.55101e-07	1.95619	0.998071	-0.34486	si:ch211-39i2.2	si:ch211-39i2.2
GeneID:449979	0.00310935	-1.06358	0.00199064	-1.11767	0.998071	-0.054096	kif20ba	kinesin family member 20Ba%2C
GeneID:450006	0.000158914	-0.781213	0.00506329	-0.61574	0.998071	0.165473	myl9a	myosin%2C light chain 9a%2C regulatory%2C
GeneID:450009	0.00903053	0.260387	0.00412434	0.285164	0.998071	0.0247774	mrps16	mitochondrial ribosomal protein S16
GeneID:450014	0.00339706	0.266553	0.0161184	0.231805	0.998071	-0.034748	pcnp	PEST proteolytic signal containing nuclear protein%2C
GeneID:450016	0.0034245	-0.380834	0.0340549	-0.298947	0.998071	0.0818866	pcyt2	phosphate cytidylyltransferase 2%2C ethanolamine
GeneID:450030	0.0185025	0.531806	0.0102999	0.580843	0.998071	0.0490368	chchd4b	coiled-coil-helix-coiled-coil-helix domain containing 4b
GeneID:450058	0.00400528	0.532572	0.00527464	0.528489	0.998992	-0.00408294	zgc:101679	zgc:101679
GeneID:492340	0.00315576	0.425554	0.00508684	0.413632	0.998071	-0.0119228	cln3	ceroid-lipofuscinosis%2C neuronal 3
GeneID:492363	5.10662e-06	0.614967	0.00033224	0.511921	0.998071	-0.103046	slc7a3a	solute carrier family 7 (cationic amino acid transporter%2C y+ system)%2C member 3a
GeneID:492482	0.000263605	0.795186	0.0232832	0.552372	0.998071	-0.242814	eif4ebp3	eukaryotic translation initiation factor 4E binding protein 3
GeneID:492487	0.000201469	-0.271651	0.0374277	-0.173424	0.998071	0.0982271	rab11a	RAB11a%2C member RAS oncogene family
GeneID:492507	0.00199359	-0.473797	0.0145836	-0.39819	0.998071	0.0756071	crhb	corticotropin releasing hormone b
GeneID:492676	3.50614e-06	0.464058	0.000258673	0.386763	0.998071	-0.0772949	tbc1d15	TBC1 domain family%2C member 15%2C
GeneID:492707	0.00637061	-1.74964	0.0093721	-1.71072	0.998071	0.0389177	ncapg	non-SMC condensin I complex%2C subunit G
GeneID:492719	0.00168298	0.25721	0.00657884	0.232439	0.998071	-0.0247705	me3	malic enzyme 3%2C NADP(+)-dependent%2C mitochondrial
GeneID:492763	0.000626344	0.666873	0.0323094	0.466873	0.998071	-0.2	casp9	caspase 9%2C apoptosis-related cysteine peptidase
GeneID:492781	3.08108e-08	-1.06099	3.36254e-08	-1.06106	0.999944	-6.45641e-05	mvda	mevalonate (diphospho) decarboxylase a
GeneID:492794	5.18356e-05	-1.16142	0.00939762	-0.796825	0.998071	0.364594	arhgap28	Rho GTPase activating protein 28
GeneID:492802	0.0229698	-0.564276	0.0342689	-0.543945	0.998071	0.0203306	rhoua	ras homolog family member Ua
GeneID:492810	0.00015433	-0.822524	0.00251574	-0.693834	0.998071	0.12869	mfsd2aa	major facilitator superfamily domain containing 2aa%2C
GeneID:493608	0.0101848	0.402927	0.00119115	0.495775	0.998071	0.092848	farsb	phenylalanyl-tRNA synthetase%2C beta subunit
GeneID:493635	0.00828686	-0.915622	0.0158639	-0.864702	0.998071	0.0509203	hapln1a	hyaluronan and proteoglycan link protein 1a%2C transcript variant 2
GeneID:494043	0.000604775	0.308529	0.000834191	0.306062	0.998682	-0.00246702	slc9a8	solute carrier family 9%2C subfamily A (NHE8%2C cation proton antiporter 8)%2C member 8
GeneID:494044	5.17201e-05	-1.48554	0.000280443	-1.34768	0.998071	0.137852	efemp2a	EGF containing fibulin-like extracellular matrix protein 2a
GeneID:494054	0.0112914	-0.336301	0.0145801	-0.332475	0.998619	0.00382586	tm7sf2	transmembrane 7 superfamily member 2
GeneID:494076	0.0182107	0.309781	0.031277	0.295332	0.998071	-0.0144493	dhtkd1	dehydrogenase E1 and transketolase domain containing 1
GeneID:494100	0.039544	-0.572968	0.0301238	-0.613722	0.998071	-0.0407534	nabp1a	nucleic acid binding protein 1a%2C
GeneID:494102	0.0104346	-0.806637	0.000157338	-1.14041	0.998071	-0.333772	dhcr24	24-dehydrocholesterol reductase
GeneID:494478	0.02545	-0.82245	0.0347915	-0.806151	0.998071	0.0162986	tfr1b	transferrin receptor 1b
GeneID:494492	0.000310584	-0.842751	0.0024407	-0.741559	0.998071	0.101192	slc17a6a	solute carrier family 17 (vesicular glutamate transporter)%2C member 6a
GeneID:494533	9.38481e-07	0.334018	7.08294e-06	0.313625	0.998071	-0.0203934	prkar1aa	protein kinase%2C cAMP-dependent%2C regulatory%2C type I%2C alpha (tissue specific extinguisher 1) a
GeneID:497072	0.0492019	-0.529666	0.0464076	-0.549558	0.998071	-0.0198923	zgc:198371	zgc:198371
GeneID:497076	0.0150507	0.214378	0.0462265	0.187833	0.998071	-0.0265444	xk	X-linked Kx blood group (McLeod syndrome)%2C
GeneID:497284	0.00296979	-0.310131	0.0152925	-0.267981	0.998071	0.0421506	hdgfrp3	HDGF like 3
GeneID:497384	0.01135	-0.430296	0.0078672	-0.455767	0.998071	-0.0254711	prkca	protein kinase C%2C alpha%2C
GeneID:497616	0.0144941	-0.540884	0.0153879	-0.546953	0.998619	-0.00606952	numbl	numb homolog (Drosophila)-like%2C
GeneID:503502	0.000128607	-1.28734	0.00655784	-0.964505	0.998071	0.322833	crabp2b	cellular retinoic acid binding protein 2%2C b
GeneID:503532	2.05512e-05	0.517035	0.00127671	0.417726	0.998071	-0.0993092	pmpcb	peptidase (mitochondrial processing) beta
GeneID:503537	2.85987e-05	-1.60846	3.90298e-06	-1.77449	0.998071	-0.166026	slc29a2	solute carrier family 29 (equilibrative nucleoside transporter)%2C member 2
GeneID:503597	0.00832275	0.50473	0.0247761	0.453513	0.998071	-0.0512171	zgc:110821	zgc:110821
GeneID:503706	0.029242	0.351701	0.0316778	0.354655	0.999066	0.0029532	zgc:112980	zgc:112980%2C
GeneID:503713	2.29883e-11	0.666785	5.05951e-12	0.686345	0.998071	0.0195603	ppm1k	protein phosphatase%2C Mg2+/Mn2+ dependent%2C 1K%2C
GeneID:503737	0.00954979	0.675479	0.0053419	0.729812	0.998071	0.0543335	dpp7	dipeptidyl-peptidase 7
GeneID:503738	0.0416267	0.393758	0.00465337	0.522987	0.998071	0.129229	tmem222a	transmembrane protein 222a
GeneID:503758	0.00236913	0.59572	0.00424931	0.575705	0.998071	-0.0200156	slc25a32b	solute carrier family 25 (mitochondrial folate carrier)%2C member 32b
GeneID:503792	0.00125573	-0.858745	0.00137876	-0.866102	0.998682	-0.00735714	gpc2	glypican 2
GeneID:503936	0.000188557	0.661547	6.66962e-05	0.709614	0.998071	0.0480678	pnpla7b	patatin-like phospholipase domain containing 7b%2C
GeneID:504111	1.5978e-05	0.392253	0.00228978	0.299966	0.998071	-0.0922865	znf1035	zinc finger protein 1035%2C
GeneID:541344	9.49355e-55	2.04477	1.15291e-43	1.82269	0.998071	-0.222075	prdx1	peroxiredoxin 1
GeneID:541378	0.0193489	0.202312	0.0106609	0.221375	0.998071	0.0190627	tufm	Tu translation elongation factor%2C mitochondrial
GeneID:541396	0.000973857	-0.294601	5.36075e-05	-0.354014	0.998071	-0.0594137	islr2	immunoglobulin superfamily containing leucine-rich repeat 2
GeneID:541397	0.0108232	-0.490507	0.000263737	-0.671609	0.998071	-0.181102	cnih2	cornichon family AMPA receptor auxiliary protein 2%2C
GeneID:541416	0.0132398	0.582692	0.0241792	0.553469	0.998071	-0.0292229	arsa	arylsulfatase A
GeneID:541429	3.57722e-13	1.7236	3.54966e-10	1.51463	0.998071	-0.20897	aoc2	amine oxidase%2C copper containing 2
GeneID:541432	0.0193082	-0.242538	6.92373e-06	-0.420735	0.829896	-0.178197	hsbp1a	heat shock factor binding protein 1a
GeneID:541474	4.76381e-08	-0.552423	3.48781e-05	-0.444268	0.998071	0.108155	cntn1b	contactin 1b
GeneID:541538	0.000707643	-2.10546	0.0170484	-1.57373	0.998071	0.531726	zgc:110540	zgc:110540
GeneID:541548	0.00443696	0.318727	0.00441249	0.324688	0.998071	0.00596086	eif2b4	eukaryotic translation initiation factor 2B%2C subunit 4 delta%2C
GeneID:544664	0.0022135	-0.746889	0.0123976	-0.642053	0.998071	0.104836	erbb3b	erb-b2 receptor tyrosine kinase 3b%2C
GeneID:548341	0.0123435	0.233435	0.0245762	0.219462	0.998071	-0.0139722	nr1h3	nuclear receptor subfamily 1%2C group H%2C member 3
GeneID:550131	1.63878e-05	-0.804064	0.00114687	-0.637529	0.998071	0.166534	morn4	MORN repeat containing 4
GeneID:550230	0.0051432	0.297748	0.0022317	0.325117	0.998071	0.0273688	azin1a	antizyme inhibitor 1a%2C
GeneID:550245	4.43815e-05	-0.590356	0.00148632	-0.487559	0.998071	0.102797	eif3k	eukaryotic translation initiation factor 3%2C subunit K%2C
GeneID:550262	0.00227258	-0.391518	1.78007e-05	-0.52658	0.998071	-0.135062	h3f3b.1	H3 histone%2C family 3B.1
GeneID:550277	4.25808e-05	0.896619	8.01325e-05	0.881886	0.998071	-0.0147339	rhbdd1	rhomboid domain containing 1%2C
GeneID:550284	0.0456993	-0.655871	0.00611427	-0.866296	0.998071	-0.210426	wdr92	WD repeat domain 92
GeneID:550407	0.000547169	0.607631	0.00790109	0.498481	0.998071	-0.10915	barhl1a	BarH-like homeobox 1a
GeneID:550421	0.00387335	-1.21224	0.00898049	-1.13364	0.998071	0.0786012	znf367	zinc finger protein 367%2C
GeneID:550449	5.16273e-06	0.759407	0.00159531	0.569645	0.998071	-0.189761	asb5b	ankyrin repeat and SOCS box containing 5b%2C
GeneID:550455	0.0360452	0.259943	0.00290617	0.350863	0.998071	0.0909202	mrps18b	mitochondrial ribosomal protein S18B
GeneID:550498	0.0009309	0.336526	0.00929884	0.281577	0.998071	-0.0549486	iscub	iron-sulfur cluster assembly enzyme b
GeneID:550532	0.0278102	0.339668	0.0286804	0.344883	0.99825	0.00521513	poli	polymerase (DNA directed) iota%2C
GeneID:550551	7.20683e-05	0.478722	0.048744	0.277472	0.949193	-0.201251	cbx7a	chromobox homolog 7a
GeneID:550557	0.00365297	-0.526694	0.00111764	-0.588705	0.998071	-0.0620109	palm1a	paralemmin 1a%2C
GeneID:550564	0.016775	0.32348	0.00574474	0.368882	0.998071	0.0454017	faub	Finkel-Biskis-Reilly murine sarcoma virus (FBR-MuSV) ubiquitously expressed b
GeneID:550580	9.61041e-05	0.530506	0.0259779	0.344289	0.998071	-0.186217	sqrdl	sulfide quinone reductase-like (yeast)%2C
GeneID:550587	1.46342e-05	0.482672	0.000465599	0.409821	0.998071	-0.0728513	lin37	lin-37 DREAM MuvB core complex component
GeneID:552980	0.0107188	-0.387176	0.000884364	-0.489029	0.998071	-0.101853	vcla	vinculin a%2C
GeneID:552997	0.000137333	-0.516746	0.0122932	-0.371045	0.998071	0.145701	fdps	farnesyl diphosphate synthase (farnesyl pyrophosphate synthetase%2C dimethylallyltranstransferase%2C geranyltranstransferase)
GeneID:553030	0.00657387	0.570519	0.00508684	0.592973	0.998071	0.0224537	guf1	GUF1 homolog%2C GTPase%2C
GeneID:553052	0.0335181	-0.296554	0.00735232	-0.364984	0.998071	-0.0684291	zgc:153845	zgc:153845
GeneID:553166	0.00100899	-0.373707	0.0348537	-0.26744	0.998071	0.106267	dpysl3	dihydropyrimidinase-like 3
GeneID:553189	0.00200273	-0.435256	0.0496963	-0.309517	0.998071	0.125739	dnmt3ab	DNA (cytosine-5-)-methyltransferase 3 alpha b%2C
GeneID:553205	0.0237405	0.161594	0.0183005	0.170089	0.998071	0.00849574	kpna5	karyopherin alpha 5 (importin alpha 6)
GeneID:553210	0.0316529	-0.265236	0.00389522	-0.343408	0.998071	-0.0781715	st8sia1	ST8 alpha-N-acetyl-neuraminide alpha-2%2C8-sialyltransferase 1%2C transcript variant 1
GeneID:553264	0.00719208	0.253179	0.00030862	0.327489	0.998071	0.0743098	zgc:158564	zgc:158564
GeneID:553337	0.000272292	-0.676748	0.000131223	-0.716124	0.998071	-0.0393764	lamb2l	laminin%2C beta 2-like%2C
GeneID:553345	0.0103557	0.313262	0.000343257	0.41727	0.998071	0.104008	wapla	WAPL cohesin release factor a
GeneID:553347	3.40245e-05	-0.323812	9.2416e-07	-0.375973	0.998071	-0.0521609	polr2a	polymerase (RNA) II (DNA directed) polypeptide A
GeneID:553350	0.00215274	0.624263	0.00705165	0.571034	0.998071	-0.0532299	cgnl1	cingulin-like 1%2C
GeneID:553383	0.000121051	-0.248432	1.04809e-06	-0.305532	0.998071	-0.0571002	spna2	spectrin alpha 2%2C
GeneID:553405	0.00614574	-0.959806	0.0260218	-0.821872	0.998071	0.137934	pole	polymerase (DNA directed)%2C epsilon
GeneID:553411	0.000380125	-0.670388	0.00431465	-0.569038	0.998071	0.10135	dpysl4	dihydropyrimidinase-like 4
GeneID:553412	0.00742985	-0.453601	0.0260218	-0.400577	0.998071	0.0530233	dpysl2b	dihydropyrimidinase-like 2b%2C
GeneID:553417	9.03811e-05	-0.843065	0.0019428	-0.703084	0.998071	0.139981	ppm1e	protein phosphatase%2C Mg2+/Mn2+ dependent%2C 1E
GeneID:553422	0.000190315	-0.332224	0.00442813	-0.27069	0.998071	0.0615332	chd5	chromodomain helicase DNA binding protein 5%2C
GeneID:553453	0.000319647	-0.680842	0.0211468	-0.478123	0.998071	0.202719	samhd1	SAM domain and HD domain 1%2C
GeneID:553465	0.013671	0.667425	0.00052587	0.898741	0.998071	0.231317	sik1	salt-inducible kinase 1%2C
GeneID:553468	8.85689e-05	0.365015	7.31984e-08	0.474523	0.998071	0.109508	atraid	all-trans retinoic acid-induced differentiation factor
GeneID:553483	0.0315216	0.63389	0.0053419	0.792748	0.998071	0.158859	haus7	HAUS augmin-like complex%2C subunit 7%2C
GeneID:553490	0.0269293	0.16187	0.00967324	0.186947	0.998071	0.0250777	scaf1	SR-related CTD-associated factor 1%2C
GeneID:553513	0.0304565	-0.488656	0.00347854	-0.635949	0.998071	-0.147292	idi1	isopentenyl-diphosphate delta isomerase 1%2C
GeneID:553520	0.0085988	-0.567619	0.0452924	-0.466437	0.998071	0.101181	rasgrf2b	Ras protein-specific guanine nucleotide-releasing factor 2b
GeneID:553536	0.0290837	0.378698	0.00670418	0.458511	0.998071	0.079813	necap2	NECAP endocytosis associated 2
GeneID:553543	0.028795	0.924772	0.00755931	1.10235	0.998071	0.17758	cyp46a1.1	cytochrome P450%2C family 46%2C subfamily A%2C polypeptide 1%2C tandem duplicate 1%2C
GeneID:553552	0.00678343	2.14104	0.0151639	1.99016	0.998071	-0.150883	zgc:109934	zgc:109934
GeneID:553558	0.0215786	-0.284484	0.01621	-0.300961	0.998071	-0.0164768	phactr3b	phosphatase and actin regulator 3b%2C
GeneID:553567	0.0258653	-0.493894	0.0128875	-0.550685	0.998071	-0.0567904	syt5b	synaptotagmin Vb
GeneID:553575	1.37919e-14	1.12364	2.6809e-15	1.15214	0.998071	0.0285049	gsr	glutathione reductase
GeneID:553615	0.0400241	-0.674216	0.0198499	-0.76109	0.998071	-0.0868746	zap70	zeta-chain (TCR) associated protein kinase
GeneID:553630	0.000340196	-0.396838	5.21615e-07	-0.529174	0.998071	-0.132337	trim13	tripartite motif containing 13%2C
GeneID:553659	1.8049e-06	0.617216	3.72665e-05	0.553156	0.998071	-0.0640595	banp	BTG3 associated nuclear protein%2C
GeneID:553661	0.00027309	-0.675291	1.16971e-07	-0.931574	0.998071	-0.256282	homer2	homer scaffolding protein 2
GeneID:553674	0.00116712	0.335305	0.0187582	0.263113	0.998071	-0.0721914	acbd5a	acyl-CoA binding domain containing 5a%2C
GeneID:553750	2.34937e-05	0.380544	0.000647253	0.324236	0.998071	-0.0563081	mtmr1a	myotubularin related protein 1a%2C
GeneID:553761	0.0030838	1.88071	0.00862341	1.73126	0.998071	-0.149448	arhgef3l	Rho guanine nucleotide exchange factor (GEF) 3%2C like%2C
GeneID:553778	0.0205799	-0.553847	0.0332404	-0.528043	0.998071	0.0258042	rab23	RAB23%2C member RAS oncogene family
GeneID:553800	0.00563519	1.03318	0.0183005	0.92629	0.998071	-0.106893	cep55l	centrosomal protein 55 like%2C
GeneID:553816	0.00034284	-1.38477	7.89102e-06	-1.69846	0.998071	-0.313693	inhbab	inhibin%2C beta Ab
GeneID:554127	4.56806e-18	-1.18524	3.6301e-11	-0.935955	0.972085	0.249281	tubb2	tubulin%2C beta 2A class IIa
GeneID:554137	0.000138603	0.697025	0.0381941	0.434401	0.998071	-0.262624	hbp1	HMG-box transcription factor 1
GeneID:554849	0.0398309	0.335605	0.0193285	0.380096	0.998071	0.0444914	gabpb2a	GA binding protein transcription factor%2C beta subunit 2a
GeneID:555184	0.00487141	-0.672074	0.0022653	-0.730102	0.998071	-0.058028	grapb	GRB2-related adaptor protein b
GeneID:555204	0.00712938	-0.395089	0.01621	-0.367411	0.998071	0.0276773	syndig1l	synapse differentiation inducing 1-like%2C
GeneID:555330	0.034929	-0.751244	0.00910429	-0.910434	0.998071	-0.15919	etnk2	ethanolamine kinase 2
GeneID:555349	0.000370046	0.271777	0.00167067	0.249135	0.998071	-0.0226415	zyg11	zyg-11 homolog (C. elegans)
GeneID:555401	0.0262303	-0.354968	0.0123702	-0.397373	0.998071	-0.0424048	aoc1	amine oxidase%2C copper containing 1
GeneID:555423	0.00742985	0.243719	0.00622139	0.252169	0.998071	0.00844973	scn1ba	sodium channel%2C voltage-gated%2C type I%2C beta a%2C
GeneID:555454	0.000863281	-0.235189	0.0105791	-0.193026	0.998071	0.0421629	myh10	myosin%2C heavy chain 10%2C non-muscle%2C
GeneID:555573	0.000639826	-0.577133	0.00160649	-0.546614	0.998071	0.0305191	si:dkey-191m6.4	si:dkey-191m6.4
GeneID:555589	2.08078e-11	0.783505	7.174e-08	0.653726	0.998071	-0.129779	hspb15	heat shock protein%2C alpha-crystallin-related%2C b15
GeneID:555635	0.00115233	-0.769604	0.0160493	-0.613116	0.998071	0.156488	fndc5b	fibronectin type III domain containing 5b%2C
GeneID:555744	0.000319647	-1.42969	0.00050573	-1.4078	0.998071	0.0218906	grhl2a	grainyhead-like transcription factor 2a
GeneID:555782	3.34551e-06	0.937781	0.000227951	0.786234	0.998071	-0.151547	ccdc135	coiled-coil domain containing 135%2C
GeneID:555788	0.00302565	-0.368436	0.00362315	-0.368895	0.99943	-0.000459181	srgap1b	SLIT-ROBO Rho GTPase activating protein 1b%2C
GeneID:555791	0.00817981	-0.544652	0.000237993	-0.72685	0.998071	-0.182199	zgc:162952	zgc:162952%2C
GeneID:555974	0.00534414	-0.536139	4.23811e-05	-0.750011	0.998071	-0.213872	mknk1	MAP kinase interacting serine/threonine kinase 1%2C
GeneID:555994	0.029959	-0.219566	0.0375825	-0.217169	0.998748	0.00239687	gramd1a	GRAM domain containing 1A%2C
GeneID:556042	0.00934834	-0.233552	0.0373893	-0.200471	0.998071	0.0330805	prkar2aa	protein kinase%2C cAMP-dependent%2C regulatory%2C type II%2C alpha A
GeneID:556095	0.0382949	0.245896	0.0228325	0.272146	0.998071	0.0262504	LOC556095	rho GTPase-activating protein 21-like
GeneID:556181	0.00999961	-0.57824	0.0287974	-0.519727	0.998071	0.0585133	slc1a3b	solute carrier family 1 (glial high affinity glutamate transporter)%2C member 3b%2C
GeneID:556258	0.000103305	-1.48074	4.73959e-08	-2.01449	0.998071	-0.533741	tcap	titin-cap (telethonin)
GeneID:556273	0.00685088	0.404583	0.00052592	0.500525	0.998071	0.0959412	ddx20	DEAD (Asp-Glu-Ala-Asp) box polypeptide 20%2C
GeneID:556314	0.000583147	-0.745216	0.0124395	-0.582702	0.998071	0.162514	ttyh3a	tweety family member 3a%2C
GeneID:556410	1.35916e-10	0.721642	1.07943e-09	0.692215	0.998071	-0.0294274	atf4b	activating transcription factor 4b
GeneID:556500	0.0213096	0.262955	0.00109815	0.355405	0.998071	0.0924498	tecpr1a	tectonin beta-propeller repeat containing 1a%2C
GeneID:556673	0.00637061	0.387098	0.0107166	0.372482	0.998071	-0.0146169	acot18	acyl-CoA thioesterase 18
GeneID:556765	0.00124575	0.284161	0.00594615	0.253528	0.998071	-0.0306325	dcun1d4	DCN1%2C defective in cullin neddylation 1%2C domain containing 4 (S. cerevisiae)%2C
GeneID:556874	0.000707002	-0.63594	0.00431465	-0.559419	0.998071	0.0765204	col6a3	collagen%2C type VI%2C alpha 3%2C
GeneID:557109	0.00158225	-0.381655	0.0172825	-0.307186	0.998071	0.0744697	raf1b	Raf-1 proto-oncogene%2C serine/threonine kinase b%2C
GeneID:557118	5.90972e-05	-0.782865	0.00488554	-0.587142	0.998071	0.195723	si:dkey-280e21.3	si:dkey-280e21.3
GeneID:557123	0.000676851	-0.492295	2.76483e-05	-0.593954	0.998071	-0.10166	prkd1	protein kinase D1%2C
GeneID:557149	0.0279996	0.222828	0.000488388	0.327967	0.998071	0.105138	si:ch211-244b2.1	si:ch211-244b2.1%2C
GeneID:557186	0.000203461	0.376984	0.000475484	0.363268	0.998071	-0.0137164	aldh18a1	aldehyde dehydrogenase 18 family%2C member A1%2C
GeneID:557406	0.000676851	0.31355	0.03762	0.215624	0.998071	-0.097926	si:dkey-102f14.5	si:dkey-102f14.5%2C
GeneID:557421	0.000564706	-0.630384	0.00121262	-0.607937	0.998071	0.0224466	cbarpb	calcium channel%2C voltage-dependent%2C beta subunit associated regulatory protein b%2C
GeneID:557457	0.00374153	0.29523	0.025609	0.244855	0.998071	-0.0503748	kiaa0556	KIAA0556 ortholog%2C
GeneID:557632	2.92387e-05	-0.470714	0.0171539	-0.301771	0.998071	0.168943	si:ch211-197l9.4	si:ch211-197l9.4
GeneID:557772	0.0473833	0.666396	0.00568117	0.891878	0.998071	0.225482	si:ch211-250g4.3	si:ch211-250g4.3%2C
GeneID:557878	0.0424922	-0.375118	0.0242446	-0.418528	0.998071	-0.0434104	igsf3	immunoglobulin superfamily%2C member 3
GeneID:557906	0.0175857	-0.294357	0.000422174	-0.413041	0.998071	-0.118684	spsb4a	splA/ryanodine receptor domain and SOCS box containing 4a%2C
GeneID:557983	0.000668868	0.500091	0.00574871	0.428695	0.998071	-0.0713957	arhgef1b	Rho guanine nucleotide exchange factor (GEF) 1b%2C
GeneID:558048	0.0202268	0.353233	0.0455883	0.321802	0.998071	-0.0314317	n4bp2	NEDD4 binding protein 2
GeneID:558071	0.000159986	0.658986	0.00900926	0.496578	0.998071	-0.162408	atf6	activating transcription factor 6
GeneID:558079	5.19994e-08	-0.66134	2.59699e-13	-0.853918	0.998071	-0.192578	si:ch211-195b15.8	si:ch211-195b15.8
GeneID:558088	0.00243304	0.207895	0.00336022	0.205539	0.998286	-0.00235599	cpt1aa	carnitine palmitoyltransferase 1Aa (liver)%2C
GeneID:558116	0.00105141	0.443737	0.00280072	0.419015	0.998071	-0.0247217	zgc:174888	zgc:174888
GeneID:558206	0.0158279	-0.34835	0.0122189	-0.366665	0.998071	-0.018315	cspg5a	chondroitin sulfate proteoglycan 5a%2C
GeneID:558261	0.00241875	2.29323	0.019222	1.8861	0.998071	-0.407127	ociad2	OCIA domain containing 2
GeneID:558271	8.05098e-06	-0.42105	8.48805e-05	-0.385335	0.998071	0.035715	fscn1a	fascin actin-bundling protein 1a
GeneID:558307	0.000116639	0.77053	0.00146829	0.668331	0.998071	-0.102199	slc25a36b	solute carrier family 25 (pyrimidine nucleotide carrier)%2C member 36b
GeneID:558344	4.75019e-05	-0.421594	0.0022653	-0.337936	0.998071	0.0836578	chd4a	chromodomain helicase DNA binding protein 4a%2C
GeneID:558346	0.0335124	0.230156	0.0337131	0.236332	0.998071	0.00617622	slc20a2	solute carrier family 20 (phosphate transporter)%2C member 2%2C
GeneID:558368	0.00643601	0.305601	0.0126351	0.289695	0.998071	-0.0159064	atpif1b	ATPase inhibitory factor 1b
GeneID:558396	0.0365528	0.645873	0.0258296	0.698991	0.998071	0.0531177	cyp27c1	cytochrome P450%2C family 27%2C subfamily C%2C polypeptide 1
GeneID:558453	0.0305712	-0.390388	0.0386785	-0.384873	0.998489	0.00551538	rasgrp4	RAS guanyl releasing protein 4%2C
GeneID:558648	6.49357e-07	0.615582	0.00164539	0.428372	0.998071	-0.18721	selo	selenoprotein O
GeneID:558711	0.0357232	-0.335714	0.00913169	-0.408189	0.998071	-0.0724745	h2afy2	H2A histone family%2C member Y2
GeneID:558801	0.0489369	-0.466951	0.00438007	-0.643827	0.998071	-0.176876	fezf1	FEZ family zinc finger 1
GeneID:558806	0.0102791	-0.690339	0.000422174	-0.911762	0.998071	-0.221423	cacnb2b	calcium channel%2C voltage-dependent%2C beta 2b%2C transcript variant 1
GeneID:558816	0.000385512	4.15628	7.62341e-05	4.74468	0.998071	0.588402	LOC558816	ferritin%2C middle subunit-like
GeneID:558924	1.84073e-07	1.33977	0.00618452	0.79235	0.715466	-0.547418	abca1a	ATP-binding cassette%2C sub-family A (ABC1)%2C member 1A
GeneID:558977	0.000160915	-0.443295	0.000581142	-0.417002	0.998071	0.0262933	atf7ip	activating transcription factor 7 interacting protein%2C
GeneID:559037	0.000211255	0.357585	5.86346e-05	0.388034	0.998071	0.0304493	grpel1	GrpE-like 1%2C mitochondrial
GeneID:559054	3.38874e-20	-1.83012	1.58929e-11	-1.37584	0.716116	0.454282	hmgcra	3-hydroxy-3-methylglutaryl-CoA reductase a
GeneID:559132	0.00637061	-0.662598	0.0227939	-0.582924	0.998071	0.0796745	ppef1	protein phosphatase%2C EF-hand calcium binding domain 1%2C
GeneID:559240	1.40803e-06	-0.452059	0.00688161	-0.282852	0.911663	0.169208	gba2	glucosidase%2C beta (bile acid) 2
GeneID:559329	0.046668	-0.22369	0.0235202	-0.254852	0.998071	-0.0311618	psd3l	pleckstrin and Sec7 domain containing 3%2C like
GeneID:559425	0.037673	0.614504	0.0299045	0.651051	0.998071	0.036547	bida	BH3 interacting domain death agonist%2C
GeneID:559540	0.0221537	0.998567	0.0260218	0.997871	0.999449	-0.000696255	bmb	brambleberry
GeneID:559583	1.40803e-06	0.766971	2.57812e-05	0.692358	0.998071	-0.0746126	trmt1l	tRNA methyltransferase 1-like
GeneID:559616	0.000266273	1.06295	1.93182e-09	1.61079	0.731162	0.547833	cabp2b	calcium binding protein 2b%2C
GeneID:559626	0.0218144	0.644488	0.00999165	0.723412	0.998071	0.0789242	crtac1a	cartilage acidic protein 1a%2C
GeneID:559784	0.00262316	0.644165	0.00207523	0.667283	0.998071	0.0231184	amotl2b	angiomotin like 2b%2C
GeneID:559796	0.0085956	-1.05928	0.000887368	-1.3153	0.998071	-0.256019	bhlhe23	basic helix-loop-helix family%2C member e23
GeneID:559896	0.000220786	0.561532	0.000680476	0.532286	0.998071	-0.0292469	cd99	CD99 molecule%2C
GeneID:559908	0.0438102	-0.533617	0.0107225	-0.658819	0.998071	-0.125202	znf532	zinc finger protein 532%2C
GeneID:559928	0.00147522	0.220896	9.21839e-05	0.265773	0.998071	0.0448774	dnajc18	DnaJ (Hsp40) homolog%2C subfamily C%2C member 18
GeneID:559970	0.000493289	0.494402	0.0451345	0.324	0.998071	-0.170402	si:dkey-205h13.1	si:dkey-205h13.1%2C
GeneID:559990	0.00292622	0.452221	0.0103966	0.407934	0.998071	-0.0442872	mlc1	megalencephalic leukoencephalopathy with subcortical cysts 1%2C
GeneID:560000	0.00236913	0.646935	0.00938584	0.579317	0.998071	-0.0676183	cpt1ab	carnitine palmitoyltransferase 1Ab (liver)%2C
GeneID:560014	0.000310584	-0.474035	0.000280443	-0.484563	0.998071	-0.0105283	ntng2a	netrin g2a%2C
GeneID:560068	0.0150305	0.20346	0.00211555	0.250451	0.998071	0.0469908	pdk3a	pyruvate dehydrogenase kinase%2C isozyme 3a%2C
GeneID:560235	0.000148204	-0.45915	0.0118608	-0.333808	0.998071	0.125342	coro2ba	coronin%2C actin binding protein%2C 2Ba%2C
GeneID:560327	0.00993185	0.235509	0.0159309	0.227697	0.998071	-0.0078117	tom1l2	target of myb1 like 2 membrane trafficking protein
GeneID:560385	0.00034284	-0.550943	0.000222278	-0.573626	0.998071	-0.022683	pald1b	phosphatase domain containing%2C paladin 1b%2C
GeneID:560411	2.90941e-07	0.643536	0.019222	0.344322	0.526612	-0.299214	elmsan1b	ELM2 and Myb/SANT-like domain containing 1b%2C
GeneID:560416	0.015416	-0.790862	8.79397e-05	-1.20517	0.998071	-0.414306	erf	Ets2 repressor factor%2C
GeneID:560444	1.1152e-05	0.251148	0.000754146	0.20504	0.998071	-0.0461079	rnf10	ring finger protein 10
GeneID:560522	8.60627e-07	-0.569701	2.90783e-07	-0.592708	0.998071	-0.0230073	hnrnpd	heterogeneous nuclear ribonucleoprotein D%2C
GeneID:560548	1.45542e-05	1.38103	0.000148239	1.25748	0.998071	-0.123552	si:ch211-15b10.6	si:ch211-15b10.6
GeneID:560564	0.00878328	-0.870014	0.00831919	-0.887707	0.998071	-0.0176932	pdgfc	platelet derived growth factor c%2C
GeneID:560566	0.0329987	-1.21687	0.000348359	-1.9269	0.998071	-0.710031	gem	GTP binding protein overexpressed in skeletal muscle
GeneID:560568	0.0442984	-0.423723	0.0486109	-0.422345	0.999286	0.00137846	kcnh1a	potassium voltage-gated channel%2C subfamily H (eag-related)%2C member 1a%2C
GeneID:560572	0.00477667	0.290594	0.0358394	0.234468	0.998071	-0.0561258	uri1	URI1%2C prefoldin-like chaperone
GeneID:560638	0.016522	-0.934337	0.00142701	-1.20933	0.998071	-0.27499	si:ch73-21k16.1	si:ch73-21k16.1%2C
GeneID:560711	0.0117855	0.500407	0.0058536	0.546636	0.998071	0.0462287	si:ch211-220f12.4	si:ch211-220f12.4%2C
GeneID:560778	0.0018263	0.443938	0.00518474	0.412122	0.998071	-0.0318157	naga	N-acetylgalactosaminidase%2C alpha
GeneID:560816	0.0298883	-0.2717	0.00581858	-0.335243	0.998071	-0.063543	si:ch73-22o12.1	si:ch73-22o12.1%2C
GeneID:560847	0.00313275	-0.359964	0.0179533	-0.304496	0.998071	0.0554679	adgra1a	adhesion G protein-coupled receptor A1a
GeneID:560856	0.00827427	0.1869	0.0220744	0.170169	0.998071	-0.0167315	kmt2ba	lysine (K)-specific methyltransferase 2Ba%2C
GeneID:560870	0.000319647	0.567493	0.0400838	0.369177	0.998071	-0.198316	LOC560870	gastrula zinc finger protein xLCGF3.1-like
GeneID:561010	0.00325393	-0.700066	0.0474996	-0.518467	0.998071	0.1816	si:dkey-261h17.1	si:dkey-261h17.1
GeneID:561012	1.60355e-05	-0.409404	0.0021374	-0.313106	0.998071	0.0962979	plxnb1a	plexin b1a%2C
GeneID:561019	0.0374854	0.297077	0.0322772	0.312108	0.998071	0.0150312	lamtor4	late endosomal/lysosomal adaptor%2C MAPK and MTOR activator 4%2C
GeneID:561025	0.0110448	-0.358701	0.0439864	-0.306091	0.998071	0.0526102	hmgb3a	high mobility group box 3a
GeneID:561041	0.000720102	-0.890967	0.0377754	-0.607917	0.998071	0.283051	mmp15a	matrix metallopeptidase 15a
GeneID:561208	0.00636236	-0.635214	0.0354858	-0.520904	0.998071	0.11431	tmem41b	transmembrane protein 41B%2C
GeneID:561209	0.00365521	-0.420313	0.00601165	-0.408448	0.998071	0.0118646	si:ch73-335m24.5	si:ch73-335m24.5%2C
GeneID:561225	0.000522485	0.380398	0.00767202	0.311587	0.998071	-0.0688117	mysm1	Myb-like%2C SWIRM and MPN domains 1%2C
GeneID:561276	0.000385512	-0.973037	5.25632e-06	-1.21809	0.998071	-0.245057	arhgef2	rho/rac guanine nucleotide exchange factor (GEF) 2%2C
GeneID:561431	0.0221962	-0.416721	0.0358457	-0.399285	0.998071	0.0174369	myh9b	myosin%2C heavy chain 9b%2C non-muscle%2C
GeneID:561434	0.0296393	-0.477715	0.0235065	-0.505178	0.998071	-0.027463	cacna2d1a	calcium channel%2C voltage-dependent%2C alpha 2/delta subunit 1a%2C
GeneID:561496	0.0033762	-0.307046	0.00508654	-0.30095	0.998071	0.0060963	nuak1b	NUAK family%2C SNF1-like kinase%2C 1b%2C
GeneID:561671	0.0128757	-0.251771	0.0257952	-0.236122	0.998071	0.0156494	si:ch211-106h4.9	si:ch211-106h4.9%2C
GeneID:561773	0.0168825	-0.705742	0.00084049	-0.948526	0.998071	-0.242783	hrh3	histamine receptor H3
GeneID:561775	0.00664522	0.607938	0.0101355	0.592898	0.998071	-0.0150397	specc1la	sperm antigen with calponin homology and coiled-coil domains 1-like a%2C
GeneID:561835	0.00497346	0.216073	0.0484855	0.166631	0.998071	-0.0494426	rictorb	RPTOR independent companion of MTOR%2C complex 2b%2C
GeneID:561896	0.00337197	-0.227006	0.0145997	-0.199121	0.998071	0.0278854	chst2a	carbohydrate (N-acetylglucosamine-6-O) sulfotransferase 2a
GeneID:561906	0.00283224	-0.340648	0.000679363	-0.384367	0.998071	-0.043719	chrnb2b	cholinergic receptor%2C nicotinic%2C beta 2b
GeneID:561943	0.035214	-0.525793	0.0211867	-0.57794	0.998071	-0.0521469	neurl1aa	neuralized E3 ubiquitin protein ligase 1Aa
GeneID:562037	0.00100535	0.439646	0.00495855	0.393684	0.998071	-0.0459614	eprs	glutamyl-prolyl-tRNA synthetase%2C
GeneID:562077	0.0154526	0.188757	0.018111	0.189265	0.999286	0.00050772	clasp1a	cytoplasmic linker associated protein 1a%2C
GeneID:562152	0.0280581	0.195955	0.0123224	0.221112	0.998071	0.0251571	phf12a	PHD finger protein 12a
GeneID:562155	7.99432e-05	-1.2287	0.0109791	-0.852901	0.998071	0.375796	klf4	Kruppel-like factor 4
GeneID:562194	0.00083429	-0.369745	0.00043912	-0.390554	0.998071	-0.0208094	dapk3	death-associated protein kinase 3
GeneID:562268	0.00864447	-0.414235	0.0189835	-0.385337	0.998071	0.0288973	ptchd1	patched domain containing 1
GeneID:562344	0.00217246	-0.44481	0.000819545	-0.484735	0.998071	-0.0399257	hs3st1l2	heparan sulfate (glucosamine) 3-O-sulfotransferase 1-like 2
GeneID:562406	0.0350046	-0.83908	0.0326088	-0.868031	0.998071	-0.0289509	si:dkey-283b1.7	si:dkey-283b1.7
GeneID:562504	0.0454537	0.312739	0.00124332	0.469001	0.998071	0.156262	cnnm1	cyclin and CBS domain divalent metal cation transport mediator 1%2C
GeneID:562517	0.0473023	-0.934301	0.0218053	-1.08134	0.998071	-0.147036	anln	anillin%2C actin binding protein
GeneID:562531	0.00579558	-0.477747	0.0297705	-0.402414	0.998071	0.0753327	adgrl1a	adhesion G protein-coupled receptor L1a%2C
GeneID:562636	0.00999961	0.274892	0.0266664	0.249302	0.998071	-0.0255899	csrp2bp	csrp2 binding protein
GeneID:562701	0.000199684	0.417952	0.000968515	0.384099	0.998071	-0.0338535	ahi1	Abelson helper integration site 1
GeneID:562705	0.0147708	-0.284301	0.00098489	-0.369745	0.998071	-0.0854446	ppp4cb	protein phosphatase 4%2C catalytic subunit b
GeneID:562714	0.00228372	0.308971	0.0131512	0.265609	0.998071	-0.043362	nfs1	NFS1 cysteine desulfurase
GeneID:562734	9.97523e-05	0.512314	7.69218e-05	0.527188	0.998071	0.0148738	fam210aa	family with sequence similarity 210%2C member Aa
GeneID:562771	0.00676059	-0.269428	0.00817147	-0.267322	0.998992	0.00210559	nadkb	NAD kinase b
GeneID:562918	0.0189812	-0.905165	0.00657562	-1.04	0.998071	-0.134832	stum	stum%2C mechanosensory transduction mediator homolog%2C
GeneID:562963	0.0184668	0.255949	0.0405682	0.234583	0.998071	-0.0213662	oxa1l	oxidase (cytochrome c) assembly 1-like
GeneID:563003	0.00775375	-0.540727	0.0479802	-0.435893	0.998071	0.104834	gdf10a	growth differentiation factor 10a
GeneID:563082	0.0352966	-0.200971	0.00280072	-0.272267	0.998071	-0.071296	LOC563082	complexin-1%2C
GeneID:563090	4.4635e-10	0.495582	0.000211722	0.326833	0.758522	-0.168749	sin3aa	SIN3 transcription regulator family member Aa%2C
GeneID:563117	0.0036331	-0.496872	0.000970149	-0.561388	0.998071	-0.0645168	si:dkey-174m14.3	si:dkey-174m14.3%2C
GeneID:563134	0.000879973	0.664922	0.0497754	0.445132	0.998071	-0.21979	tbc1d31	TBC1 domain family%2C member 31
GeneID:563149	1.45542e-05	0.31717	0.0379211	0.178345	0.835588	-0.138825	lrp1aa	low density lipoprotein receptor-related protein 1Aa
GeneID:563174	0.000340251	-0.511084	0.00207523	-0.458699	0.998071	0.0523852	spegb	SPEG complex locus b%2C
GeneID:563189	0.0084747	0.265429	0.0300834	0.232856	0.998071	-0.032573	hectd3	HECT domain containing 3%2C
GeneID:563225	0.0176795	0.577024	0.0454597	0.517253	0.998071	-0.0597704	gtpbp6	GTP binding protein 6 (putative)%2C
GeneID:563244	0.00237314	-0.335621	0.00145878	-0.352455	0.998071	-0.0168345	sowahcb	sosondowah ankyrin repeat domain family Cb%2C
GeneID:563252	0.0130403	0.258983	0.0296486	0.239128	0.998071	-0.0198551	cbfa2t3	core-binding factor%2C runt domain%2C alpha subunit 2%3B translocated to%2C 3%2C
GeneID:563429	4.82268e-09	1.83005	0.00135345	1.11315	0.589077	-0.7169	thbs4a	thrombospondin 4a
GeneID:563520	0.00114585	-0.422325	0.0484165	-0.287354	0.998071	0.134972	si:ch73-217b7.1	si:ch73-217b7.1%2C
GeneID:563528	0.0229298	-0.991264	0.0228776	-1.01525	0.998071	-0.0239832	prss56	protease%2C serine%2C 56%2C
GeneID:563542	1.14757e-05	0.587915	0.000298172	0.509612	0.998071	-0.0783034	ube2e1	ubiquitin-conjugating enzyme E2E 1%2C
GeneID:563584	0.0170616	-0.191616	0.0260218	-0.185854	0.998071	0.00576202	ptprua	protein tyrosine phosphatase%2C receptor type%2C U%2C a%2C
GeneID:563665	0.00147628	0.829961	0.0045958	0.768616	0.998071	-0.0613445	c3b.1	complement component c3b%2C tandem duplicate 1%2C
GeneID:563669	0.000511823	-0.321257	0.0130791	-0.247577	0.998071	0.0736801	stag1b	stromal antigen 1b
GeneID:563672	0.00339706	-0.582468	0.00240346	-0.609748	0.998071	-0.0272806	btbd17b	BTB (POZ) domain containing 17b%2C
GeneID:563719	6.38797e-12	0.667515	3.71895e-08	0.555003	0.998071	-0.112512	foxo4	forkhead box O4
GeneID:563766	0.000298608	-0.548661	0.0145273	-0.405176	0.998071	0.143485	npb	neuropeptide B%2C
GeneID:563771	0.00650229	0.750212	0.0104471	0.727472	0.998071	-0.0227407	bhlhe41	basic helix-loop-helix family%2C member e41
GeneID:563853	0.0316174	0.421672	0.00518102	0.528755	0.998071	0.107083	mtus1a	microtubule associated tumor suppressor 1a%2C
GeneID:563855	9.97789e-15	1.58541	3.86604e-12	1.44055	0.998071	-0.144859	chac1	ChaC%2C cation transport regulator homolog 1 (E. coli)
GeneID:563864	0.0129417	-0.51243	0.00549378	-0.570394	0.998071	-0.0579634	si:ch73-173h19.3	si:ch73-173h19.3%2C
GeneID:563937	1.69627e-09	-0.439633	1.71383e-24	-0.703341	0.0673566	-0.263708	nppcl	natriuretic peptide precursor C-like protein%2C
GeneID:563956	0.00927973	0.359744	2.55873e-05	0.541793	0.998071	0.182048	sdhaf4	succinate dehydrogenase complex assembly factor 4
GeneID:563972	0.0314455	-1.00004	0.0165517	-1.11473	0.998071	-0.114694	gstt1a	glutathione S-transferase theta 1a
GeneID:563983	0.0129958	-0.980697	0.0266664	-0.914769	0.998071	0.0659276	usp43a	ubiquitin specific peptidase 43a%2C
GeneID:564052	0.00968036	-0.259033	0.014012	-0.252908	0.998071	0.0061251	lingo2b	leucine rich repeat and Ig domain containing 2b%2C
GeneID:564064	0.0163533	-0.176545	0.0435794	-0.157818	0.998071	0.0187275	prkacaa	protein kinase%2C cAMP-dependent%2C catalytic%2C alpha%2C genome duplicate a%2C
GeneID:564067	9.38769e-05	0.578595	0.0158303	0.397452	0.998071	-0.181143	abcb6a	ATP-binding cassette%2C sub-family B (MDR/TAP)%2C member 6a%2C
GeneID:564087	0.0114028	0.422515	0.0128983	0.423361	0.999286	0.000845951	si:dkey-165n16.1	si:dkey-165n16.1
GeneID:564088	0.00860558	0.227155	0.00030862	0.299209	0.998071	0.072054	pik3r4	phosphoinositide-3-kinase%2C regulatory subunit 4%2C
GeneID:564200	0.0361562	1.03155	0.000733654	1.5517	0.998071	0.52015	mblac1	metallo-beta-lactamase domain containing 1%2C
GeneID:564295	0.00167852	0.30289	0.0033916	0.291188	0.998071	-0.0117018	traf2a	Tnf receptor-associated factor 2a%2C
GeneID:564334	1.03543e-05	0.828415	0.00119024	0.654158	0.998071	-0.174257	tspan37	tetraspanin 37
GeneID:564374	0.00912624	-1.03785	0.00791797	-1.0729	0.998071	-0.0350474	si:ch211-69g19.2	si:ch211-69g19.2
GeneID:564410	0.0125621	0.502176	0.00127671	0.623214	0.998071	0.121037	zcchc4	zinc finger%2C CCHC domain containing 4%2C
GeneID:564461	0.000523693	-0.377307	0.00255184	-0.341823	0.998071	0.0354839	grm2b	glutamate receptor%2C metabotropic 2b%2C
GeneID:564475	0.000229832	0.952331	0.000852343	0.89173	0.998071	-0.0606016	cyp39a1	cytochrome P450%2C family 39%2C subfamily A%2C polypeptide 1
GeneID:564497	0.019291	-0.720231	0.0241756	-0.712109	0.998682	0.00812125	tnfaip3	tumor necrosis factor%2C alpha-induced protein 3
GeneID:564498	0.000652864	0.322808	0.00983346	0.261897	0.998071	-0.0609112	dcaf6	ddb1 and cul4 associated factor 6%2C
GeneID:564521	0.000210718	-1.43809	0.00614347	-1.13079	0.998071	0.307305	mki67	marker of proliferation Ki-67%2C
GeneID:564524	0.00878328	0.254561	0.00325614	0.283772	0.998071	0.0292108	chic1	cysteine-rich hydrophobic domain 1
GeneID:564531	0.0126404	1.46598	0.0441586	1.26385	0.998071	-0.202132	si:ch211-132b12.7	si:ch211-132b12.7%2C
GeneID:564537	0.00399647	-0.549467	0.0112603	-0.502716	0.998071	0.0467507	shdb	Src homology 2 domain containing transforming protein D%2C b%2C
GeneID:564592	0.0120782	-0.440496	0.044767	-0.376637	0.998071	0.0638594	nsd1b	nuclear receptor binding SET domain protein 1b%2C
GeneID:564608	0.000977945	-0.395108	0.000840549	-0.406269	0.998071	-0.0111609	tmem198b	transmembrane protein 198b%2C
GeneID:564651	0.000310692	0.436924	0.0076328	0.347271	0.998071	-0.0896528	hltf	helicase-like transcription factor%2C
GeneID:564658	7.47453e-05	0.649886	0.00168699	0.54511	0.998071	-0.104777	scrt1a	scratch family zinc finger 1a
GeneID:564685	3.09728e-06	-0.845891	7.41172e-06	-0.825653	0.998071	0.0202379	nab1b	NGFI-A binding protein 1b (EGR1 binding protein 1)%2C
GeneID:564723	9.51563e-05	-0.627079	0.00111167	-0.546044	0.998071	0.0810354	mier2	mesoderm induction early response 1%2C family member 2
GeneID:564823	0.00351248	0.293412	0.00098489	0.32823	0.998071	0.0348181	plekhm2	pleckstrin homology domain containing%2C family M (with RUN domain) member 2%2C
GeneID:564838	0.0027507	-0.676832	0.0139984	-0.58752	0.998071	0.089312	ppp1r14ba	protein phosphatase 1%2C regulatory (inhibitor) subunit 14Ba%2C
GeneID:564928	0.00387335	-0.665285	0.0247631	-0.548661	0.998071	0.116624	gpr26	G protein-coupled receptor 26
GeneID:564976	0.000865403	-0.503809	0.0024407	-0.473037	0.998071	0.0307724	dyrk4	dual-specificity tyrosine-(Y)-phosphorylation regulated kinase 4%2C
GeneID:565077	0.00361074	-0.378546	0.0115085	-0.344051	0.998071	0.0344958	znf827	zinc finger protein 827%2C
GeneID:565145	0.00676692	-0.789916	0.00688161	-0.800464	0.99825	-0.0105477	adamts1	ADAM metallopeptidase with thrombospondin type 1 motif%2C 1%2C
GeneID:565213	0.00278837	-0.431501	0.00178048	-0.454764	0.998071	-0.0232629	slc9a5	solute carrier family 9%2C subfamily A (NHE5%2C cation proton antiporter 5)%2C member 5
GeneID:565269	0.000912413	-1.34799	3.73596e-05	-1.65764	0.998071	-0.309652	her8.2	hairy-related 8.2%2C
GeneID:565276	2.99674e-06	0.636815	3.90298e-06	0.634758	0.999066	-0.0020572	pms2	PMS1 homolog 2%2C mismatch repair system component
GeneID:565315	0.00116712	0.802138	0.00123751	0.812565	0.998071	0.0104272	slc6a15	solute carrier family 6 (neutral amino acid transporter)%2C member 15
GeneID:565338	6.97907e-12	0.916915	1.95606e-10	0.860131	0.998071	-0.0567836	eif2ak1	eukaryotic translation initiation factor 2-alpha kinase 1
GeneID:565405	0.00147335	0.288448	0.00600702	0.260268	0.998071	-0.0281803	unkl	unkempt family zinc finger-like%2C
GeneID:565492	0.00678277	-0.523934	0.0260218	-0.456631	0.998071	0.0673031	aplnrb	apelin receptor b
GeneID:565498	0.0461376	0.198184	0.0128356	0.240967	0.998071	0.0427831	ube2s	ubiquitin-conjugating enzyme E2S
GeneID:565499	0.00864447	0.316025	0.00534735	0.337559	0.998071	0.0215336	herpud1	homocysteine-inducible%2C endoplasmic reticulum stress-inducible%2C ubiquitin-like domain member 1%2C
GeneID:565503	0.000406666	0.499417	0.0187915	0.365755	0.998071	-0.133662	osbpl1a	oxysterol binding protein-like 1A%2C
GeneID:565795	0.000262457	-0.5286	0.000140248	-0.556679	0.998071	-0.0280791	nab1a	NGFI-A binding protein 1a (EGR1 binding protein 1)%2C
GeneID:565816	0.000997864	0.513069	0.0141045	0.411552	0.998071	-0.101517	c18h3orf33	c18h3orf33 homolog (H. sapiens)
GeneID:565909	0.000364711	-0.705294	0.000317326	-0.720584	0.998071	-0.0152897	erfl3	Ets2 repressor factor like 3
GeneID:565986	0.0085036	0.232589	0.0187915	0.215851	0.998071	-0.0167376	rnf145a	ring finger protein 145a%2C
GeneID:565995	0.00127318	0.485075	0.00846002	0.418424	0.998071	-0.0666502	tsen34	TSEN34 tRNA splicing endonuclease subunit%2C
GeneID:565996	0.000409773	-0.506944	0.0481753	-0.322679	0.998071	0.184265	fam131ba	family with sequence similarity 131%2C member Ba%2C
GeneID:566073	0.0294754	-0.344015	0.00163419	-0.472467	0.998071	-0.128453	si:ch211-203b8.6	si:ch211-203b8.6
GeneID:566122	0.00137713	-1.28508	0.000733654	-1.36896	0.998071	-0.0838812	ncam3	neural cell adhesion molecule 3%2C
GeneID:566152	4.73862e-07	-0.68527	1.64713e-05	-0.608988	0.998071	0.0762818	shank3b	SH3 and multiple ankyrin repeat domains 3b%2C
GeneID:566219	7.98394e-05	-0.656516	0.00105645	-0.568152	0.998071	0.0883645	dpf1	D4%2C zinc and double PHD fingers family 1%2C
GeneID:566373	0.000142622	-0.492933	0.00052587	-0.461646	0.998071	0.0312869	ano2	anoctamin 2%2C
GeneID:566409	0.000786975	-0.889677	0.0307575	-0.629015	0.998071	0.260662	mcm6	minichromosome maintenance complex component 6
GeneID:566441	0.0400708	-0.899976	0.00903693	-1.12595	0.998071	-0.22597	ube2c	ubiquitin-conjugating enzyme E2C
GeneID:566537	0.0171308	0.341015	0.00670418	0.386164	0.998071	0.0451488	slc38a2	solute carrier family 38%2C member 2
GeneID:566658	0.00902172	2.01668	0.00164539	2.40408	0.998071	0.387401	si:ch211-117m20.5	si:ch211-117m20.5
GeneID:566696	3.50614e-06	-0.437309	0.000122714	-0.380186	0.998071	0.0571223	si:ch211-216l23.1	si:ch211-216l23.1%2C
GeneID:566703	0.00925111	0.855224	0.0183477	0.806956	0.998071	-0.0482683	znf395b	zinc finger protein 395b
GeneID:566764	0.000767778	-1.22834	0.00377864	-1.09432	0.998071	0.134014	scin	scinderin
GeneID:566809	0.00673315	-0.814168	0.000581154	-1.00783	0.998071	-0.193662	prss12	protease%2C serine%2C 12 (neurotrypsin%2C motopsin)%2C
GeneID:566820	0.0336702	0.265077	0.0109976	0.313016	0.998071	0.0479391	rnf38	ring finger protein 38%2C
GeneID:566863	1.39181e-07	-0.453369	0.0310072	-0.222852	0.383242	0.230517	acsl6	acyl-CoA synthetase long-chain family member 6
GeneID:566883	0.0364482	-0.551641	0.00688161	-0.691593	0.998071	-0.139952	si:dkey-192j17.1	si:dkey-192j17.1
GeneID:566899	2.74989e-06	-0.591404	0.000216397	-0.491083	0.998071	0.100321	si:ch211-206a7.2	si:ch211-206a7.2
GeneID:566920	0.0343974	0.21006	0.00211277	0.289224	0.998071	0.0791634	akap10	A kinase (PRKA) anchor protein 10%2C
GeneID:566922	0.0486582	-0.558066	0.00351223	-0.784746	0.998071	-0.22668	gabrb3	gamma-aminobutyric acid (GABA) A receptor%2C beta 3%2C
GeneID:567033	0.0243477	-0.23635	0.00199273	-0.311405	0.998071	-0.0750556	gse1	Gse1 coiled-coil protein%2C
GeneID:567078	0.00355546	0.461434	0.0128983	0.413355	0.998071	-0.0480793	vps39	vacuolar protein sorting 39 homolog (S. cerevisiae)%2C
GeneID:567161	0.0367383	-0.342877	0.0467538	-0.339607	0.998992	0.0032698	gpr37l1a	G protein-coupled receptor 37 like 1a
GeneID:567234	0.0239256	-0.720575	0.000298172	-1.08424	0.998071	-0.363666	lrmp	lymphoid-restricted membrane protein%2C
GeneID:567243	0.0386158	-0.386601	0.04869	-0.382151	0.998748	0.00444982	camkva	CaM kinase-like vesicle-associated a%2C
GeneID:567247	0.0208928	0.285514	0.0103966	0.316491	0.998071	0.0309766	mier3b	mesoderm induction early response 1%2C family member 3 b%2C
GeneID:567253	0.000775817	0.395892	0.00378879	0.356791	0.998071	-0.0391005	atf5b	activating transcription factor 5b%2C
GeneID:567275	0.00154274	0.292796	0.0151252	0.24063	0.998071	-0.0521658	mgst3b	microsomal glutathione S-transferase 3b
GeneID:567297	0.034189	0.186603	0.0147223	0.213194	0.998071	0.0265907	usf2	upstream transcription factor 2%2C c-fos interacting%2C
GeneID:567306	0.0472759	0.297238	0.0021784	0.429349	0.998071	0.132111	napaa	N-ethylmaleimide-sensitive factor attachment protein%2C alpha a
GeneID:567415	0.00582066	-0.364025	0.0463741	-0.287255	0.998071	0.0767704	nlgn3b	neuroligin 3b%2C
GeneID:567446	0.000254176	-1.44215	7.44458e-06	-1.74851	0.998071	-0.306364	nusap1	nucleolar and spindle associated protein 1
GeneID:567452	0.000175808	0.559709	0.000983961	0.511686	0.998071	-0.0480233	grk5l	G protein-coupled receptor kinase 5 like%2C
GeneID:567500	0.0228759	-0.189884	0.0452924	-0.175815	0.998071	0.0140695	ctnna2	catenin (cadherin-associated protein)%2C alpha 2%2C
GeneID:567547	0.0453217	0.408578	0.0247761	0.459071	0.998071	0.0504932	mthfr	methylenetetrahydrofolate reductase (NAD(P)H)%2C transcript variant 1
GeneID:567593	0.00697724	0.330551	0.00363198	0.356373	0.998071	0.025822	si:ch211-140b10.6	si:ch211-140b10.6
GeneID:567619	0.00262316	-0.800973	0.000344474	-0.940264	0.998071	-0.13929	si:dkey-25o16.4	si:dkey-25o16.4
GeneID:567702	0.0318597	-0.322704	0.000386727	-0.494642	0.998071	-0.171938	cacna1eb	calcium channel%2C voltage-dependent%2C R type%2C alpha 1E subunit b%2C
GeneID:567704	0.000157848	-0.413068	0.00148632	-0.363445	0.998071	0.0496233	cdh7	cadherin 7%2C type 2%2C
GeneID:567714	0.000157137	0.364428	0.000687814	0.338138	0.998071	-0.0262896	igsf21b	immunoglobin superfamily%2C member 21b
GeneID:567738	0.0115667	0.38611	0.000313133	0.525893	0.998071	0.139783	fbxo21	F-box protein 21
GeneID:567746	0.0242832	-0.549608	0.0108786	-0.61696	0.998071	-0.067352	fzd3b	frizzled class receptor 3b%2C
GeneID:567771	0.0175857	-0.966298	0.037873	-0.877043	0.998071	0.0892548	col6a2	collagen%2C type VI%2C alpha 2%2C
GeneID:567809	1.48995e-15	1.69222	7.46807e-18	1.81808	0.998071	0.12586	slc6a16b	solute carrier family 6%2C member 16b%2C
GeneID:567812	0.000174306	-0.42165	0.000417909	-0.406185	0.998071	0.0154644	si:ch211-10a23.2	si:ch211-10a23.2%2C
GeneID:567837	0.0189179	0.291319	0.00916879	0.322826	0.998071	0.0315066	si:dkey-193c22.1	si:dkey-193c22.1
GeneID:567930	0.013786	-0.312133	0.00025369	-0.440009	0.998071	-0.127876	ppp4r4	protein phosphatase 4%2C regulatory subunit 4%2C
GeneID:568055	0.0317449	-0.470457	0.00735232	-0.574424	0.998071	-0.103967	ppp1r14c	protein phosphatase 1%2C regulatory (inhibitor) subunit 14C
GeneID:568138	0.000623329	-0.267943	0.00343653	-0.239467	0.998071	0.0284762	tp53bp2b	tumor protein p53 binding protein%2C 2b%2C
GeneID:568159	8.80853e-05	-0.595431	0.00334259	-0.474695	0.998071	0.120737	ago3b	argonaute RISC catalytic component 3b%2C
GeneID:568165	0.00637061	-0.27178	0.00627689	-0.276366	0.998071	-0.00458591	si:ch211-278j3.3	si:ch211-278j3.3%2C
GeneID:568263	2.00381e-05	0.351369	1.67129e-05	0.358635	0.998071	0.00726589	snx17	sorting nexin 17%2C
GeneID:568308	0.0299077	0.465003	0.0449817	0.448007	0.998071	-0.0169957	si:ch211-195b11.7	si:ch211-195b11.7
GeneID:568315	0.000174882	-1.14289	0.000970149	-1.02773	0.998071	0.115153	nfatc1	nuclear factor of activated T-cells%2C cytoplasmic%2C calcineurin-dependent 1
GeneID:568332	0.00431851	0.560552	0.00477124	0.566024	0.998619	0.00547174	nars	asparaginyl-tRNA synthetase
GeneID:568430	3.12542e-05	-0.65514	0.000669288	-0.561839	0.998071	0.0933005	gpr37b	G protein-coupled receptor 37b
GeneID:568556	0.0335181	0.299563	0.0367096	0.303371	0.998619	0.00380783	klhl3	kelch-like family member 3%2C
GeneID:568584	0.0129411	0.251884	0.0144635	0.253854	0.999066	0.00196976	LOC568584	GRB10 interacting GYF protein 1%2C
GeneID:568650	2.7438e-10	-0.478005	5.91811e-10	-0.471165	0.998071	0.00683952	wu:fb95e10	wu:fb95e10%2C
GeneID:568661	0.00131875	0.48468	0.000219481	0.55234	0.998071	0.0676602	ccm2l	cerebral cavernous malformation 2-like%2C
GeneID:568695	0.00607328	-0.608792	0.0376573	-0.494792	0.998071	0.114001	lrrtm4l2	leucine rich repeat transmembrane neuronal 4 like 2%2C
GeneID:568715	0.0105429	-1.02329	0.000771066	-1.31129	0.998071	-0.288003	rin1a	Ras and Rab interactor 1a
GeneID:568826	0.00125974	-1.84579	0.0369775	-1.2876	0.998071	0.558192	si:ch211-266i6.3	si:ch211-266i6.3%2C
GeneID:568846	0.0293644	-0.523475	0.0265353	-0.539263	0.998071	-0.0157878	si:ch211-160f23.5	si:ch211-160f23.5
GeneID:568857	0.0462864	3.01705	0.0469837	3.11526	0.998071	0.0982106	si:ch211-194m7.8	si:ch211-194m7.8
GeneID:568973	0.00497524	0.300438	0.00552226	0.300851	0.99937	0.00041381	noctb	nocturnin b%2C
GeneID:568981	0.00252214	-0.533325	0.003119	-0.531975	0.999286	0.00135	ankrd13b	ankyrin repeat domain 13B%2C
GeneID:569122	3.53347e-06	-0.517079	9.48599e-05	-0.45391	0.998071	0.0631696	samd11	sterile alpha motif domain containing 11%2C
GeneID:569123	0.0147242	-0.838645	0.0110616	-0.878469	0.998071	-0.039824	si:dkey-98f17.5	si:dkey-98f17.5
GeneID:569131	6.50685e-06	0.571539	4.15933e-05	0.535888	0.998071	-0.0356512	mettl7a	methyltransferase like 7A
GeneID:569147	0.000714653	-0.79709	0.000132435	-0.897959	0.998071	-0.100869	tmem97	transmembrane protein 97
GeneID:569168	3.04863e-06	0.336779	6.10725e-05	0.300751	0.998071	-0.0360283	afg3l2	AFG3-like AAA ATPase 2
GeneID:569216	0.0335001	-0.308086	0.0217941	-0.33545	0.998071	-0.0273646	lrp11	low density lipoprotein receptor-related protein 11
GeneID:569240	0.00921165	0.288821	0.00317062	0.325728	0.998071	0.0369069	rbsn	rabenosyn%2C RAB effector
GeneID:569254	0.00957242	0.416582	0.00881057	0.427813	0.998071	0.0112309	gkup	glucuronokinase with putative uridyl pyrophosphorylase%2C
GeneID:569262	0.0257314	0.277971	0.00289742	0.356965	0.998071	0.0789939	LOC569262	nuclear receptor coactivator 7-like%2C
GeneID:569348	0.0131577	0.426271	0.00627689	0.467967	0.998071	0.041696	h6pd	hexose-6-phosphate dehydrogenase (glucose 1-dehydrogenase)
GeneID:569455	0.023645	-0.187142	0.0154212	-0.201603	0.998071	-0.0144605	kpnb3	karyopherin (importin) beta 3%2C
GeneID:569554	3.02835e-05	-1.44701	1.52833e-09	-2.02036	0.977493	-0.573344	igsf9bb	immunoglobulin superfamily%2C member 9Bb%2C
GeneID:569582	0.0104346	-0.237095	0.0129153	-0.235806	0.999066	0.00128912	mex3b	mex-3 RNA binding family member B
GeneID:569631	1.50913e-05	-0.417647	0.000280443	-0.367749	0.998071	0.0498976	basp1	brain abundant%2C membrane attached signal protein 1
GeneID:569648	0.0485445	-0.697021	0.00199766	-1.03193	0.998071	-0.334904	fam188b2	family with sequence similarity 188%2C member B2
GeneID:569755	0.0167639	-0.642502	0.034781	-0.595317	0.998071	0.0471848	col6a1	collagen%2C type VI%2C alpha 1
GeneID:569795	0.000382315	0.347513	0.0074399	0.280898	0.998071	-0.066615	chd2	chromodomain helicase DNA binding protein 2%2C
GeneID:569910	0.00299337	-0.398235	0.0297705	-0.315195	0.998071	0.0830402	armc5	armadillo repeat containing 5
GeneID:570029	0.0104783	-0.297309	0.0105791	-0.302654	0.998071	-0.00534451	arrdc1b	arrestin domain containing 1b
GeneID:570063	0.00233194	1.7958	0.0207844	1.45616	0.998071	-0.339642	wdr76	WD repeat domain 76%2C
GeneID:570074	0.0311185	0.393587	0.0479381	0.377852	0.998071	-0.0157354	smu1b	smu-1 suppressor of mec-8 and unc-52 homolog b (C. elegans)%2C
GeneID:570138	0.0344648	-0.408676	0.00746543	-0.504285	0.998071	-0.0956094	kcnn3	potassium intermediate/small conductance calcium-activated channel%2C subfamily N%2C member 3%2C
GeneID:570182	0.016241	-0.535805	0.0174311	-0.540598	0.998992	-0.00479295	pgbd5	piggyBac transposable element derived 5
GeneID:570188	0.0162805	-0.373663	0.0310072	-0.351221	0.998071	0.0224415	kcnd2	potassium voltage-gated channel%2C Shal-related subfamily%2C member 2%2C
GeneID:570283	0.0108293	-0.631107	0.0280754	-0.574424	0.998071	0.0566832	si:ch211-160d14.6	si:ch211-160d14.6
GeneID:570302	0.0299828	-0.391905	0.00356547	-0.506031	0.998071	-0.114126	si:ch211-235o23.1	si:ch211-235o23.1
GeneID:570425	0.000214966	0.711944	1.78966e-05	0.815291	0.998071	0.103347	diablob	diablo%2C IAP-binding mitochondrial protein b
GeneID:570430	0.000385512	0.507424	0.000359815	0.517451	0.998071	0.0100272	si:ch1073-174d20.2	si:ch1073-174d20.2
GeneID:570638	1.08175e-06	0.710186	1.76723e-05	0.646721	0.998071	-0.0634652	apoc1	apolipoprotein C-I%2C transcript variant 1
GeneID:570735	0.00784148	0.411461	0.0487617	0.33192	0.998071	-0.0795412	dhx30	DEAH (Asp-Glu-Ala-His) box helicase 30%2C
GeneID:570947	0.00524283	-0.584565	0.00173948	-0.653034	0.998071	-0.0684691	dennd2c	DENN/MADD domain containing 2C
GeneID:570968	0.0129411	0.295099	0.0158303	0.294022	0.999286	-0.00107758	rnf144aa	ring finger protein 144aa%2C
GeneID:571158	3.37478e-06	0.954638	2.57812e-05	0.891515	0.998071	-0.0631227	zbtb40	zinc finger and BTB domain containing 40%2C
GeneID:571337	0.0186923	0.303204	0.0151639	0.317288	0.998071	0.0140841	ctdspl3	CTD (carboxy-terminal domain%2C RNA polymerase II%2C polypeptide A) small phosphatase like 3
GeneID:571385	0.0389004	0.190124	0.00492865	0.246998	0.998071	0.0568743	eya3	EYA transcriptional coactivator and phosphatase 3%2C
GeneID:571470	0.0190208	0.587911	0.0130459	0.626282	0.998071	0.0383711	ppp1r15b	protein phosphatase 1%2C regulatory subunit 15B
GeneID:571530	0.000727584	0.627265	0.00770195	0.525421	0.998071	-0.101844	si:dkey-21a6.5	si:dkey-21a6.5
GeneID:571548	0.00162863	0.525868	0.0131228	0.441081	0.998071	-0.0847866	zgc:174906	zgc:174906
GeneID:571720	0.000230061	-0.471107	0.00102427	-0.435735	0.998071	0.035372	si:ch211-251b21.1	si:ch211-251b21.1
GeneID:571891	0.00344459	-0.405264	0.0142908	-0.356869	0.998071	0.0483954	cntnap5b	contactin associated protein-like 5b%2C
GeneID:571911	9.38769e-05	-0.956693	6.07147e-05	-0.990769	0.998071	-0.0340757	fdft1	farnesyl-diphosphate farnesyltransferase 1%2C
GeneID:572007	0.0334185	-1.00783	0.045852	-0.978978	0.998071	0.0288558	cdca7b	cell division cycle associated 7b
GeneID:572211	0.000312084	0.520543	0.00798316	0.41185	0.998071	-0.108693	srsf7b	serine/arginine-rich splicing factor 7b
GeneID:572369	0.0116727	-0.43359	0.0284191	-0.396152	0.998071	0.037438	kirrel3b	kin of IRRE like 3 b%2C
GeneID:572469	0.0355297	0.488903	0.0480402	0.479006	0.998071	-0.0098973	pim1	Pim-1 proto-oncogene%2C serine/threonine kinase
GeneID:572485	1.65123e-05	-0.720767	0.000488388	-0.6121	0.998071	0.108667	si:dkey-71h2.2	si:dkey-71h2.2%2C
GeneID:572690	0.00230582	-0.465249	0.000114593	-0.575961	0.998071	-0.110711	dynll2b	dynein%2C light chain%2C LC8-type 2b
GeneID:573047	0.00097945	0.393246	0.00133269	0.391455	0.999066	-0.00179118	lsm7	LSM7 homolog%2C U6 small nuclear RNA and mRNA degradation associated
GeneID:573122	1.45965e-22	-1.17876	1.33994e-19	-1.10592	0.998071	0.0728449	tuba1c	tubulin%2C alpha 1c
GeneID:573216	5.77196e-06	-1.09596	0.000422174	-0.899605	0.998071	0.196352	tuba1a	tubulin%2C alpha 1a
GeneID:573689	0.020587	0.223029	0.0147294	0.236966	0.998071	0.0139379	ndufs4	NADH dehydrogenase (ubiquinone) Fe-S protein 4%2C (NADH-coenzyme Q reductase)
GeneID:57922	0.0160844	-0.288099	0.00488001	-0.333556	0.998071	-0.0454567	celf3a	cugbp%2C Elav-like family member 3a%2C
GeneID:57923	0.000601729	1.72494	0.00184219	1.61962	0.998071	-0.105322	pycard	PYD and CARD domain containing
GeneID:57934	5.77381e-41	-2.21458	6.55454e-37	-2.09864	0.998071	0.115943	actb1	actin%2C beta 1
GeneID:57935	1.07984e-88	-1.62686	2.20359e-81	-1.55694	0.998071	0.0699185	actb2	actin%2C beta 2
GeneID:58016	0.000112001	0.392061	0.000129418	0.395605	0.998286	0.0035437	hccsb	holocytochrome c synthase b
GeneID:58041	0.0013094	0.484366	0.00330789	0.458057	0.998071	-0.0263088	hspe1	heat shock 10 protein 1%2C transcript variant 1
GeneID:58082	0.0298137	-1.01764	0.0112172	-1.17714	0.998071	-0.159497	tnnc2	troponin C type 2 (fast)
GeneID:58083	0.000374798	0.311918	0.0466944	0.200103	0.998071	-0.111815	appa	amyloid beta (A4) precursor protein a
GeneID:58090	0.000565312	0.258194	0.000997185	0.251981	0.998071	-0.00621252	trpc4apa	transient receptor potential cation channel%2C subfamily C%2C member 4 associated protein a
GeneID:58099	0.00138624	-1.34279	0.00284687	-1.284	0.998071	0.0587874	arntl2	aryl hydrocarbon receptor nuclear translocator-like 2
GeneID:58113	7.373e-05	-0.782556	0.00357382	-0.616915	0.998071	0.165641	cd74a	CD74 molecule%2C major histocompatibility complex%2C class II invariant chain a
GeneID:58118	0.0177012	-0.536611	0.0331076	-0.505751	0.998071	0.0308608	bdnf	brain-derived neurotrophic factor%2C
GeneID:58123	0.00510981	0.347487	0.0012604	0.396502	0.998071	0.0490144	hsf1	heat shock transcription factor 1%2C
GeneID:58128	2.51075e-07	-0.721623	0.000386727	-0.53547	0.998071	0.186153	fabp7a	fatty acid binding protein 7%2C brain%2C a
GeneID:58137	0.00744868	0.225748	0.0311516	0.194493	0.998071	-0.0312552	celf1	cugbp%2C Elav-like family member 1%2C transcript variant 1
GeneID:58142	0.0155824	-2.52447	0.00454625	-2.99156	0.998071	-0.467086	myhz1.1	myosin%2C heavy polypeptide 1.1%2C skeletal muscle%2C transcript variant 1
GeneID:60640	1.07701e-06	-1.52273	0.00581226	-0.954404	0.876372	0.568324	cyp19a1b	cytochrome P450%2C family 19%2C subfamily A%2C polypeptide 1b
GeneID:619270	0.000762067	0.735332	0.0101401	0.601181	0.998071	-0.134151	fam210b	family with sequence similarity 210%2C member B
GeneID:641421	7.68198e-23	-1.32446	1.16036e-15	-1.10133	0.998071	0.223129	tubb2b	tubulin%2C beta 2b
GeneID:641427	0.00160437	0.740952	0.040298	0.53765	0.998071	-0.203302	exo5	exonuclease 5
GeneID:641497	0.0117546	0.44214	0.0310001	0.400455	0.998071	-0.0416846	eefsec	eukaryotic elongation factor%2C selenocysteine-tRNA-specific
GeneID:64608	0.0229454	-0.515312	0.0259536	-0.520147	0.998992	-0.00483563	alas1	aminolevulinate%2C delta-%2C synthase 1
GeneID:64610	0.000672504	-0.278043	0.0111319	-0.223107	0.998071	0.0549364	atp1a3a	ATPase%2C Na+/K+ transporting%2C alpha 3a polypeptide
GeneID:64692	0.0148754	-0.741931	0.00369279	-0.872327	0.998071	-0.130396	zp3b	zona pellucida glycoprotein 3b
GeneID:65088	0.00775396	-0.626303	0.0262331	-0.550275	0.998071	0.0760286	oprm1	opioid receptor%2C mu 1
GeneID:65225	0.00158225	0.292626	0.00174459	0.29538	0.998619	0.00275341	ctsd	cathepsin D
GeneID:654830	0.0108232	-0.60105	0.0282964	-0.545401	0.998071	0.0556496	lgi3	leucine-rich repeat LGI family%2C member 3
GeneID:664766	0.00770818	0.246945	0.0274174	0.217503	0.998071	-0.0294411	zgc:123105	zgc:123105%2C
GeneID:677743	9.89971e-06	0.95738	0.000696393	0.781159	0.998071	-0.176221	zgc:136826	zgc:136826
GeneID:677757	0.0031195	0.456797	0.0312242	0.362282	0.998071	-0.0945145	mycbp	c-myc binding protein
GeneID:678541	0.000301047	0.875831	0.00514678	0.720527	0.998071	-0.155304	gstk4	glutathione S-transferase kappa 4%2C
GeneID:678547	0.000561769	0.407842	0.00030119	0.429291	0.998071	0.0214493	brat1	BRCA1-associated ATM activator 1%2C
GeneID:678549	0.000151764	0.365377	3.96055e-06	0.433061	0.998071	0.0676844	fbxo8	F-box protein 8%2C
GeneID:678601	0.0486478	0.373957	0.00756851	0.486233	0.998071	0.112276	hnrnph3	heterogeneous nuclear ribonucleoprotein H3 (2H9)%2C transcript variant 2
GeneID:678614	0.00236913	-0.851981	0.0302874	-0.657268	0.998071	0.194713	elovl2	ELOVL fatty acid elongase 2%2C
GeneID:692277	0.000175808	-0.42493	0.00404943	-0.345969	0.998071	0.0789611	arhgap10	Rho GTPase activating protein 10
GeneID:692304	0.000117364	0.384698	1.78155e-06	0.46356	0.998071	0.0788623	dek	DEK proto-oncogene%2C
GeneID:692329	0.0358225	0.312258	0.00492832	0.403431	0.998071	0.0911734	farsa	phenylalanyl-tRNA synthetase%2C alpha subunit
GeneID:724009	6.56757e-08	1.56322	2.22234e-07	1.51608	0.998071	-0.0471394	slc25a47a	solute carrier family 25%2C member 47a%2C
GeneID:724010	0.000710584	-0.445805	0.00280072	-0.408787	0.998071	0.0370177	dgkaa	diacylglycerol kinase%2C alpha a%2C
GeneID:735249	0.0014579	0.279261	0.0045177	0.258987	0.998071	-0.0202737	vimp	VCP-interacting membrane selenoprotein
GeneID:735250	0.000848363	-0.481118	0.00113834	-0.478717	0.999066	0.00240127	rpl22l1	ribosomal protein L22-like 1%2C transcript variant 1
GeneID:751650	0.0176901	0.614354	0.0374186	0.566406	0.998071	-0.0479487	fam169aa	family with sequence similarity 169%2C member Aa
GeneID:751664	6.16813e-05	1.09833	0.000209114	1.0478	0.998071	-0.05053	pter	phosphotriesterase related
GeneID:751673	0.00269489	0.294102	0.00487654	0.284191	0.998071	-0.0099108	zgc:153240	zgc:153240%2C
GeneID:751682	0.00322024	0.286456	0.00360542	0.28819	0.999066	0.00173366	avl9	AVL9 homolog (S. cerevisiase)%2C
GeneID:751683	0.00758146	-0.583983	0.000873136	-0.711931	0.998071	-0.127948	si:dkey-6n6.2	si:dkey-6n6.2
GeneID:751692	0.00190524	0.851214	0.0217523	0.681838	0.998071	-0.169376	rnaseka	ribonuclease%2C RNase K a
GeneID:751701	0.0139528	0.634917	7.48739e-05	0.960799	0.998071	0.325882	ptgdsb.2	prostaglandin D2 synthase b%2C tandem duplicate 2
GeneID:751730	0.0100142	0.321846	0.0442694	0.270807	0.998071	-0.0510395	mrpl32	mitochondrial ribosomal protein L32
GeneID:751757	0.000626835	1.71745	0.00347854	1.53541	0.998071	-0.182037	zgc:153317	zgc:153317
GeneID:751758	0.00038702	-0.981681	0.000359815	-0.997551	0.998071	-0.0158702	tagln	transgelin%2C
GeneID:751785	0.00218712	-0.71418	0.018111	-0.585064	0.998071	0.129116	aldh1a3	aldehyde dehydrogenase 1 family%2C member A3
GeneID:767687	0.0403292	0.270695	0.00508684	0.354511	0.998071	0.0838159	ttl	tubulin tyrosine ligase%2C
GeneID:767689	0.000490332	-0.353152	0.000181303	-0.38122	0.998071	-0.0280677	bcam	basal cell adhesion molecule (Lutheran blood group)%2C
GeneID:767720	0.0441876	-0.574141	0.00465337	-0.769408	0.998071	-0.195266	ssuh2rs1	ssu-2 homolog%2C related sequence 1%2C
GeneID:767723	1.16596e-06	0.67516	0.00023068	0.544865	0.998071	-0.130295	zgc:153595	zgc:153595
GeneID:767742	0.000376248	-5.64298	0.0260218	-3.5777	0.998071	2.06528	f13a1a.1	coagulation factor XIII%2C A1 polypeptide a%2C tandem duplicate 1
GeneID:767746	4.15111e-17	-1.42753	3.06185e-14	-1.30642	0.998071	0.121106	zgc:153426	zgc:153426
GeneID:767754	0.0454813	-0.900961	0.00255758	-1.29893	0.998071	-0.39797	cenpe	centromere protein E%2C
GeneID:768125	0.0217545	0.315691	0.00938584	0.355067	0.998071	0.0393758	zgc:153990	zgc:153990
GeneID:768133	0.0042713	-0.425283	0.000647253	-0.499311	0.998071	-0.0740277	ezh2	enhancer of zeste 2 polycomb repressive complex 2 subunit
GeneID:768185	1.17992e-05	-0.796184	2.4898e-05	-0.78128	0.998071	0.0149036	hsd17b7	hydroxysteroid (17-beta) dehydrogenase 7
GeneID:768196	4.25675e-06	1.92405	0.000237993	1.62544	0.998071	-0.298619	me1	malic enzyme 1%2C NADP(+)-dependent%2C cytosolic%2C
GeneID:768202	0.00375324	0.458951	0.00534571	0.450905	0.998071	-0.00804506	pdpk1a	3-phosphoinositide dependent protein kinase 1a
GeneID:768285	8.60188e-09	0.576643	0.00731095	0.312578	0.427577	-0.264065	gabpb1	GA binding protein transcription factor%2C beta subunit 1
GeneID:768297	0.00904229	-0.28357	0.0329619	-0.246907	0.998071	0.0366624	cuedc1a	CUE domain containing 1a%2C
GeneID:768304	0.00218507	-0.490428	0.00256512	-0.490959	0.99943	-0.000530492	atp2b4	ATPase%2C Ca++ transporting%2C plasma membrane 4
GeneID:777624	0.00334365	0.28315	0.0156791	0.246475	0.998071	-0.0366751	agpat2	1-acylglycerol-3-phosphate O-acyltransferase 2 (lysophosphatidic acid acyltransferase%2C beta)
GeneID:777641	0.0097703	-0.274931	0.0231748	-0.254036	0.998071	0.0208952	scg2b	secretogranin II (chromogranin C)%2C b
GeneID:777704	0.00246434	-0.537121	0.00752685	-0.491846	0.998071	0.0452743	zgc:123035	zgc:123035%2C transcript variant 1
GeneID:777721	0.0144259	0.381979	0.0358457	0.346814	0.998071	-0.0351653	wdsub1	WD repeat%2C sterile alpha motif and U-box domain containing 1%2C
GeneID:777733	0.00047467	0.410361	0.0024178	0.370703	0.998071	-0.0396586	rb1	retinoblastoma 1
GeneID:777765	2.04078e-05	-1.1838	0.00101227	-0.957455	0.998071	0.226342	gk5	glycerol kinase 5 (putative)
GeneID:777767	9.47011e-05	0.332458	0.00105645	0.292069	0.998071	-0.0403894	osbpl9	oxysterol binding protein-like 9%2C
GeneID:790930	0.00315576	-0.292241	0.0118253	-0.261592	0.998071	0.0306484	nell2a	neural EGFL like 2a
GeneID:790941	0.00847459	0.34395	0.0221246	0.314377	0.998071	-0.0295724	zgc:158257	zgc:158257
GeneID:791159	7.13096e-06	0.767685	6.21701e-06	0.779896	0.998071	0.0122109	galns	galactosamine (N-acetyl)-6-sulfatase
GeneID:791170	0.0117546	-0.32559	0.0435794	-0.279668	0.998071	0.0459225	nol4lb	nucleolar protein 4-like b%2C
GeneID:791176	0.0467942	-0.307023	0.0072197	-0.399468	0.998071	-0.092446	camk1db	calcium/calmodulin-dependent protein kinase 1Db%2C transcript variant 1
GeneID:791524	0.00864447	0.894103	0.0452924	0.738731	0.998071	-0.155372	grna	granulin a%2C
GeneID:791612	2.42853e-08	2.09236	7.174e-08	2.03687	0.998071	-0.0554941	mat2ab	methionine adenosyltransferase II%2C alpha b
GeneID:791728	1.38176e-06	0.907081	0.000386727	0.712312	0.998071	-0.194769	renbp	renin binding protein
GeneID:791742	0.0268271	0.24045	0.038135	0.234024	0.998071	-0.00642629	b2ml	beta-2-microglobulin%2C like
GeneID:791878	0.00262316	0.288729	5.36075e-05	0.374244	0.998071	0.0855157	cst3	cystatin C (amyloid angiopathy and cerebral hemorrhage)
GeneID:791920	0.0277565	-0.258965	0.0223979	-0.272449	0.998071	-0.0134835	tmem35	transmembrane protein 35
GeneID:792041	0.00147628	0.403424	0.0172825	0.32507	0.998071	-0.0783544	tbxas1	thromboxane A synthase 1 (platelet)
GeneID:792371	8.14925e-06	-0.480273	0.000188652	-0.421556	0.998071	0.0587173	grm8a	glutamate receptor%2C metabotropic 8a%2C
GeneID:792402	0.0206534	-0.390024	0.00753248	-0.446734	0.998071	-0.0567092	kctd4	potassium channel tetramerization domain containing 4
GeneID:792560	0.035214	-0.396339	0.0325898	-0.410709	0.998071	-0.0143708	zdhhc5b	zinc finger%2C DHHC-type containing 5b%2C
GeneID:792889	0.00694898	0.329193	0.00244868	0.367211	0.998071	0.0380178	parl	presenilin associated rhomboid like
GeneID:792924	0.000189928	-0.438012	2.55873e-05	-0.491464	0.998071	-0.0534513	wu:fb55g09	wu:fb55g09
GeneID:793165	0.000686249	-0.309631	0.0150923	-0.239978	0.998071	0.0696529	tia1	TIA1 cytotoxic granule-associated RNA binding protein%2C
GeneID:793200	2.00071e-05	0.38457	1.31519e-05	0.397027	0.998071	0.0124561	gabarapb	GABA(A) receptor-associated protein b
GeneID:79381	5.88148e-05	0.615508	9.5725e-11	0.922678	0.73089	0.30717	gstp1	glutathione S-transferase pi 1
GeneID:793906	0.00446771	0.490364	0.0325898	0.398972	0.998071	-0.091392	pex1	peroxisomal biogenesis factor 1
GeneID:794020	0.0486582	0.247518	0.0207811	0.287407	0.998071	0.0398882	ndufaf5	NADH dehydrogenase (ubiquinone) complex I%2C assembly factor 5
GeneID:794093	0.00174957	-0.389568	0.00370877	-0.372249	0.998071	0.0173183	npdc1a	neural proliferation%2C differentiation and control%2C 1a
GeneID:794234	2.09095e-05	-0.529249	2.57235e-07	-0.625192	0.998071	-0.0959429	cdc42se2	CDC42 small effector 2%2C
GeneID:794238	6.27091e-06	-1.59078	0.000359815	-1.30823	0.998071	0.282551	abcg4b	ATP-binding cassette%2C sub-family G (WHITE)%2C member 4b
GeneID:794462	7.373e-05	0.380339	0.00370877	0.299266	0.998071	-0.0810733	LOC794462	insulin receptor substrate 2-B-like
GeneID:794493	0.00325393	-0.813597	0.00798316	-0.757585	0.998071	0.0560128	gdf10b	growth differentiation factor 10b
GeneID:794635	2.09095e-05	2.40761	0.0290096	1.39334	0.852126	-1.01427	si:dkey-8k3.2	si:dkey-8k3.2
GeneID:794664	0.00756057	0.34157	0.0121046	0.33006	0.998071	-0.0115104	acd	ACD%2C shelterin complex subunit and telomerase recruitment factor%2C
GeneID:794676	0.000889146	-0.674312	0.0043682	-0.604301	0.998071	0.0700108	si:dkey-221l4.11	si:dkey-221l4.11
GeneID:794707	0.00041568	-0.48711	0.00012421	-0.532724	0.998071	-0.045614	syt11b	synaptotagmin XIb
GeneID:794752	0.0149542	-3.61525	0.0254246	-3.43764	0.998071	0.177606	ckmb	creatine kinase%2C muscle b%2C
GeneID:794796	0.000363467	-0.998588	7.89102e-06	-1.22398	0.998071	-0.225396	rai14	retinoic acid induced 14%2C
GeneID:794932	5.77145e-07	-0.79243	3.41817e-06	-0.74801	0.998071	0.0444202	dtna	dystrobrevin%2C alpha%2C
GeneID:795027	0.000165661	-0.465136	0.000170325	-0.473402	0.998071	-0.00826621	si:ch211-222l21.1	si:ch211-222l21.1
GeneID:795051	0.00596192	0.459759	0.00088912	0.54589	0.998071	0.0861312	LOC795051	neuroblast differentiation-associated protein AHNAK-like%2C
GeneID:795084	6.16417e-05	-0.905973	0.0014694	-0.756454	0.998071	0.149519	igfbp5a	insulin-like growth factor binding protein 5a
GeneID:795400	6.91071e-12	-2.12227	1.10621e-13	-2.28612	0.998071	-0.163857	lss	lanosterol synthase (2%2C3-oxidosqualene-lanosterol cyclase)
GeneID:795414	0.0177934	0.299248	0.0377754	0.276428	0.998071	-0.0228203	relb	v-rel avian reticuloendotheliosis viral oncogene homolog B%2C
GeneID:795748	0.000450303	0.397503	0.00746543	0.32397	0.998071	-0.073533	rnf169	ring finger protein 169
GeneID:796377	0.0183292	-0.808117	0.0195287	-0.812173	0.999066	-0.00405582	sema4e	semaphorin 4e%2C transcript variant 1
GeneID:796380	0.000254176	-0.346785	0.00128852	-0.317122	0.998071	0.0296634	eif3ba	eukaryotic translation initiation factor 3%2C subunit Ba
GeneID:796453	0.000164066	0.365222	0.0332548	0.235224	0.998071	-0.129998	LOC796453	protein FAM104A
GeneID:796610	0.025654	-0.486822	0.0284677	-0.490145	0.999066	-0.00332351	zgc:171482	zgc:171482%2C
GeneID:796762	0.00852384	-0.935805	0.00735232	-0.966666	0.998071	-0.0308612	fam78bb	family with sequence similarity 78%2C member B b
GeneID:796774	0.0440828	-0.609017	0.000844054	-0.941074	0.998071	-0.332057	kcng1	potassium voltage-gated channel%2C subfamily G%2C member 1
GeneID:797081	0.0363326	0.474685	0.00488001	0.613965	0.998071	0.139279	c2cd3	C2 calcium-dependent domain containing 3
GeneID:797259	2.51075e-07	0.526461	0.000488388	0.385643	0.998071	-0.140818	si:ch73-92i20.1	si:ch73-92i20.1
GeneID:797430	0.000822273	0.255367	0.0232581	0.190553	0.998071	-0.0648143	col4a3bpb	collagen%2C type IV%2C alpha 3 (Goodpasture antigen) binding protein b%2C
GeneID:797436	0.00312726	0.622241	0.00105645	0.683515	0.998071	0.0612737	LOC797436	neutral cholesterol ester hydrolase 1-like
GeneID:797613	0.011409	-0.46087	0.0104481	-0.474336	0.998071	-0.0134655	raver2	ribonucleoprotein%2C PTB-binding 2%2C
GeneID:797701	0.00846085	0.425741	0.0325898	0.368367	0.998071	-0.0573738	zgc:193812	zgc:193812
GeneID:797705	3.75036e-06	-0.448237	9.73497e-06	-0.436929	0.998071	0.0113077	si:dkey-56m19.5	si:dkey-56m19.5
GeneID:797829	0.000523693	0.556937	0.0352501	0.380688	0.998071	-0.176249	flr	fleer%2C
GeneID:798001	0.0286532	-0.278825	0.0316778	-0.280352	0.999066	-0.0015274	grik1a	glutamate receptor%2C ionotropic%2C kainate 1a%2C
GeneID:798073	0.00345074	0.401352	0.00148728	0.436149	0.998071	0.0347971	acot9.1	acyl-CoA thioesterase 9%2C tandem duplicate 1%2C
GeneID:798151	0.00358139	0.3036	0.0126534	0.272462	0.998071	-0.0311379	pknox1.1	pbx/knotted 1 homeobox 1.1
GeneID:798222	0.00154991	-0.911834	0.000278235	-1.04018	0.998071	-0.128347	camk2b	calcium/calmodulin dependent protein kinase II beta%2C
GeneID:798289	0.0163533	-0.444757	0.0121009	-0.46895	0.998071	-0.0241936	pdzrn4	PDZ domain containing ring finger 4
GeneID:798302	1.37073e-05	0.414522	0.000126996	0.380339	0.998071	-0.0341831	frmpd3	FERM and PDZ domain containing 3%2C
GeneID:798497	0.000901718	-0.852174	0.000174289	-0.957628	0.998071	-0.105454	msantd1	Myb/SANT-like DNA-binding domain containing 1
GeneID:798632	0.0112845	-0.27549	0.0369775	-0.241711	0.998071	0.0337797	myl6	myosin%2C light chain 6%2C alkali%2C smooth muscle and non-muscle%2C
GeneID:798766	0.000296298	0.531924	0.00453688	0.443267	0.998071	-0.0886564	ccdc61	coiled-coil domain containing 61%2C
GeneID:798876	0.039544	0.184066	0.0128821	0.218586	0.998071	0.0345195	pip5k1ca	phosphatidylinositol-4-phosphate 5-kinase%2C type I%2C gamma a%2C
GeneID:798985	0.000408165	0.302669	0.00412746	0.259992	0.998071	-0.0426769	vps16	vacuolar protein sorting protein 16
GeneID:799094	0.00125974	-0.432706	0.0116781	-0.359053	0.998071	0.0736523	sgsm2	small G protein signaling modulator 2%2C
GeneID:799099	1.17437e-07	1.17648	0.00431465	0.713321	0.73089	-0.463156	lpin1	lipin 1%2C
GeneID:799153	0.00759285	0.231229	0.0372647	0.194228	0.998071	-0.037001	sort1b	sortilin 1b
GeneID:799361	0.0304565	0.262337	0.0106609	0.304575	0.998071	0.0422381	cbx8b	chromobox homolog 8b
GeneID:799435	0.0181861	-0.718099	0.0373145	-0.663361	0.998071	0.0547386	arhgef10la	Rho guanine nucleotide exchange factor (GEF) 10-like a%2C
GeneID:799527	0.000565312	1.52156	0.00438207	1.32679	0.998071	-0.194774	cxcr3.3	chemokine (C-X-C motif) receptor 3%2C tandem duplicate 3%2C
GeneID:799528	8.82862e-25	-4.98832	3.2255e-18	-4.08588	0.899026	0.902436	sqlea	squalene epoxidase a
GeneID:799637	4.86435e-06	0.963686	0.0127061	0.595749	0.914294	-0.367938	nupr1	nuclear protein 1
GeneID:799704	0.00806286	-0.952018	0.0418142	-0.774658	0.998071	0.17736	kcnk9	potassium channel%2C subfamily K%2C member 9
GeneID:799847	0.00011839	-0.567582	0.000429302	-0.53363	0.998071	0.0339526	dennd5a	DENN/MADD domain containing 5A%2C
GeneID:799873	0.000190777	0.329806	0.000478865	0.316385	0.998071	-0.0134202	spns1	spinster homolog 1 (Drosophila)%2C
GeneID:799884	0.00268914	-0.291061	0.00606981	-0.273943	0.998071	0.0171181	mpp3b	membrane protein%2C palmitoylated 3b (MAGUK p55 subfamily member 3)%2C
GeneID:799891	0.00852384	0.220479	0.00752685	0.227549	0.998071	0.00706989	mid2	midline 2%2C
GeneID:799930	0.00278837	0.391903	0.00466628	0.381636	0.998071	-0.0102671	p4htm	prolyl 4-hydroxylase%2C transmembrane (endoplasmic reticulum)
GeneID:799942	0.0174525	-0.390358	0.0111047	-0.419146	0.998071	-0.0287881	pde9a	phosphodiesterase 9A%2C
GeneID:799963	0.00167773	0.707725	3.2383e-05	0.905111	0.998071	0.197385	gpt2	glutamic pyruvate transaminase (alanine aminotransferase) 2
GeneID:80963	0.0472429	-0.242848	0.0142447	-0.293596	0.998071	-0.0507483	rnd3a	Rho family GTPase 3a
GeneID:80973	0.00573702	-1.36425	0.000298461	-1.75989	0.998071	-0.395639	cdk1	cyclin-dependent kinase 1
GeneID:81540	0.00273416	-1.2965	0.00199766	-1.34866	0.998071	-0.0521607	tyms	thymidylate synthetase
GeneID:81580	0.0024791	-0.981015	0.0466363	-0.709892	0.998071	0.271123	cldna	claudin a
GeneID:83908	0.000734507	0.667502	0.000794995	0.675764	0.998071	0.00826126	ucp1	uncoupling protein 1
