# Supplementary material for: Therapeutic potential of N-acetylcysteine in acrylamide acute neurotoxicity in adult zebrafish
Source: Sci Rep. 2019 Nov 11;9:16467. doi: 10.1038/s41598-019-53154-w (PMC6848153; doi:10.1038/s41598-019-53154-w)
Supplement: Supplementary file 5 — Supplementary Dataset S4 [file 41598_2019_53154_MOESM5_ESM.xlsx]

## Sheet: Sheet1
										Log2 Normalized intensities												Student's T-test									Peptides
Protein IDs	Majority protein IDs	Gene names	Protein names	Acrylamide brain ACR16	Acrylamide brain ACR2	Acrylamide brain ACR3	Acrylamide brain ACR4	Acrylamide brain ACR6	Acrylamide brain ACR7	Acrylamide+NAC brain NAC-ACR1	Acrylamide+NAC brain NAC-ACR13	Acrylamide+NAC brain NAC-ACR3	Acrylamide+NAC brain NAC-ACR5	Acrylamide+NAC brain NAC-ACR7	Acrylamide+NAC brain NAC-ACR8	control brain C10	control brain C13	control brain C16	control brain C3	control brain C5	control brain C7	p-value Acrylamide brain ACR_Acrylamide+NAC brain NAC-ACR_	Difference Acrylamide brain ACR_Acrylamide+NAC brain NAC-ACR_	p-value control brain C_Acrylamide brain ACR	Difference control brain C_Acrylamide brain ACR	p-value control brain C_Acrylamide+NAC brain NAC-ACR	Difference control brain C_Acrylamide+NAC brain NAC-ACR_	MS/MS Count	Q-value	Score	Acrylamide brain ACR1	Acrylamide brain ACR16	Acrylamide brain ACR18	Acrylamide brain ACR2	Acrylamide brain ACR3	Acrylamide brain ACR4	Acrylamide brain ACR6	Acrylamide brain ACR7	Acrylamide+NAC brain NAC-ACR1	Acrylamide+NAC brain NAC-ACR13	Acrylamide+NAC brain NAC-ACR16	Acrylamide+NAC brain NAC-ACR17	Acrylamide+NAC brain NAC-ACR3	Acrylamide+NAC brain NAC-ACR5	Acrylamide+NAC brain NAC-ACR7	Acrylamide+NAC brain NAC-ACR8	control brain C10	control brain C13	control brain C16
Q90Z33;A0A2R8Q1M3	Q90Z33;A0A2R8Q1M3	efnb1	Ephrin-B1	ND	22.8294	ND	ND	ND	ND	ND	22.2488	22.5331	ND	23.7548	23.5086	22.7607	23.3613	23.9833	22.2399	23.5575	ND	0.089379	-2.53598	0.0155467	3.51223	0.5034	0.976249	9	0.0035797	1.8351	1	0	1	1	0	0	0	0	0	1	1	1	1	0	1	1	1	1	1
R4GDW7;A8DZ59	R4GDW7;A8DZ59	rnls	Renalase, FAD-dependent amine oxidase (Fragment)	ND	24.3857	ND	24.4883	ND	ND	24.5815	24.841	23.6358	25.5607	ND	24.707	24.5339	23.4963	24.0128	24.5548	24.0991	23.1092	0.0832713	-3.40867	0.019607	3.82203	0.729621	0.413355	20	0.003582	1.8415	1	0	1	1	0	2	1	0	2	2	2	1	2	2	1	2	2	2	2
F1R861;Q502K2	F1R861;Q502K2	samhd1	Deoxynucleoside triphosphate triphosphohydrolase SAMHD1	25.724	26.3107	25.3458	ND	ND	ND	27.5085	26.4148	25.5972	25.6255	ND	27.4711	26.2493	26.5596	24.8418	25.351	25.1745	28.3386	0.189603	-3.20609	0.0445237	4.18903	0.540912	0.982943	7	0	3.5532	1	1	1	2	1	0	0	0	2	2	1	0	1	1	0	2	1	1	1
A5WUN5	A5WUN5	si:ch211-253h3.1	ABR, RhoGEF and GTPase-activating protein	23.3562	24.3871	23.9363	23.8782	23.2369	25.3636	25.1523	26.7924	22.7325	24.071	25.9628	28.2037	25.2474	24.9736	25.0463	25.485	23.9778	25.4726	0.11943	-1.4594	0.0275149	1.0074	0.597183	-0.452	33	0	18.836	3	3	3	3	2	3	2	3	3	1	1	0	3	1	2	1	3	3	3
A0A0R4IF36	A0A0R4IF36	si:ch73-233f7.8	Si:ch73-233f7.8	26.2758	25.1544	26.5707	26.5048	24.8424	26.5343	27.5101	27.2122	27.0245	25.686	27.3314	26.644	27.0906	26.947	27.1595	27.5356	27.1941	26.5105	0.0514821	-0.920959	0.00999146	1.09249	0.585496	0.171527	75	0	35.127	7	5	7	5	4	5	4	4	6	4	4	5	3	2	4	3	7	5	5
A0A2R8Q454;Q5RGX2;Q5RGX5;Q7ZTV0;Q5RGX4	A0A2R8Q454;Q5RGX2;Q5RGX5;Q7ZTV0;Q5RGX4	tmpoa	Thymopoietin a	25.8869	24.3612	ND	ND	ND	25.2348	25.5892	24.8649	25.0736	25.5324	25.6032	24.2069	25.6455	25.8616	25.6241	24.5269	25.1014	25.155	0.0535026	-3.56456	0.0442776	3.7386	0.575825	0.174037	15	0	4.1118	1	3	1	1	1	0	0	2	1	2	2	3	2	3	2	1	2	2	1
B0S784	B0S784	zgc:101744	Receptor expression-enhancing protein	24.4392	24.1981	21.0828	21.9708	21.6706	25.1713	27.5692	25.6835	24.2192	23.9906	27.5165	22.6246	25.3654	23.7625	25.8508	24.7362	23.9931	26.3647	0.0710776	-2.17846	0.0402963	1.92331	0.787919	-0.255152	38	0	15.511	2	2	4	2	1	2	1	2	2	3	3	3	2	2	2	1	3	2	3
F1RE41	F1RE41	zgc:153739	ABI family, member 3a	23.0065	23.4136	25.1175	23.482	24.564	23.8152	25.7832	25.3684	ND	23.0072	28.5144	26.4321	24.8977	26.257	25.4288	24.1012	24.5562	25.0682	0.694158	-0.617726	0.0267051	1.15173	0.732974	0.534001	6	0	11.096	2	1	2	3	3	2	4	4	2	1	2	1	0	1	4	2	2	4	3
Q6DC20;A0A0R4IGT1	Q6DC20	arf4a	ADP-ribosylation factor 4a	24.0455	24.5827	ND	ND	24.8242	25.5439	ND	ND	ND	24.3832	ND	ND	ND	ND	ND	ND	22.2848	ND	0.083528	3.43552	0.0399702	-3.78526	0.790446	-0.349738	10	0.001331	2.3537	1	1	2	1	1	0	1	1	0	0	1	1	0	2	0	0	1	0	1
A0A2R8Q281;A2BIF6;F1QMC1;Q7T297	A0A2R8Q281;A2BIF6;F1QMC1;Q7T297	fam172a	Protein FAM172A	23.2142	23.0332	23.1052	ND	23.4401	23.0406	ND	ND	22.9707	ND	ND	ND	ND	ND	ND	23.1124	ND	ND	0.0156712	3.4771	0.0173371	-3.45347	0.98453	0.0236266	4	0.0078016	1.4357	1	1	1	1	1	1	1	1	1	1	1	2	1	0	0	0	1	0	1
A0A2R8RJ40;Q5TZE8	A0A2R8RJ40;Q5TZE8	napepld	N-acyl phosphatidylethanolamine phospholipase D	26.2768	25.671	26.1618	24.5326	26.0191	24.9533	24.815	25.5443	26.0886	ND	ND	ND	24.1855	ND	ND	24.6182	21.4581	ND	0.0471066	3.86113	0.00411105	-4.89214	0.637111	-1.03101	9	0	6.0577	2	2	1	2	1	2	1	2	1	1	1	0	1	1	0	0	2	0	1
F1QC27	F1QC27	oxt	Oxytocin	27.6588	27.9586	28.2213	27.3414	29.8941	29.4164	26.8883	26.5359	28.0074	28.0016	26.6897	28.3034	27.7649	27.4579	27.2274	27.9127	26.276	27.179	0.0823331	1.0107	0.0421899	-1.11211	0.803902	-0.101406	185	0	120.98	5	6	3	5	6	4	5	6	5	4	5	5	5	6	4	6	6	5	5
A0A0R4IXV2;B8A5J5	A0A0R4IXV2;B8A5J5	ptprdb	Protein tyrosine phosphatase, receptor type, D, b	24.8906	25.0074	25.9388	25.35	24.9233	24.3116	ND	26.5822	ND	ND	24.7814	ND	ND	25.8858	25.9067	ND	ND	ND	0.0211353	4.50968	0.0246112	-4.43819	0.976169	0.0714868	4	0.0068618	1.5085	3	1	2	1	1	2	1	1	0	1	0	1	0	0	1	0	0	1	1
A0A0G2KZR6	A0A0G2KZR6		Uncharacterized protein	27.4983	27.8179	26.9346	27.4794	27.3275	28.3884	ND	ND	ND	28.5582	28.3847	ND	27.3317	ND	ND	27.6815	ND	ND	0.0206743	6.08386	0.00982948	-6.40549	0.916245	-0.321626	10	0	29.256	0	1	0	1	1	1	1	1	0	0	0	0	0	1	1	0	1	0	0
Q6PFV1	Q6PFV1	arpp19a	cAMP-regulated phosphoprotein 19a	ND	25.648	25.6891	ND	25.7387	ND	26.0862	24.9935	25.9865	ND	26.9148	25.1314	26.2514	25.844	26.8727	26.5012	26.426	26.2873	0.247694	-2.67276	0.0256755	4.51782	0.199152	1.84506	29	0	34.79	0	0	0	2	1	0	1	0	2	2	2	2	2	1	2	2	2	1	2
F1QJ36;E7F4M2;A0A2R8QG02;F1QQ67	F1QJ36;E7F4M2;A0A2R8QG02	atrx	Alpha thalassemia/mental retardation syndrome X-linked homolog (human)	ND	ND	24.7878	ND	ND	23.1853	ND	ND	25.2988	ND	ND	25.0233	24.9356	25.1539	24.4313	25.2721	25.5716	25.1417	0.847131	-0.391515	0.00273129	5.08883	0.0113637	4.69732	10	0	4.0304	1	0	2	1	1	0	0	1	0	1	0	0	2	1	0	2	1	2	1
B0S6I3;F1QYG6	B0S6I3;F1QYG6	brinp2	Bone morphogenetic protein/retinoic acid-inducible neural-specific 2	ND	ND	23.1351	ND	ND	ND	23.5709	ND	21.9592	ND	22.8529	ND	23.1556	22.2236	23.1588	23.3177	22.9274	ND	0.29263	-1.54133	0.0212295	3.27468	0.237162	1.73336	4	0.0065067	1.5683	1	0	2	0	1	0	0	0	1	0	1	1	1	0	1	0	1	1	1
F1R7L3	F1R7L3	bysl	Bystin-like (Fragment)	ND	ND	ND	ND	ND	ND	21.7176	ND	21.1774	ND	ND	ND	ND	ND	22.2064	20.9911	20.2521	22.0061	0.146585	-1.14917	0.0150629	2.24261	0.325696	1.09345	4	0.0017369	2.1214	1	0	1	0	0	0	0	0	1	0	0	0	1	0	0	0	0	0	1
F1Q4X5;A0A2R8RSM2	F1Q4X5;A0A2R8RSM2	c4	Complement component 4	28.5077	23.8307	ND	ND	ND	23.7588	ND	27.543	28.5431	24.4727	24.7802	ND	28.1515	28.9437	28.6246	27.7701	28.5224	25.6688	0.485784	-1.87364	0.00704164	6.264	0.046308	4.39036	29	0	12.502	4	3	3	5	1	1	1	3	0	2	4	3	2	4	5	2	3	3	2
A0A2R8RVB5;E7F3M2	A0A2R8RVB5;E7F3M2	CABZ01071058.1	Uncharacterized protein	ND	ND	26.1674	25.1151	ND	25.5405	ND	ND	26.7078	26.1213	ND	ND	26.1187	24.6942	25.3425	26.9167	26.3693	25.8035	0.693549	0.998992	0.0410457	4.07032	0.0184814	5.06932	13	0	4.7529	3	0	1	0	1	1	0	2	0	0	0	0	2	1	0	0	1	2	2
E7FC09	E7FC09	cars2	Cysteinyl-tRNA synthetase 2, mitochondrial	24.7675	ND	ND	23.9679	ND	ND	24.2731	ND	23.572	24.7594	ND	23.8169	24.358	24.1612	24.4866	24.2492	24.4665	24.3547	0.322158	-1.94765	0.0106071	4.22345	0.110269	2.27579	11	0	9.7301	3	1	4	1	0	1	0	0	1	1	0	1	1	1	0	1	2	2	2
E9QDU1;F1QBI1;Q6PFL6	E9QDU1;F1QBI1;Q6PFL6	ccdc43	Coiled-coil domain-containing protein 43	ND	22.881	ND	22.9349	23.0921	ND	ND	ND	21.9476	ND	22.9883	ND	22.9667	22.9017	23.1811	23.2552	23.1392	22.8762	0.511767	0.995353	0.0437296	2.5687	0.00386437	3.56405	6	0	10.673	0	0	0	1	0	1	1	0	0	0	0	1	1	0	1	0	1	1	1
A1L1M6	A1L1M6	cdh4	Cadherin 4, retinal	ND	ND	ND	ND	ND	ND	ND	24.671	ND	ND	ND	ND	ND	24.0411	ND	23.5527	25.0908	24.4087	0.340893	-1.11184	0.0107821	4.18223	0.10808	3.07039	5	0	3.259	1	1	1	1	0	1	0	1	2	1	3	3	1	1	0	1	0	1	0
Q5BKV7	Q5BKV7	crip1	Cysteine-rich protein 1	ND	ND	26.7195	ND	ND	27.1422	ND	ND	26.2401	ND	ND	ND	26.8028	26.7009	26.8358	27.7297	27.1783	27.1118	0.507149	1.60359	0.0091948	6.08293	0.000240024	7.68652	14	0	8.5934	1	1	1	0	2	1	0	2	1	1	1	1	2	0	1	1	2	2	2
Q08BB5;E9QJD7;A4QNX6	Q08BB5	ctdspl2a	CTD small phosphatase-like protein 2-A	ND	ND	ND	ND	ND	ND	25.1284	25.1436	ND	ND	ND	ND	24.5079	ND	24.8287	25.4259	25.3683	ND	0.144928	-2.37867	0.0103618	4.68847	0.300789	2.30981	5	0	5.3048	3	1	2	1	1	1	0	1	1	1	1	0	0	0	0	0	3	0	2
E7F6H3	E7F6H3	ctif	CBP80/20-dependent translation initiation factor	ND	ND	ND	ND	ND	ND	24.0256	23.7546	24.4454	ND	ND	ND	24.4718	ND	23.8101	24.3173	24.3673	24.4216	0.049742	-3.03761	0.0005548	5.23136	0.230938	2.19375	6	0	3.7059	0	0	1	0	0	0	0	1	2	1	0	0	2	1	0	0	3	0	2
B0V2S9;F1RBK4;F1R829	B0V2S9;F1RBK4	ctnnd2b	Catenin (cadherin-associated protein), delta 2b	ND	24.9466	24.7128	ND	25.1012	ND	25.321	25.3732	25.0893	ND	25.6324	24.847	24.9825	25.4112	25.6279	25.2588	25.3957	25.7189	0.218386	-2.58373	0.029458	3.93907	0.292	1.35534	39	0	18.252	0	2	1	3	2	0	4	0	2	1	1	0	1	0	3	2	2	2	2
E9QCZ0;E9QD12;Q567K5	E9QCZ0;E9QD12;Q567K5	dcxr	Dicarbonyl/L-xylulose reductase (Fragment)	ND	ND	24.1159	ND	ND	ND	ND	ND	24.1104	24.3564	ND	ND	24.1817	24.1593	ND	24.4969	25.4872	24.0086	0.538855	-1.05846	0.0154527	4.36962	0.0821544	3.31116	4	0	6.6611	0	0	0	0	1	0	0	0	1	0	1	0	1	1	0	0	1	1	1
B8JMZ3;F1QQT6	B8JMZ3;F1QQT6	dpy30	Dpy-30 histone methyltransferase complex regulatory subunit	24.0511	25.3026	24.7376	23.9753	24.521	24.4237	27.751	27.8668	23.4812	24.2323	26.0914	29.1454	26.1062	26.2607	26.2698	25.0275	23.6488	26.2073	0.0654217	-1.92612	0.0462586	1.08483	0.423312	-0.84129	53	0	56.594	2	2	2	2	3	2	2	3	2	3	2	2	3	2	4	2	3	3	3
Q7ZWD3	Q7ZWD3	eif2s1a	Eif2s1l protein	ND	ND	ND	ND	ND	ND	ND	ND	24.4022	ND	ND	ND	ND	24.5951	24.3407	24.5329	24.5287	ND	0.340893	-1.06704	0.0101371	4.33289	0.0894994	3.26585	17	0.0011193	2.4272	1	1	1	0	0	0	0	1	0	0	1	1	1	0	0	0	1	1	1
A3QK16;A0A2R8RXQ8;F6NPB1	A3QK16;A0A2R8RXQ8	erlin2	Erlin-2	ND	ND	24.31	ND	ND	ND	24.0623	24.4884	ND	24.5728	ND	ND	24.3307	24.2434	24.7032	24.5971	24.7449	23.7928	0.256072	-2.13557	0.000507698	5.35036	0.0489391	3.21479	15	0	9.8992	2	0	2	0	1	0	0	0	1	2	1	1	0	1	0	0	2	1	3
F1QRR5;Q6DGX4	F1QRR5;Q6DGX4	gcshb	Glycine cleavage system H protein	24.3041	23.5343	27.4044	26.1736	26.7776	27.2358	27.0183	25.2863	27.4176	26.2214	ND	25.3687	27.4087	27.5919	27.5233	27.8011	27.6559	27.312	0.529709	1.01959	0.0325869	1.64384	0.0906493	2.66343	22	0	3.9837	2	1	1	1	2	1	2	1	1	2	0	2	1	1	0	1	2	2	2
F1QGY8	F1QGY8	gpm6bb	Glycoprotein M6Bb	25.611	26.0656	25.4274	25.8922	25.1205	26.0258	24.9789	ND	26.5725	26.1755	25.3573	24.6034	27.6606	25.6806	26.7435	26.5275	26.6435	27.3123	0.303982	1.40915	0.0072146	1.07093	0.0900058	2.48008	14	0.0077689	1.4065	1	1	1	1	1	1	1	1	1	0	0	1	1	1	1	1	1	1	1
Q6NYG9	Q6NYG9	irf2bpl	Interferon regulatory factor 2-binding protein-like	ND	ND	ND	ND	24.3739	23.9755	23.6575	23.4082	24.0576	24.3	23.764	ND	24.6401	24.2566	24.1722	24.6833	24.2013	24.5107	0.116041	-2.80632	0.00758699	4.35246	0.147784	1.54614	5	0.00046072	2.7197	1	0	1	1	0	0	1	2	1	1	0	0	2	1	2	0	1	1	1
B8A6D3	B8A6D3	l2hgdh	L-2-hydroxyglutarate dehydrogenase	ND	23.6584	ND	22.1769	ND	ND	23.0315	ND	23.207	23.6174	23.3176	ND	23.4035	24.2099	23.2381	21.975	23.0704	23.8956	0.247077	-1.88969	0.00768679	3.65952	0.158897	1.76983	15	0	3.624	0	1	0	1	0	1	2	0	1	1	1	1	1	1	1	0	3	1	2
A5PMC4	A5PMC4	lman2	Lectin, mannose-binding 2	ND	ND	24.5543	ND	ND	ND	23.2284	ND	25.0296	ND	23.9582	ND	24.9339	24.2764	24.7831	24.8424	24.7924	24.7856	0.294858	-1.94366	0.00043356	5.64324	0.0231373	3.69958	9	0	5.0071	2	0	3	0	1	1	0	0	2	0	2	2	2	0	1	0	2	1	1
A0A2R8RMP3;F1R7P4	A0A2R8RMP3;F1R7P4	lppr4a	Phospholipid phosphatase related 4a	25.0114	25.5392	ND	25.0928	ND	ND	ND	25.2847	25.8383	25.1281	25.7125	24.9856	25.3411	24.0595	25.7705	25.8933	25.2162	25.3876	0.238618	-2.55096	0.0487668	3.67081	0.397631	1.11985	ND	0	9.3279	5	1	4	2	1	3	0	1	1	2	2	1	3	4	2	2	3	3	3
B0S6B4;A0A2R8QCG9	B0S6B4;A0A2R8QCG9	map1sb	Microtubule-associated protein 1Sb	25.7153	27.4406	27.74	26.7487	27.7643	26.7325	28.124	28.1498	26.3944	27.3503	27.2649	28.0161	28.4158	29.4357	28.3976	27.8519	28.1427	28.4928	0.245914	-0.526363	0.00422081	1.43252	0.02893	0.906155	125	0	78.438	6	4	4	3	5	5	4	3	7	6	4	6	7	4	4	6	11	10	10
F1Q9V3;Q7SZQ0	F1Q9V3;Q7SZQ0	mboat7	Lysophospholipid acyltransferase 7	ND	ND	ND	ND	ND	ND	24.3637	25.2989	ND	ND	ND	ND	24.8266	ND	24.9543	24.5261	24.179	ND	0.146193	-2.27709	0.0102865	4.41434	0.313162	2.13725	10	0	17.995	3	1	4	2	0	1	1	1	1	1	0	0	1	0	0	0	2	0	1
Q9DDG2	Q9DDG2	mdkb	Midkine b	27.0987	26.5184	26.8817	26.9568	26.3894	26.2977	25.9435	26.2834	26.1835	25.6685	26.5457	25.7802	27.6588	28.0292	27.3867	28.9924	28.3878	27.5622	0.00855344	0.622972	0.000880361	1.3124	4.23884e-05	1.93537	110	0	54.081	1	3	0	2	3	3	2	2	2	3	2	3	3	2	3	3	3	3	2
A0A2R8QSA7;F1QMG1	A0A2R8QSA7;F1QMG1	mrpl1	Uncharacterized protein	ND	23.5525	24.1996	ND	24.788	ND	24.9041	ND	ND	24.4764	ND	ND	25.2107	24.2953	24.768	23.9964	24.2167	24.8133	0.673559	0.85993	0.0333646	3.46006	0.0125827	4.31999	8	0	3.0823	1	0	0	1	1	0	1	0	1	0	0	1	0	1	0	0	1	1	1
F1QAS0;F1QZL8	F1QAS0	mtdhb	Metadherin b	ND	ND	24.3015	ND	ND	ND	ND	23.9238	24.7512	ND	24.2748	ND	24.6499	24.8966	24.7018	23.8458	24.9	24.3123	0.259481	-2.10807	0.000417071	5.50083	0.0386875	3.39276	22	0	3.6216	2	0	0	1	1	0	1	1	0	1	1	2	1	0	1	0	2	1	1
E9QDI5;Q568K5	E9QDI5;Q568K5	naa40	N-alpha-acetyltransferase 40	ND	22.3687	ND	21.7206	21.6693	22.4758	ND	ND	ND	ND	ND	ND	24.6211	24.4231	24.066	24.5283	25.0031	23.7824	0.0107932	2.70574	0.00187117	3.69827	5.6356e-12	6.40401	9	0	5.7331	1	0	1	1	0	1	1	1	0	0	0	1	0	0	0	0	1	1	1
F6NQC4;F8W4I3	F6NQC4;F8W4I3	nrgna	Neurogranin (protein kinase C substrate, RC3) a	27.3393	28.1627	28.0454	27.4812	27.5493	27.6657	27.153	27.3632	28.9549	27.2365	26.6338	27.1737	28.5225	28.93	28.628	29.758	28.8337	29.3764	0.429853	0.288063	0.000244991	1.30086	0.00177798	1.58892	225	0	156.59	2	2	2	2	2	2	2	2	2	2	2	2	2	2	2	2	2	2	2
Q6DRM4;A4IG46	Q6DRM4;A4IG46	parvaa	Actopaxin	ND	ND	ND	ND	ND	ND	ND	ND	24.8102	25.8486	ND	ND	24.1384	24.4382	24.8516	ND	24.5365	25.0211	0.146283	-2.44312	0.000564179	5.49762	0.140001	3.0545	8	0	31.925	2	0	1	0	0	0	0	1	0	0	1	0	1	1	0	0	1	1	1
A0A286Y8H5;F1QXU0;H0WE43;A0A2R8RYP7;H0WEI5;H0WEP7	A0A286Y8H5;F1QXU0;H0WE43;A0A2R8RYP7	pla2g6	Phospholipase A2, group VI (cytosolic, calcium-independent)	ND	ND	ND	ND	ND	24.8328	ND	ND	24.717	ND	ND	25.2577	24.7446	24.7251	25.653	ND	24.3001	24.8708	0.537281	-1.19032	0.018194	4.57681	0.10097	3.38649	9	0	22.86	2	0	3	0	0	0	0	1	0	1	0	0	1	0	0	1	1	1	1
A0A0R4IDB2;F1QJE5	A0A0R4IDB2;F1QJE5	ppm1g	Protein phosphatase, Mg2+/Mn2+-dependent, 1G	24.8351	ND	ND	ND	ND	25.2733	25.5244	25.8295	24.9199	25.3574	ND	25.1431	25.2741	25.687	24.6932	25.3533	25.0274	25.0316	0.0790875	-3.77764	0.00903631	4.82636	0.417556	1.04872	12	0	11.255	0	1	1	0	1	1	1	1	2	2	1	0	2	2	1	2	3	3	2
Q502U6	Q502U6	ptn	Pleiotrophin	24.4058	24.3391	24.9574	ND	ND	25.0709	ND	ND	25.7934	ND	ND	ND	25.583	25.8469	25.1233	26.1709	26.3078	25.6025	0.130737	3.16331	0.0427979	3.3102	0.000588634	6.47351	6	0	9.6597	0	1	0	1	2	0	0	1	0	0	0	0	1	0	0	0	1	3	2
Q1LV96;Q7SYN5;F1RDN3;A0A0R4IUQ2;F1Q4V9;Q90415;A2T929;Q90416;Q6DHP9;B3DG77;A0A2R8QIY4;Q90417;I3ISW9;F1QAP7	Q1LV96;Q7SYN5;F1RDN3;A0A0R4IUQ2;F1Q4V9;Q90415;A2T929;Q90416;Q6DHP9;B3DG77;A0A2R8QIY4;Q90417	rxrba	Retinoic acid receptor RXR-beta-A	ND	ND	22.4743	22.8711	ND	ND	ND	22.9546	22.6438	ND	20.9625	ND	22.719	22.7124	23.0708	22.3697	22.6342	22.5788	0.707486	-0.535898	0.0102983	3.12323	0.0248161	2.58733	10	0	3.1796	2	1	2	2	1	2	1	1	0	1	1	0	2	0	1	0	1	2	2
F6P9F0;A5WW31	F6P9F0;A5WW31	s100u	S100 calcium-binding protein U (Fragment)	26.2127	25.72	27.2387	25.9813	25.0516	25.6657	25.2786	25.9371	27.1467	26.13	26.3054	25.024	26.3427	27.0863	26.4938	27.5583	27.6427	26.9281	0.985469	0.0080417	0.0191294	1.03029	0.0209881	1.03833	34	0	11.484	4	4	1	4	4	4	1	4	4	2	4	3	3	3	3	3	4	4	4
Q6DGH3;F8W5Y7	Q6DGH3	sec61b	Protein transport protein Sec61 subunit beta	25.1613	24.0851	25.9847	25.6975	23.575	26.5642	26.2156	26.6913	26.4655	26.3352	25.8136	25.2005	26.5112	27.2203	27.1089	26.5522	26.7447	26.3079	0.0988701	-0.942316	0.00982414	1.56291	0.0402308	0.62059	68	0	38.78	2	1	3	2	1	2	1	3	1	3	2	3	2	2	2	1	3	1	3
Q6TGU2;I3ISK9;I3ISB3	Q6TGU2;I3ISK9	seh1l	Nucleoporin SEH1	ND	ND	ND	24.7022	ND	22.5571	ND	ND	ND	ND	ND	24.5055	24.8743	25.4842	24.1479	25.0473	24.3873	24.589	0.637638	0.7923	0.00272267	4.87847	0.000433962	5.67077	16	0	7.7672	1	1	2	1	0	1	1	1	1	1	1	2	1	1	1	2	2	1	1
E7F1B1	E7F1B1	si:ch211-145b13.6	NAD(P)(+)--arginine ADP-ribosyltransferase	ND	ND	ND	ND	ND	ND	23.24	ND	ND	ND	ND	23.3784	ND	21.7545	24.1549	20.7388	ND	22.8323	0.144974	-1.76973	0.0180005	2.91341	0.469712	1.14368	6	0	10.894	1	0	1	1	0	0	0	0	1	0	1	1	0	0	0	1	0	1	1
E7F004;X1WFT1;A0A0H2UKR4	E7F004	si:ch211-254l20.1	Neogenin 1b	ND	ND	ND	ND	ND	ND	ND	ND	24.4159	ND	ND	ND	24.7694	ND	24.7676	ND	23.6156	24.2874	0.340893	-1.06932	0.0105744	4.24	0.0956743	3.17068	7	0.0065213	1.5795	2	0	1	0	0	0	0	0	0	0	1	0	1	0	0	0	1	1	1
X1WF43;F1RBD9	X1WF43;F1RBD9	si:dkey-1f12.2	Iron-sulfur cluster assembly 2 (Fragment)	25.0249	25.4796	ND	ND	25.5205	ND	ND	25.2796	ND	25.0479	ND	25.4142	24.8758	25.4916	25.3327	26.0501	25.0946	25.4412	0.984078	0.0472329	0.048443	3.71016	0.0438125	3.75739	7	0	6.8332	0	3	1	4	0	0	2	1	0	2	2	3	0	1	0	1	1	3	2
A2BGE8	A2BGE8	si:dkey-27p18.5	Si:dkey-27p18.5 (Fragment)	25.8906	27.6472	24.9748	25.2805	25.7025	25.0061	26.534	25.306	25.9689	ND	25.7426	25.7909	26.4907	26.5058	26.489	28.2627	27.1495	26.8224	0.408473	1.19323	0.0358782	1.20307	0.106587	2.39631	39	0	34.584	1	3	2	4	3	4	2	2	3	1	1	0	3	1	1	1	8	11	9
B0V3H3;Q6P2T1	B0V3H3;Q6P2T1	snrpa	Small nuclear ribonucleoprotein polypeptide A (Fragment)	ND	25.0178	24.2499	24.7443	ND	ND	ND	24.8687	25.3341	24.7851	ND	24.9937	24.8806	25.0089	25.5127	24.6977	25.0023	24.8883	0.541503	-1.32827	0.0346518	3.66309	0.145994	2.33482	40	0.00068431	2.5864	1	0	1	1	1	1	1	1	1	1	1	1	1	1	0	1	1	1	1
Q8JGS0	Q8JGS0	snrpc	U1 small nuclear ribonucleoprotein C	ND	25.5544	25.3144	25.5637	ND	ND	26.2441	25.2189	25.4831	25.0487	26.3652	25.6921	25.4967	25.1971	25.353	25.7512	25.378	25.6665	0.04177	-3.9366	0.0498048	3.73502	0.410547	-0.201582	34	0	22.698	0	0	1	1	1	1	0	0	1	1	1	1	1	1	1	1	1	2	1
E7FC33;F1QNA7;B0V0X2;E7FE97;A0A0R4IZR5;A5WV17	E7FC33;F1QNA7;B0V0X2;E7FE97;A0A0R4IZR5	stag1b	Stromal antigen 1b	ND	ND	ND	ND	ND	ND	ND	ND	ND	23.0394	ND	ND	23.7727	23.0563	24.0048	ND	ND	23.2784	0.340893	-0.839907	0.0105046	3.68537	0.0769277	2.84547	4	0.0015234	2.1428	1	0	2	0	0	0	0	0	0	0	0	0	0	1	0	0	2	1	1
B0JZP3;A0A0R4IQ61;A0A2R8QAZ5	B0JZP3;A0A0R4IQ61;A0A2R8QAZ5	them6	Protein THEM6	ND	ND	23.8002	ND	ND	ND	ND	ND	ND	ND	ND	ND	ND	23.6384	24.4445	22.2867	25.6751	23.659	0.340893	0.966693	0.0209808	3.98393	0.00106493	4.95062	11	0	8.6611	1	0	2	0	1	1	0	0	1	0	0	0	1	0	0	0	1	1	1
F1QY90	F1QY90	thoc1	THO complex 1	26.2496	24.7594	ND	24.9677	ND	ND	25.2887	25.399	25.9562	24.1238	25.6064	24.7745	25.3568	25.7475	26.2601	24.9279	25.214	25.6445	0.0610681	-3.52863	0.0425048	3.86236	0.331584	0.333728	17	0	3.4572	4	1	4	3	0	2	1	1	3	4	2	0	2	2	3	1	3	2	3
Z4YHQ6;Q1LWC2	Z4YHQ6;Q1LWC2	tmem106bb	Transmembrane protein 106Bb	ND	ND	ND	ND	ND	ND	ND	ND	ND	22.8357	ND	ND	23.2761	ND	ND	23.5259	23.1524	ND	0.340893	-0.805948	0.0494919	2.65906	0.226343	1.85311	9	0.0013277	2.3113	1	0	1	1	0	0	0	0	0	0	0	1	0	1	0	0	1	0	1
F1RBE6	F1RBE6	tp53bp1	Tumor protein p53-binding protein, 1	25.3914	25.008	25.4757	24.5514	24.125	24.8315	25.8243	26.0925	24.3351	25.4046	25.8022	24.2977	25.7606	26.2799	25.2377	27.0492	26.1086	25.8333	0.326659	-0.395562	0.00537118	1.14772	0.0936811	0.752162	34	0	19.92	1	3	1	4	3	3	1	2	3	2	2	0	2	3	4	2	4	4	4
A0A2R8PZV9;A0A2R8PZN5;E7F6G9	A0A2R8PZV9;A0A2R8PZN5;E7F6G9	uggt2	Uncharacterized protein	23.8169	22.7211	24.3695	24.4982	24.5755	25.4133	25.3247	ND	25.3036	24.6167	26.2206	26.062	25.7776	24.9049	26.2927	25.3975	25.1601	24.5127	0.986971	-0.0221888	0.0333892	1.10852	0.422596	1.08633	42	0	35.08	7	3	6	1	4	3	4	4	1	2	0	1	4	2	2	1	5	4	6
A2BG36;A2BG37	A2BG36;A2BG37	vamp5	Vesicle-associated membrane protein 5	ND	ND	25.3358	ND	ND	ND	25.1742	24.1873	ND	25.7398	ND	ND	24.8231	ND	24.9072	24.4469	25.659	23.4675	0.278581	-2.29425	0.0273786	4.32799	0.32333	2.03373	10	0	2.9011	1	0	0	0	1	0	0	0	1	1	2	3	0	1	0	0	1	0	1
F1QNZ1;A0A2R8PWS6;Q58EJ9	F1QNZ1;A0A2R8PWS6;Q58EJ9	zgc:110783	Zgc:110783	ND	ND	ND	ND	ND	24.5825	ND	24.3279	23.7073	24.9217	ND	ND	24.0291	24.6446	24.3389	24.1573	25.0635	24.4153	0.277493	-2.0624	0.00069644	5.34437	0.0445903	3.28197	8	0	5.7627	3	0	3	0	0	0	0	1	0	1	0	1	3	1	0	1	2	2	1
A0A2R8QE07	A0A2R8QE07		Uncharacterized protein	22.8415	ND	ND	ND	ND	25.3531	ND	ND	24.2207	ND	ND	ND	26.1133	ND	26.0415	26.5148	26.0987	23.6217	0.567244	0.995657	0.043599	4.36588	0.0102976	5.36154	7	0.0050063	1.7503	0	1	1	0	0	0	0	1	0	0	0	0	1	0	0	0	1	0	1
A0A0G2KN51;A0A2R8QPR3	A0A0G2KN51;A0A2R8QPR3		Uncharacterized protein	ND	ND	ND	24.3943	25.4701	ND	ND	24.3053	24.5056	ND	ND	ND	25.8295	25.2622	25.2333	24.7309	24.7062	24.9436	0.931603	0.175572	0.00868922	4.80691	0.00439379	4.98248	8	0	5.2139	0	1	1	0	0	1	2	0	0	2	2	3	2	0	1	0	2	3	1
A0A0J9YJL0;A0A0R4IUY7	A0A0J9YJL0;A0A0R4IUY7	abcg2a	ATP-binding cassette, sub-family G (WHITE), member 2a (Fragment)	21.3299	24.0891	22.0375	22.7053	22.2572	23.0837	ND	25.0811	23.5261	23.5988	23.6695	21.0268	ND	ND	21.8837	ND	23.1715	21.6954	0.930178	0.100079	0.0407791	-2.45869	0.129384	-2.35861	28	0.00023245	2.8446	2	1	2	1	1	1	1	1	2	2	2	0	1	2	2	1	1	0	1
A0A2R8RQR0;T1ECU9;Q6ZM86;A0A2R8RKJ2	A0A2R8RQR0;T1ECU9;Q6ZM86;A0A2R8RKJ2	grid2ipb;grid2ip	Uncharacterized protein	25.0228	23.8956	24.1804	24.548	24.9736	23.3922	22.1387	24.6619	23.2042	24.8232	24.6035	24.2286	23.6279	ND	ND	24.3371	ND	24.5888	0.455254	0.392093	0.0446223	-3.24316	0.0784415	-2.85107	17	0	7.1494	2	2	2	2	2	3	2	1	1	2	2	0	1	2	2	3	2	0	0
F1Q6K5;Q6NY73;Q24JV9;F1R1Q9	F1Q6K5;Q6NY73	lgals3bpb	Galectin-3-binding protein B	27.1186	26.6277	27.7162	27.7128	27.9983	25.9973	27.9564	25.2509	27.6025	27.3823	26.156	25.8065	24.0627	25.7984	23.5646	28.0767	25.907	25.9974	0.380282	0.502735	0.0492342	-1.62733	0.187746	-1.12459	106	0	38.433	4	7	9	7	10	9	10	6	10	2	12	9	8	8	3	3	6	4	1
H0WF19;A0A0N4SUD1;F1QWC0;F1QWC8;A0A2R8QE91;A0A2R8Q9F1;F8W5V6;H0WEL8;A0A0R4ITF4;F1QZC5;F1QWC1;A0A0R4IQ22;R4GE93;F1QQH9;F1R707;A0A2R8Q0W1;A0A0R4II66;E9QJ82;E9QC51;F1RA44	H0WF19;A0A0N4SUD1;F1QWC0;F1QWC8;A0A2R8QE91;A0A2R8Q9F1;F8W5V6;H0WEL8;A0A0R4ITF4;F1QZC5;F1QWC1;A0A0R4IQ22;R4GE93	mfap4	Microfibril-associated protein 4 (Fragment)	23.3456	ND	25.7168	23.0596	21.7428	23.6391	23.2325	26.9267	22.6211	23.1668	ND	22.4472	ND	ND	ND	22.0867	ND	ND	0.926573	-0.148405	0.011139	-3.90287	0.0131746	-4.05127	5	0	4.6756	1	2	0	0	2	1	1	1	1	3	0	0	1	1	0	1	0	0	0
A0A286Y9H2;R4GDM7;E7F5R7;A0A2R8Q9G7;R4GEN4;A0A0H2UKD8;A5PF48;E7FGI1;B8JLK6	A0A286Y9H2;R4GDM7;E7F5R7;A0A2R8Q9G7	myo1c	Myosin Ic, paralog b	25.0183	24.2428	25.3745	25.6265	24.8753	25.7797	25.097	26.0399	24.4149	25.7931	25.7157	25.2049	24.9052	24.9252	25.2996	ND	ND	ND	0.516492	-0.224755	0.0457963	-3.63117	0.036169	-3.85593	22	0	14.914	6	3	7	5	3	4	1	5	5	2	0	0	4	1	3	2	2	2	3
F8W5V5;E7FFE0;A0A0R4IBP1	F8W5V5;E7FFE0;A0A0R4IBP1	nelfa	Negative elongation factor complex member A (Fragment)	22.9637	22.0005	23.4134	ND	22.4228	22.3468	23.8119	ND	ND	ND	ND	21.82	ND	ND	ND	ND	ND	ND	0.117916	2.25256	0.000687234	-3.85786	0.156345	-1.6053	4	0.0015267	2.1699	0	1	1	1	1	0	1	1	1	0	0	1	1	0	0	1	0	0	0
A0A0R4I9J8;A0A0R4IJ28;A0A2R8RZH1	A0A0R4I9J8;A0A0R4IJ28;A0A2R8RZH1	pcdh1gb2	Protocadherin 1 gamma b 2	22.9435	25.5884	25.4639	25.2906	24.3249	25.1734	23.4165	23.3158	25.6739	25.0222	24.5843	25.1494	25.0713	23.6475	ND	ND	ND	ND	0.645718	0.270417	0.00793039	-4.67763	0.0107429	-4.40721	12	0.0048147	1.7826	1	1	1	1	1	1	1	1	1	1	1	1	1	1	1	1	1	1	0
F1QZC1	F1QZC1	rbfox2	RNA-binding fox-1 homolog 2	24.7354	24.0676	24.7474	24.3462	24.5218	24.5271	24.8769	24.9741	24.7202	24.2152	24.64	24.7469	24.2995	24.5124	ND	ND	ND	24.3981	0.20254	-0.204648	0.0449591	-3.28925	0.0352779	-3.4939	24	0	3.6938	0	1	1	1	1	1	1	1	1	1	0	1	2	1	1	1	1	1	1
E9QH06;E9QD62;A0A0G2KPJ7;A0A140LFZ6;E7F112;F1Q8Z0;F1QGV3	E9QH06;E9QD62;A0A0G2KPJ7;A0A140LFZ6;E7F112;F1Q8Z0;F1QGV3	rbms3;rbms2a	RNA-binding motif, single stranded-interacting protein (Fragment)	24.715	24.1336	23.9109	ND	24.3717	ND	24.0846	ND	24.0228	24.1262	24.7963	24.6849	ND	ND	ND	ND	ND	ND	0.533988	-1.09724	0.0103038	-4.18854	0.00056977	-5.28578	7	0	3.5557	0	1	0	1	1	0	1	0	1	0	1	1	1	1	1	1	0	0	1
E9QIX3;A0A2R8QBA7;F1RA86;A0A2R8PZX5;A0A2R8QDF7;A0A2R8Q4E1;A0A2R8PW55;A0A0G2LAI5	E9QIX3;A0A2R8QBA7;F1RA86;A0A2R8PZX5;A0A2R8QDF7;A0A2R8Q4E1	si:dkey-182g1.3	Si:ch73-27e22.8	25.1954	24.7242	25.0539	25.1969	25.0362	23.2821	24.418	23.6512	25.941	ND	ND	23.9325	22.4314	25.9364	ND	23.25	ND	ND	0.122451	2.42435	0.0235256	-3.81183	0.499535	-1.38748	15	0	6.9399	4	2	3	4	2	4	3	2	1	4	1	5	3	0	0	1	1	3	0
Q6NY82	Q6NY82	ube2f	NEDD8-conjugating enzyme UBE2F	ND	24.8699	24.9142	24.6807	25.2165	ND	25.0074	ND	ND	24.7142	ND	ND	ND	ND	ND	ND	ND	ND	0.284182	2.32664	0.0101826	-4.61357	0.145051	-2.28693	8	0	15.117	1	0	0	1	2	2	1	1	1	0	0	2	1	2	0	0	0	0	0
Q6DHT8;F1R872;F1R0Z1;B7ZVS7;E7FGI6;E7EXI4;B3DH93;E7FGK8;A0A286Y908	Q6DHT8;F1R872;F1R0Z1;B7ZVS7;E7FGI6;E7EXI4;B3DH93	zgc:92066	Ferritin	26.5979	28.607	27.3648	27.3141	27.4989	26.7187	27.8667	27.7305	28.3248	27.0208	28.3863	27.9589	23.4798	23.9862	25.1129	25.5478	26.0845	27.0065	0.165934	-0.531091	0.00555427	-2.14727	0.000868146	-2.67837	78	0	12.196	4	4	4	6	6	5	5	4	4	7	6	6	6	3	5	5	1	1	2
[truncated: 5 more columns]
