# Supplementary material for: Therapeutic potential of N-acetylcysteine in acrylamide acute neurotoxicity in adult zebrafish
Source: Sci Rep. 2019 Nov 11;9:16467. doi: 10.1038/s41598-019-53154-w (PMC6848153; doi:10.1038/s41598-019-53154-w)
Supplement: Supplementary file 6 — Supplementary Dataset S5 [file 41598_2019_53154_MOESM6_ESM.xlsx]

## Sheet: 58416Propionamide_aaSites_perse
										Log2 Normalized intensities									Student's T-test									Peptides
Proteins	Positions within proteins	Leading proteins	Protein	Protein names	Gene names	Sequence window	Intensity Acrylamide brain ACR16	Intensity Acrylamide brain ACR2	Intensity Acrylamide brain ACR3	Intensity Acrylamide brain ACR4	Intensity Acrylamide brain ACR6	Intensity Acrylamide brain ACR7	Intensity Acrylamide+NAC brain NAC-ACR1	Intensity Acrylamide+NAC brain NAC-ACR13	Intensity Acrylamide+NAC brain NAC-ACR3	Intensity Acrylamide+NAC brain NAC-ACR5	Intensity Acrylamide+NAC brain NAC-ACR7	Intensity Acrylamide+NAC brain NAC-ACR8	Student's T-test p-value ACR_NAC-ACR1	Student's T-test Difference ACR_NAC-ACR1	Amino acid	Charge	Localization prob	PEP	Score	Delta score	Score for localization	Mass error [ppm]	Fasta headers
A0A0R4IS84	90	A0A0R4IS84	A0A0R4IS84	Complexin 2	cplx2	KEEKEAEEKAAMEQACEGSLTRPKKAIPAGC	26.2408	25.6595	26.7129	26.6595	26.4105	26.1965	18	18	26.4362	25.7208	18	18	0.00826781	5.62046	C	3	1	1.92e-13	141.34	124.57	141.34	-0.24336	>tr|A0A0R4IS84|A0A0R4IS84_DANRE Complexin 2 OS=Danio rerio OX=7955 GN=cplx2 PE=4 SV=1
Q7ZUW8;F1QMC6	43;43	Q7ZUW8	Q7ZUW8	Aspartate aminotransferase	got1	QKKVNLGVGAYRTDECQPWVLPVVRKVEKMI	27.1984	26.9869	27.3828	26.8623	27.5014	26.4614	18	18	27.0084	26.5522	25.9562	18	0.0306111	4.81274	C	2	1	3.02e-05	121.69	109.54	109.96	-0.77059	>tr|Q7ZUW8|Q7ZUW8_DANRE Aspartate aminotransferase OS=Danio rerio OX=7955 GN=got1 PE=1 SV=1;>tr|F1QMC6|F1QMC6_DANRE Glutamic-oxaloacetic transaminase 1, soluble (Fragment) OS=Danio rerio OX=7955 GN=got1 PE=1 SV=1
X1WBR5	448	X1WBR5	X1WBR5	Heat shock protein 4-like	hspa4l	TFHKKEPFDLEAFYSCPHDLPYPDVRIGRFS	26.3393	25.7568	26.8623	25.2607	26.3118	26.189	26.4346	18	18	18	26.3943	25.5014	0.0508328	4.06493	C	3	0.994817	1.81e-26	140.2	134.09	140.2	-0.99261	>tr|X1WBR5|X1WBR5_DANRE Heat shock protein 4-like OS=Danio rerio OX=7955 GN=hspa4l PE=1 SV=1
Q6DGI6;A0A2R8Q929	75;73	Q6DGI6	Q6DGI6	Thioredoxin	txn	DVDDAQDVAALCGISCMPTFHFYKNGKKVDE	25.6237	18	25.9539	25.7182	26.632	25.2096	18	18	25.6125	25.2821	18	18	0.0771064	4.04047	C	3	0.998108	2.66e-65	182.48	178.48	154.86	-0.36451	>tr|Q6DGI6|Q6DGI6_DANRE Thioredoxin OS=Danio rerio OX=7955 GN=txn PE=2 SV=1;>tr|A0A2R8Q929|A0A2R8Q929_DANRE Thioredoxin OS=Danio rerio OX=7955 PE=3 SV=1
Q7ZUS3;F1Q5U5	37;37	Q7ZUS3	Q7ZUS3	GAD67	gad1b	QPATTSDAWYGVAHGCTRKLGMKICGFLQKN	25.228	24.5165	25.4614	25.2243	25.3578	18	18	23.4551	18	24.4041	18	18	0.044615	3.98816	C	3	0.741263	0.00193132	58.024	47.41	58.024	-0.036233	>tr|Q7ZUS3|Q7ZUS3_DANRE GAD67 OS=Danio rerio OX=7955 GN=gad1b PE=1 SV=1;>tr|F1Q5U5|F1Q5U5_DANRE Glutamate decarboxylase 1b OS=Danio rerio OX=7955 GN=gad1b PE=1 SV=1
B0S553	387	B0S553	B0S553	Neurofilament, medium polypeptide	nefmb	IAAYRKLLEGEETRFCAAVTAFAYSQPKTSK	24.1488	24.4738	25.0317	24.7492	24.7796	24.1488	23.9584	18	18	18	24.1095	24.0443	0.0263113	3.53663	C	2	0.999999	0.000987653	79.614	72.249	79.614	0.16438	>tr|B0S553|B0S553_DANRE Neurofilament, medium polypeptide OS=Danio rerio OX=7955 GN=nefmb PE=1 SV=1
A0A140LGS9	147	A0A140LGS9	A0A140LGS9	Selenoprotein J	selenoj	KGFIKNVDAGKEETGCETDTQIDGVTKLAPI	24.3511	23.9316	18	24.2096	23.7077	24.4425	18	18	18	23.1488	24.6757	18	0.0827989	3.13632	C	3	0.792893	1.93e-05	68.42	57.219	68.42	0.59487	>tr|A0A140LGS9|A0A140LGS9_DANRE Selenoprotein J OS=Danio rerio OX=7955 GN=selenoj PE=1 SV=1
F1QW17;A0A0R4IQT3	339;339	F1QW17	F1QW17	Calcium/calmodulin-dependent protein kinase (CaM kinase) II gamma 2	camk2g2	ATPTTSTAALAQEACKSLLNKKSDGVKPQTN	26.4234	26.217	26.506	26.6865	25.9955	26.7771	25.4923	18	26.7129	26.0752	18	25.5667	0.0944177	3.12637	K	3	0.5	9.87e-42	171.42	161.73	89.47	-0.44549	>tr|F1QW17|F1QW17_DANRE Calcium/calmodulin-dependent protein kinase (CaM kinase) II gamma 2 OS=Danio rerio OX=7955 GN=camk2g2 PE=1 SV=3;>tr|A0A0R4IQT3|A0A0R4IQT3_DANRE Calcium/calmodulin-dependent protein kinase (CaM kinase) II gamma 2 OS=Danio rerio OX=79
A0A0R4IS84	105	A0A0R4IS84	A0A0R4IS84	Complexin 2	cplx2	CEGSLTRPKKAIPAGCGADDEEDEESILDTV	24.0275	23.9672	18	23.976	23.9406	23.8191	18	24.4234	18	18	18	22.6475	0.0723478	3.1099	C	2	1	3.39e-08	90.475	83.012	90.475	-2.9902	>tr|A0A0R4IS84|A0A0R4IS84_DANRE Complexin 2 OS=Danio rerio OX=7955 GN=cplx2 PE=4 SV=1
Q7ZTU4;E9QE47;A0A2R8QMI4;E9QCS6	14;14;61;14	Q7ZTU4	Q7ZTU4	Platelet-activating factor acetylhydrolase, isoform Ib, gamma subunit	pafah1b3	__MSGDSNPAATPTPCQDIQGDGRWMSLHNR	23.6209	23.1472	23.3645	23.8093	23.7492	23.9406	23.5045	22.5475	18	18	23.1206	18	0.0227441	3.07653	C	2	1	5.03e-35	156.15	140.95	111.57	-1.997	>tr|Q7ZTU4|Q7ZTU4_DANRE Platelet-activating factor acetylhydrolase, isoform Ib, gamma subunit OS=Danio rerio OX=7955 GN=pafah1b3 PE=1 SV=1;>tr|E9QE47|E9QE47_DANRE Platelet-activating factor acetylhydrolase, isoform Ib, gamma subunit OS=Danio rerio OX=7955
B0R198	15	B0R198	B0R198	Voltage-dependent anion channel 3 (Fragment)	vdac3	_MSEKGHKQKGSSETCHHCKPKTCANMAVPP	24.7234	27.019	25.7338	23.0409	25.3376	23.848	20.3321	20.9024	26.604	24.6375	20.3962	20.6364	0.0545998	2.69899	C	3	0.986803	1.58e-07	134.13	118.97	103.91	-0.30603	>tr|B0R198|B0R198_DANRE Voltage-dependent anion channel 3 (Fragment) OS=Danio rerio OX=7955 GN=vdac3 PE=1 SV=1
A0A2R8RLE3;Q803W1	347;326	A0A2R8RLE3	A0A2R8RLE3	Secernin-3	scrn3	VFVSDVPPLKHTSSPCFGEEDPVKKKPRFQS	23.5638	18	23.7492	23.3376	22.2273	23.5404	18	18	18	23.48	18	22.8346	0.0878756	2.68394	C	2	0.997624	0.00643327	63.185	57.47	63.185	-0.034269	>tr|A0A2R8RLE3|A0A2R8RLE3_DANRE Secernin-3 OS=Danio rerio OX=7955 GN=scrn3 PE=1 SV=1;>sp|Q803W1|SCRN3_DANRE Secernin-3 OS=Danio rerio OX=7955 GN=scrn3 PE=2 SV=1
Q6DGI1	82	Q6DGI1	Q6DGI1	Zgc:92912 (Synaptobrevin)	zgc:92912	DRADALQAGASQFESCAAKLKNKYWWKNCKM	24.391	24.5696	24.4738	24.4923	24.5165	24.848	23.1222	18	24.5869	18	23.8858	23.6971	0.0576963	2.66656	C	2	0.864122	9.08e-23	163.34	144.1	114.96	-0.19948	>tr|Q6DGI1|Q6DGI1_DANRE Zgc:92912 OS=Danio rerio OX=7955 GN=zgc:92912 PE=1 SV=1
Q5BKW9;A0A0R4IA75	160;160	Q5BKW9	Q5BKW9	Isoaspartyl peptidase/L-asparaginase	asrgl1	MRWKKNLEPDANPVECQMGKMGTVGAVAVDM	24.6649	24.4923	25.2243	24.7796	24.4425	24.6595	24.4676	23.6865	18	18	24.5225	24.2821	0.0832957	2.55074	C	2	0.993145	1.97e-09	135.14	112.56	135.14	-1.306	>sp|Q5BKW9|ASGL1_DANRE Isoaspartyl peptidase/L-asparaginase OS=Danio rerio OX=7955 GN=asrgl1 PE=2 SV=1;>tr|A0A0R4IA75|A0A0R4IA75_DANRE Isoaspartyl peptidase/L-asparaginase OS=Danio rerio OX=7955 GN=asrgl1 PE=1 SV=1
F1QCD4	185	F1QCD4	F1QCD4	Aspartate aminotransferase	got2b	AGMQLKAYRYYDPATCGFDFTGALDDISKIP	22.4196	24.7594	24.5812	24.1174	23.6971	24.5105	18	24.3307	22.7013	21.1143	18	24.8336	0.0771489	2.51753	C	2	1	6.13e-13	124.2	114.94	121.47	-1.0608	>tr|F1QCD4|F1QCD4_DANRE Aspartate aminotransferase OS=Danio rerio OX=7955 GN=got2b PE=1 SV=1
E7F169;E9QD09;F1QD93	26;36;36	E7F169;E9QD09;F1QD93	F1QD93	Serine/threonine-protein phosphatase	ppp3cb	PFPLSHRLSMREVFDCEGKPRVDLLKAHLTK;PFPLSHRLTMKEVFDCEGKPRVDLLKAHLTK	27.7453	27.4551	27.8741	27.5826	27.5165	27.7771	26.1214	25.705	27.9316	27.3066	26.2535	25.5135	0.0129601	1.18652	C	2	0.99954	3.99e-12	159.34	109.87	159.34	0.57393	>tr|E7F169|E7F169_DANRE Serine/threonine-protein phosphatase OS=Danio rerio OX=7955 GN=ppp3cb PE=3 SV=2;>tr|E9QD09|E9QD09_DANRE Serine/threonine-protein phosphatase OS=Danio rerio OX=7955 GN=ppp3ca PE=1 SV=1;>tr|F1QD93|F1QD93_DANRE Serine/threonine-protein
Q7SZR4	15	Q7SZR4	Q7SZR4	Phosphoglycerate mutase	pgam1a	_MAAYKLVLIRHGESCWNQENRFCGWFDADL	26.1604	25.7543	25.9316	26.1681	25.9066	25.0935	24.019	24.0526	26.239	25.5195	23.9406	24.4425	0.022964	1.13352	C	3	0.999927	4.58e-05	115.91	98.747	115.91	-0.079666	>tr|Q7SZR4|Q7SZR4_DANRE Phosphoglycerate mutase OS=Danio rerio OX=7955 GN=pgam1a PE=1 SV=1
A0A2R8QMT4;D3KYK9;D3KYL0;A0A0R4INA6;A0A2R8Q4H0;D3KYK7;D3KYK8;A0A2R8RZ21;D3KYL2;D3KYL1	322;283;322;322;322;283;322;322;284;284	A0A2R8QMT4;D3KYL2	D3KYL2	Gephyrin a	gphna	ESPRAQATSRLSTASCPTPKARLPSSSSTLS;SESPCAQQSRLSTASCPTPKARLTSCSSTYS	25.9562	24.8385	25.7517	25.3844	26.5135	25.3066	23.7796	24.1565	26.0275	25.0567	24.2961	23.7389	0.0272125	1.11592	C	2	0.999965	0.000838213	113.44	75.887	113.44	-1.1365	>tr|A0A2R8QMT4|A0A2R8QMT4_DANRE Gephyrin a OS=Danio rerio OX=7955 GN=gphna PE=1 SV=1;>tr|D3KYK9|D3KYK9_DANRE Gephyrin a OS=Danio rerio OX=7955 GN=gphna PE=1 SV=1;>tr|D3KYL0|D3KYL0_DANRE Gephyrin a OS=Danio rerio OX=7955 GN=gphna PE=1 SV=1;>tr|A0A0R4INA6|A0
Q6PBQ4;F8W3D5	8;8	Q6PBQ4	Q6PBQ4	Reticulon	rtn1a	________MDKGKKECTWSSWRGQVVDLVHW	26.6865	27.5463	27.0505	27.604	26.9428	27.5165	25.902	25.4614	27.8564	27.217	25.4234	25.217	0.0516262	1.04491	C	2	1	5.09e-05	164.72	102.01	124.98	0.16296	>tr|Q6PBQ4|Q6PBQ4_DANRE Reticulon OS=Danio rerio OX=7955 GN=rtn1a PE=1 SV=1;>tr|F8W3D5|F8W3D5_DANRE Reticulon 1a OS=Danio rerio OX=7955 GN=rtn1a PE=1 SV=1
F1QW17;A0A0R4IQT3	338;338	F1QW17	F1QW17	Calcium/calmodulin-dependent protein kinase (CaM kinase) II gamma 2	camk2g2	PATPTTSTAALAQEACKSLLNKKSDGVKPQT	26.4234	26.217	26.506	26.6865	25.9955	26.7771	25.4923	25.3031	26.7129	26.0752	24.8764	25.5667	0.0242428	0.763112	C	3	0.583072	9.87e-42	171.42	161.73	141.05	0.057129	>tr|F1QW17|F1QW17_DANRE Calcium/calmodulin-dependent protein kinase (CaM kinase) II gamma 2 OS=Danio rerio OX=7955 GN=camk2g2 PE=1 SV=3;>tr|A0A0R4IQT3|A0A0R4IQT3_DANRE Calcium/calmodulin-dependent protein kinase (CaM kinase) II gamma 2 OS=Danio rerio OX=79
Q8AY63;R4GE87;F6NIF4	283;143;222	Q8AY63	Q8AY63	Brain-subtype creatine kinase	ckbb	GHEFMWNEHLGYVLTCPSNLGTGLRGGVHVK	28.1556	27.8741	28.1263	28.1065	27.7389	28.1214	27.8858	27.7517	27.2803	26.3118	27.1312	27.2625	0.0102723	0.749907	C	3	1	1.45e-41	165.48	150.9	117.08	-2.3996	>tr|Q8AY63|Q8AY63_DANRE Brain-subtype creatine kinase OS=Danio rerio OX=7955 GN=ckbb PE=1 SV=1;>tr|R4GE87|R4GE87_DANRE Creatine kinase, brain b OS=Danio rerio OX=7955 GN=ckbb PE=1 SV=1;>tr|F6NIF4|F6NIF4_DANRE Creatine kinase, brain b (Fragment) OS=Danio re
A0A0R4IJU5	417	A0A0R4IJU5	A0A0R4IJU5	Synapsin IIb	syn2b	IVLAKMNHESSRISVCAQQRPAATVQPAQSP	28.579	28.1604	18	27.9088	27.5165	27.2979	27.7453	18	27.6527	18	28.0137	18	0.25216	3.34182	C	3	1	6.96e-59	190.91	166.43	145.04	-0.21381	>tr|A0A0R4IJU5|A0A0R4IJU5_DANRE Synapsin IIb OS=Danio rerio OX=7955 GN=syn2b PE=1 SV=1
Q8UUT0;F6NGJ2	257;221	Q8UUT0	Q8UUT0	DMgamma1	gpm6ba	YLMILAANWAYLKGACQQTHAYQDIKTRDDQ	25.767	25.6068	25.4923	25.6757	24.9361	25.848	18	24.8576	26.1908	25.141	24.7995	18	0.108939	2.72284	C	3	1	9.57e-07	128.76	97.089	100.11	0.22202	>tr|Q8UUT0|Q8UUT0_DANRE DMgamma1 OS=Danio rerio OX=7955 GN=gpm6ba PE=1 SV=1;>tr|F6NGJ2|F6NGJ2_DANRE Glycoprotein M6Ba OS=Danio rerio OX=7955 GN=gpm6ba PE=1 SV=1
A0A0R4IC31;A0A2R8QBS2;F2Z4T4	1555;1465;1492	A0A0R4IC31	A0A0R4IC31	A kinase (PRKA) anchor protein 12b	akap12b	KVSTNQEESRGPDCQKTDAKNVPAKLEAASE	18	23.7182	25.9203	24.4551	24.1795	24.4738	23.867	23.2448	18	18	23.7895	18	0.150522	2.64091	K	3	0.60004	2.35e-05	96.464	85.205	67.136	-0.8827	>tr|A0A0R4IC31|A0A0R4IC31_DANRE A kinase (PRKA) anchor protein 12b OS=Danio rerio OX=7955 GN=akap12b PE=1 SV=1;>tr|A0A2R8QBS2|A0A2R8QBS2_DANRE A kinase (PRKA) anchor protein 12b OS=Danio rerio OX=7955 GN=akap12b PE=1 SV=1;>tr|F2Z4T4|F2Z4T4_DANRE A kinase (
Q502C8;F1QCE3	31;59	Q502C8	Q502C8	Peroxiredoxin 5	prdx5	EEDPGNSLSMAELFSCKRGVLFGVPGAFTPG	18	25.7234	18	25.726	26.204	25.4234	18	25.7182	25.7077	18	18	18	0.285208	2.60849	C	3	0.5	9.34e-53	179.64	166.04	78.645	-0.5499	>tr|Q502C8|Q502C8_DANRE Peroxiredoxin 5 OS=Danio rerio OX=7955 GN=prdx5 PE=1 SV=1;>tr|F1QCE3|F1QCE3_DANRE Peroxiredoxin 5 OS=Danio rerio OX=7955 GN=prdx5 PE=1 SV=1
Q502C8;F1QCE3	32;60	Q502C8	Q502C8	Peroxiredoxin 5	prdx5	EDPGNSLSMAELFSCKRGVLFGVPGAFTPGC	18	25.7234	18	25.726	26.204	25.4234	18	25.7182	25.7077	18	18	18	0.285208	2.60849	K	3	0.5	9.34e-53	179.64	166.04	78.645	-0.5499	>tr|Q502C8|Q502C8_DANRE Peroxiredoxin 5 OS=Danio rerio OX=7955 GN=prdx5 PE=1 SV=1;>tr|F1QCE3|F1QCE3_DANRE Peroxiredoxin 5 OS=Danio rerio OX=7955 GN=prdx5 PE=1 SV=1
F1QPJ6	54	F1QPJ6	F1QPJ6	Zgc:152830	zgc:152830	LKAPLQDYSAVDCCIKDEVVVLRVPGLPGNR	25.2821	25.4394	24.9134	18	23.9134	25.1015	18	24.7846	24.5105	18	18	23.8385	0.192946	2.58604	K	3	0.580892	6.83e-06	79.69	66.652	79.69	0.68758	>tr|F1QPJ6|F1QPJ6_DANRE Zgc:152830 OS=Danio rerio OX=7955 GN=zgc:152830 PE=1 SV=3
A0A0R4IG45;E7FC95;E9QF63;F8W429	76;76;76;76	A0A0R4IG45;E7FC95;E9QF63;F8W429	F8W429	Dynamin 1a	dnm1a	SGIVTRRPLVLQLINCPTEYAEFLHCKGKKF	26.6181	26.189	27.3066	25.0233	26.7771	23.4298	25.6458	26.0793	18	18	26.1253	26.1273	0.181905	2.56101	C	4	0.999764	3.96e-13	112.55	108.55	95.5	1.0694	>tr|A0A0R4IG45|A0A0R4IG45_DANRE Dynamin 1a OS=Danio rerio OX=7955 GN=dnm1a PE=1 SV=1;>tr|E7FC95|E7FC95_DANRE Dynamin 1b OS=Danio rerio OX=7955 GN=dnm1b PE=1 SV=2;>tr|E9QF63|E9QF63_DANRE Dynamin 1b OS=Danio rerio OX=7955 GN=dnm1b PE=1 SV=1;>tr|F8W429|F8W429
B8JJ32	203	B8JJ32	B8JJ32	Sideroflexin	sfxn3	ANCINIPFMRQRELKCGIPVTDAEGKRLGES	25.2785	18	25.2571	25.1833	18	18	18	18	18	24.8191	18	18	0.237852	2.4833	C	3	1	0.000877235	74.611	58.473	74.611	-0.5741	>tr|B8JJ32|B8JJ32_DANRE Sideroflexin OS=Danio rerio OX=7955 GN=sfxn3 PE=1 SV=1
Q6P696	15	Q6P696	Q6P696	Lactoylglutathione lyase	glo1	_MTDQGVTNEAAAAACKEGSSITKDFMMQQT	24.9847	24.5812	25.5696	25.0691	24.9361	24.945	18	24.6649	24.8764	24.4984	25.1795	18	0.116831	2.47774	C	2	0.988893	1.01e-34	192.32	169.2	192.32	0.52111	>tr|Q6P696|Q6P696_DANRE Lactoylglutathione lyase OS=Danio rerio OX=7955 GN=glo1 PE=1 SV=1
F1QNK8;Q7T3H9;A0A0R4IB72;X1WC35	96;119;119;119	F1QNK8	F1QNK8	Putative hydroxypyruvate isomerase	hyi	RIHLMAGRVPAGSERCALALQMEDTFVHNLK	22.8538	23.391	23.3101	23.2679	18	24.5522	18	24.7945	23.9495	18	18	18	0.168857	2.43847	C	3	1	1.77e-11	121.24	107.01	91.969	-0.10317	>tr|F1QNK8|F1QNK8_DANRE Putative hydroxypyruvate isomerase OS=Danio rerio OX=7955 GN=hyi PE=1 SV=2;>sp|Q7T3H9|HYI_DANRE Putative hydroxypyruvate isomerase OS=Danio rerio OX=7955 GN=hyi PE=2 SV=2;>tr|A0A0R4IB72|A0A0R4IB72_DANRE Putative hydroxypyruvate isom
F1QXV8	56	F1QXV8	F1QXV8	Phosphoglycerate kinase	pgk1	KAAVPSIQHCLDNCAKAVVLMSHLGRPDGVP	25.2463	24.9225	25.3101	18	24.7389	18	18	24.8093	18	25.0359	18	18	0.277476	2.39543	K	2	0.584112	2.39e-15	147.12	133.35	121.13	-0.85328	>tr|F1QXV8|F1QXV8_DANRE Phosphoglycerate kinase OS=Danio rerio OX=7955 GN=pgk1 PE=1 SV=1
F1Q7Q1	139	F1Q7Q1	F1Q7Q1	Calcium/calmodulin-dependent protein kinase (CaM kinase) II gamma 1 (Fragment)	camk2g1	AAPTTSTAALAQEACKSLLNKKADGVKHQTN	24.3376	24.2096	24.7846	24.824	24.7645	18	18	23.8385	25.1135	24.2607	18	18	0.236708	2.28458	K	3	0.75303	5.7e-06	81.44	72.948	81.44	0.7031	>tr|F1Q7Q1|F1Q7Q1_DANRE Calcium/calmodulin-dependent protein kinase (CaM kinase) II gamma 1 (Fragment) OS=Danio rerio OX=7955 GN=camk2g1 PE=1 SV=2
B0R198	18	B0R198	B0R198	Voltage-dependent anion channel 3 (Fragment)	vdac3	EKGHKQKGSSETCHHCKPKTCANMAVPPAYA	18	18	26.8019	23.2961	25.6865	23.976	21.2877	21.8152	18	18	21.5309	21.5451	0.217567	2.2636	C	3	0.776415	2.91e-06	117.09	96.506	117.09	-0.12537	>tr|B0R198|B0R198_DANRE Voltage-dependent anion channel 3 (Fragment) OS=Danio rerio OX=7955 GN=vdac3 PE=1 SV=1
A0A2R8QSI1;F6PBL6	143;143	A0A2R8QSI1	A0A2R8QSI1	Uncharacterized protein	cops7a	IHGKLDQRNQQVEVDCSIGRDLGPNELPNIA	24.7695	23.6757	24.3511	24.0105	24.5638	24.3307	24.2463	18	18	23.7995	24.391	23.6865	0.108928	2.26304	C	2	1	0.000166251	114.72	92.08	104.24	-0.62557	>tr|A0A2R8QSI1|A0A2R8QSI1_DANRE Uncharacterized protein OS=Danio rerio OX=7955 PE=4 SV=1;>tr|F6PBL6|F6PBL6_DANRE COP9 constitutive photomorphogenic homolog subunit 7A OS=Danio rerio OX=7955 GN=cops7a PE=4 SV=1
Q8AW07	255	Q8AW07	Q8AW07	Proteasome (Prosome, macropain) 26S subunit, non-ATPase, 12	psmd12	YLSICKHYRAIYDTPCILEDSSKWQQALKSV	24.4425	18	24.3778	24.0526	23.6649	18	23.7695	18	18	18	18	23.214	0.22355	2.25906	C	2	0.998261	0.000301012	93.478	74.854	85.909	-0.83055	>tr|Q8AW07|Q8AW07_DANRE Proteasome (Prosome, macropain) 26S subunit, non-ATPase, 12 OS=Danio rerio OX=7955 GN=psmd12 PE=1 SV=1
Q92051	239	Q92051	Q92051	Carbonic anhydrase	cahz	KFRSLLFSSEGETPCCMVDNYRPPQPLKGRK	27.524	27.6527	28.4629	18	27.8203	27.4938	27.9088	27.9428	24.0772	18	18	27.8799	0.414188	2.19082	C	3	0.999606	1.55e-79	206.34	192.67	69.704	-0.49644	>sp|Q92051|CAHZ_DANRE Carbonic anhydrase OS=Danio rerio OX=7955 GN=cahz PE=1 SV=2
A0A140LH51;A0A140LGY7	1722;1943	A0A140LH51	A0A140LH51	Microtubule-associated protein 1Aa	map1aa	TYTGSNISDQGLQSQCFYKPEWDEDSRLQAE	18	23.7895	24.8336	24.2679	24.391	24.0772	18	18	24.2317	18	24.3578	23.7389	0.237386	2.17181	C	3	0.989863	7.64e-15	120.13	116.36	120.13	-0.38165	>tr|A0A140LH51|A0A140LH51_DANRE Microtubule-associated protein 1Aa OS=Danio rerio OX=7955 GN=map1aa PE=1 SV=2;>tr|A0A140LGY7|A0A140LGY7_DANRE Microtubule-associated protein 1Aa OS=Danio rerio OX=7955 GN=map1aa PE=1 SV=2
A9C3T0	251	A9C3T0	A9C3T0	Protein kinase, cAMP-dependent, regulatory, type II, alpha A	prkar2aa	RLIVKNNAKKRRMYECFIESIPLLKSLELSE	25.9933	18	25.9157	25.2463	25.8858	25.433	18	25.5667	25.5725	18	25.1488	21.2066	0.299886	2.16324	C	2	0.999998	0.00473906	71.933	55.584	71.933	1.2232	>tr|A9C3T0|A9C3T0_DANRE Protein kinase, cAMP-dependent, regulatory, type II, alpha A OS=Danio rerio OX=7955 GN=prkar2aa PE=1 SV=1
Q5TZ66;U3JAS0	88;88	Q5TZ66	Q5TZ66	Synaptosomal-associated protein 25-A	snap25a	DAEKNLNDLGKFCGLCSCPCNKMKSGASKAW	23.976	18	24.3444	23.239	23.2821	18	22.9829	18	18	18	23.2066	18	0.222927	2.10864	C	2	0.975084	0.000144093	84.687	80.171	75.416	-0.39801	>sp|Q5TZ66|SN25A_DANRE Synaptosomal-associated protein 25-A OS=Danio rerio OX=7955 GN=snap25a PE=2 SV=1;>tr|U3JAS0|U3JAS0_DANRE Synaptosomal-associated protein OS=Danio rerio OX=7955 GN=snap25a PE=1 SV=1
Q6NX98	53	Q6NX98	Q6NX98	ST13, Hsp70-interacting protein	st13	MGASIPSPTMNDSSSCKGSCPCDGGAKKAAP	22.4701	23.5869	25.0317	24.3511	25.0317	23.8385	25.5551	18	24.5696	21.2764	18	24.6431	0.190353	2.0443	C	3	0.800132	2.55e-15	121.35	108.2	41.115	-2.1165	>tr|Q6NX98|Q6NX98_DANRE ST13, Hsp70-interacting protein OS=Danio rerio OX=7955 GN=st13 PE=1 SV=1
E9QIR9;Q7ZV96	128;179	E9QIR9;Q7ZV96	Q7ZV96	60S ribosomal protein L10 (Fragment)	rpl10	KIHVSKKYGFTKFNTCDFDNMLAEKRLIPDG	21.7796	24.4488	25.3612	24.6811	24.7492	24.7129	24.8093	24.2535	24.7645	24.1174	18	18	0.209874	1.96469	C	2	0.999984	0.00183533	88.282	72.183	88.282	-0.65874	>tr|E9QIR9|E9QIR9_DANRE 60S ribosomal protein L10 (Fragment) OS=Danio rerio OX=7955 GN=rpl10 PE=1 SV=1;>sp|Q7ZV96|RL10_DANRE 60S ribosomal protein L10 OS=Danio rerio OX=7955 GN=rpl10 PE=2 SV=1
B8JI08;A0A0R4IP01	160;160	B8JI08	B8JI08	Oxoglutarate (alpha-ketoglutarate) dehydrogenase a (lipoamide)	ogdha	AQLDPLGIMDADLDSCVPTDIITSSDKLGFY	24.5345	26.5045	26.4769	26.0955	26.2979	26.0464	26.4008	18	25.0484	22.7056	26.604	25.7286	0.195672	1.91136	C	4	0.999849	3.36e-14	81.28	76.233	77.522	0.31768	>tr|B8JI08|B8JI08_DANRE Oxoglutarate (alpha-ketoglutarate) dehydrogenase a (lipoamide) OS=Danio rerio OX=7955 GN=ogdha PE=1 SV=1;>tr|A0A0R4IP01|A0A0R4IP01_DANRE Oxoglutarate (alpha-ketoglutarate) dehydrogenase a (lipoamide) OS=Danio rerio OX=7955 GN=ogdha
A0A0R4IC31;A0A2R8QBS2;F2Z4T4;A0A2R8Q9F2	1359;1269;1296;1359	A0A0R4IC31;A0A2R8Q9F2	A0A0R4IC31	A kinase (PRKA) anchor protein 12b	akap12b	EEGSSSDKLAASDNVCKDVEETRIVTEKPPK;EEGSSTDKLAASDNVCKDVEETRIVTEKPPK	23.5522	23.4551	18	23.4041	24.5165	18	23.9933	18	18	18	18	24.0609	0.327777	1.81228	C	3	0.746938	0.004165	54.859	36.027	54.859	-0.21833	>tr|A0A0R4IC31|A0A0R4IC31_DANRE A kinase (PRKA) anchor protein 12b OS=Danio rerio OX=7955 GN=akap12b PE=1 SV=1;>tr|A0A2R8QBS2|A0A2R8QBS2_DANRE A kinase (PRKA) anchor protein 12b OS=Danio rerio OX=7955 GN=akap12b PE=1 SV=1;>tr|F2Z4T4|F2Z4T4_DANRE A kinase (
Q7ZVF9;Q7ZVI7;E9QD59	272;272;272	Q7ZVF9;Q7ZVI7	Q7ZVI7	Actin, cytoplasmic 2	actbb	CPEALFQPSFLGMESCGIHETTFNSIMKCDV	26.521	27.341	25.1253	27.3066	27.632	26.5653	18	25.8191	27.509	25.391	26.3324	26.673	0.250255	1.79444	C	3	0.990046	6.85e-169	276.46	249.96	157.24	-1.1372	>sp|Q7ZVF9|ACTB2_DANRE Actin, cytoplasmic 2 OS=Danio rerio OX=7955 GN=actbb PE=2 SV=2;>sp|Q7ZVI7|ACTB1_DANRE Actin, cytoplasmic 1 OS=Danio rerio OX=7955 GN=actba PE=2 SV=2;>tr|E9QD59|E9QD59_DANRE Actin, beta 1 (Fragment) OS=Danio rerio OX=7955 GN=actb1 PE=
F1QGY8	242	F1QGY8	F1QGY8	Glycoprotein M6Bb	gpm6bb	TYNFAVLKFKSREDCCTKF____________	24.0526	23.48	18	18	22.0854	24.5463	18	18	18	24.1488	23.3778	18	0.32736	1.77294	C	2	0.717391	0.00268181	88.134	53.379	61.344	-1.0479	>tr|F1QGY8|F1QGY8_DANRE Glycoprotein M6Bb OS=Danio rerio OX=7955 GN=gpm6bb PE=1 SV=2
F1QGY8	241	F1QGY8	F1QGY8	Glycoprotein M6Bb	gpm6bb	TTYNFAVLKFKSREDCCTKF___________	24.0526	23.48	18	18	22.0854	24.5463	18	18	18	24.1488	23.3778	18	0.32736	1.77294	C	2	0.499986	0.00268181	88.134	53.379	88.134	-1.3201	>tr|F1QGY8|F1QGY8_DANRE Glycoprotein M6Bb OS=Danio rerio OX=7955 GN=gpm6bb PE=1 SV=2
F1R966;A0A286YAZ4;E9QD79;A0A2R8PXZ0;E9QBV1	870;874;856;856;870	F1R966;E9QBV1	E9QBV1	Clathrin heavy chain	cltca	LKLLLPWLEARIHEGCEEPATHNALAKIYID;LKLLLPWLESRIHEGCEEPATHNALAKIYID	24.5522	22.8152	18	24.6209	23.4676	25.5955	18	24.3511	25.5315	24.6096	18	18	0.37465	1.75985	C	3	0.998316	0.00100654	73.576	51.255	64.201	-0.12877	>tr|F1R966|F1R966_DANRE Clathrin heavy chain OS=Danio rerio OX=7955 GN=cltca PE=3 SV=1;>tr|A0A286YAZ4|A0A286YAZ4_DANRE Clathrin heavy chain OS=Danio rerio OX=7955 GN=cltca PE=3 SV=2;>tr|E9QD79|E9QD79_DANRE Clathrin heavy chain OS=Danio rerio OX=7955 GN=clt
A3KQL1	408	A3KQL1	A3KQL1	N-terminal EF-hand calcium-binding protein 2	necab2	TAACKAFQHVKVDTLCQPEAVSTVAVPAAWC	24.8142	25.5463	25.5195	24.6096	25.6431	25.2058	25.002	24.5045	18	23.9672	24.7492	24.6375	0.149336	1.74637	C	3	1	2.19e-09	107.03	102.4	107.03	-1.1527	>tr|A3KQL1|A3KQL1_DANRE N-terminal EF-hand calcium-binding protein 2 OS=Danio rerio OX=7955 GN=necab2 PE=1 SV=2
A5PMV7	377	A5PMV7	A5PMV7	Protein phosphatase 2, regulatory subunit A, beta a	ppp2r1ba	IEHLLPLFLAQLKDECPEVRLNIISNLDCVN	26.965	27.0711	27.1015	26.6458	26.9977	26.9316	26.8264	27.1015	18	27.9088	25.0062	26.7771	0.290226	1.6821	C	3	0.999989	5.27e-189	301	274.5	269.63	0.026001	>tr|A5PMV7|A5PMV7_DANRE Protein phosphatase 2, regulatory subunit A, beta a OS=Danio rerio OX=7955 GN=ppp2r1ba PE=1 SV=1
A1A5X6;A8E4Z3;A4QNW7;R4GEU4	61;61;63;17	A1A5X6;A4QNW7	A4QNW7	Phytanoyl-CoA 2-hydroxylase-interacting protein-like a	phyhipla	EELPVPQNIKISNITCDSFKICWDMDSRSKE;MELPVARNIKISNITCDSFKICWDVDPHSTE	25.019	24.3031	25.1488	24.6918	24.7441	24.4984	18	24.0526	24.6096	24.3444	23.9316	24.0772	0.165699	1.56497	C	2	0.994207	0.0097455	73.951	27.132	73.632	-0.84156	>tr|A1A5X6|A1A5X6_DANRE Phytanoyl-CoA 2-hydroxylase-interacting protein-like a OS=Danio rerio OX=7955 GN=phyhipla PE=2 SV=1;>tr|A8E4Z3|A8E4Z3_DANRE Phytanoyl-CoA 2-hydroxylase-interacting protein-like a OS=Danio rerio OX=7955 GN=phyhipla PE=2 SV=1;>sp|A4QN
F1R5T4;A0A2R8PY24;A0A2R8PY36	391;403;390	F1R5T4	F1R5T4	Fat mass and obesity-associated	fto	GDTARFSSTHRVAQCCTGTLDYIQKRCSEAL	24.7389	23.7077	25.5783	18	25.0317	25.8409	18	24.4362	25.8093	24.6431	22.8576	18	0.429689	1.52522	C	2	0.99999	0.000208135	86.944	66.708	73.296	1.9753	>tr|F1R5T4|F1R5T4_DANRE Fat mass and obesity-associated OS=Danio rerio OX=7955 GN=fto PE=4 SV=2;>tr|A0A2R8PY24|A0A2R8PY24_DANRE Fat mass and obesity associated OS=Danio rerio OX=7955 GN=fto PE=4 SV=1;>tr|A0A2R8PY36|A0A2R8PY36_DANRE Uncharacterized protein
A3KPI6	54	A3KPI6	A3KPI6	Si:ch211-288g17.3	si:ch211-288g17.3	ASSHNARPSKKVDFFCPDIVIKAKVKKRGRP	26.3031	25.9977	27.2077	26.0813	26.1965	26.1565	26.604	25.976	26.533	25.9293	18	26.0588	0.313024	1.47363	C	2	1	4.16e-11	151.99	105.15	140.82	-0.5218	>tr|A3KPI6|A3KPI6_DANRE Si:ch211-288g17.3 OS=Danio rerio OX=7955 GN=si:ch211-288g17.3 PE=4 SV=1
Q6P271	464	Q6P271	Q6P271	Sodium/potassium-transporting ATPase subunit alpha	atp1a3a	GDASESALLKCIELSCGSVKAMRDKNKKVAE	25.8069	25.0813	25.5754	25.7771	18	25.8093	25.3135	18	26.4346	25.5725	18	24.0105	0.490019	1.45313	C	2	0.634039	0.00843988	69.721	24.59	69.721	-0.40318	>tr|Q6P271|Q6P271_DANRE Sodium/potassium-transporting ATPase subunit alpha OS=Danio rerio OX=7955 GN=atp1a3a PE=1 SV=1
A4QNW7	32	A4QNW7	A4QNW7	Phytanoyl-CoA hydroxylase-interacting protein-like	phyhipl	CEDMMKNLSLDAIQLCEREGNKSLDSGIAEM	25.2133	18	24.824	24.6865	24.5926	18	24.6811	18	18	24.2243	23.7695	18	0.489612	1.44023	C	2	1	0.00778883	75.911	47.008	73.927	-0.070225	>sp|A4QNW7|PHIPL_DANRE Phytanoyl-CoA hydroxylase-interacting protein-like OS=Danio rerio OX=7955 GN=phyhipl PE=2 SV=1
F1Q6T0;F1QTK1	1329;1254	F1Q6T0	F1Q6T0	Bassoon (presynaptic cytomatrix protein) b (Fragment)	bsnb	LACCDVVYKLPFAGSCSGPFSQRGKTTPSEP	24.9539	18	25.317	24.7234	24.7995	24.4551	18	18	24.48	24.417	24.558	24.2679	0.44238	1.42101	C	2	1	2.95e-11	149.32	133.23	102.52	-1.2554	>tr|F1Q6T0|F1Q6T0_DANRE Bassoon (presynaptic cytomatrix protein) b (Fragment) OS=Danio rerio OX=7955 GN=bsnb PE=1 SV=3;>tr|F1QTK1|F1QTK1_DANRE Bassoon (presynaptic cytomatrix protein) b OS=Danio rerio OX=7955 GN=bsnb PE=1 SV=3
A0A0R4IGV2;A0A286YB90;A0A2R8RVS3;B0S6H8;A0A2R8Q9H7;Q5TZ25;X1WCJ5;E7F905	125;125;125;125;125;125;153;123	A0A0R4IGV2;Q5TZ25;X1WCJ5	X1WCJ5	Protein tyrosine phosphatase, receptor type, f polypeptide (PTPRF),-interacting protein (liprin), alpha 4	ppfia4	KAERNNTRLLLEHLECLVSRHERSLRMTVVK	25.7338	24.7745	25.2714	25.1174	24.7441	25.3444	25.2926	24.9088	24.5696	25.4769	18	24.4488	0.268035	1.38145	C	2	0.999971	3.54e-05	111.79	85.007	107.53	0.57301	>tr|A0A0R4IGV2|A0A0R4IGV2_DANRE Protein tyrosine phosphatase, receptor type, f polypeptide (PTPRF),-interacting protein (liprin), alpha 4 OS=Danio rerio OX=7955 GN=ppfia4 PE=4 SV=2;>tr|A0A286YB90|A0A286YB90_DANRE Protein tyrosine phosphatase, receptor type
Q7SZP4	170	Q7SZP4	Q7SZP4	Zgc:65851	zgc:65851	RVEELAHEKSQMHLDCVQMNDALERVKDKLD	18	24.5983	24.7995	25.2463	25.2821	24.3239	24.0105	24.6865	24.7338	18	24.604	18	0.463091	1.36921	C	3	0.982877	0.000551637	78.078	66.703	78.078	0.99521	>tr|Q7SZP4|Q7SZP4_DANRE Zgc:65851 OS=Danio rerio OX=7955 GN=zgc:65851 PE=1 SV=1
Q6PC34	185	Q6PC34	Q6PC34	Hippocalcin	hpca	IKGAKSDPSIVRLLQCDPSSASQF_______	18	24.7846	18	25.4738	25.6649	18	18	24.895	18	25.0975	18	18	0.562148	1.3218	C	2	1	6.71e-07	136.53	113.95	136.53	1.4857	>tr|Q6PC34|Q6PC34_DANRE Hippocalcin OS=Danio rerio OX=7955 GN=hpca PE=1 SV=1
F1QZ09	20	F1QZ09	F1QZ09	ATP-citrate synthase	aclya	AISEQTGKEFLYKHICTSASVQNRFRYANVT	24.391	23.7492	18	24.5345	24.2679	18	22.1079	18	24.9933	23.9134	18	18	0.495536	1.32131	C	3	0.954687	0.00339513	58.889	48.785	58.889	-0.0084766	>tr|F1QZ09|F1QZ09_DANRE ATP-citrate synthase OS=Danio rerio OX=7955 GN=aclya PE=3 SV=1
F1QHB8;A0A0R4IRP0;A0A0R4IAF0	89;91;94	F1QHB8	F1QHB8	WW domain-binding protein 4	wbp4	EDLKRLAGHTSGESVCSAKAPAEAPVRKQKK	24.4923	23.6209	24.5696	23.2821	23.5754	18	22.8461	18	24.6649	23.5983	18	22.7307	0.42856	1.28337	C	3	0.969686	0.000833724	63.947	50.528	63.947	-0.47451	>tr|F1QHB8|F1QHB8_DANRE WW domain-binding protein 4 OS=Danio rerio OX=7955 GN=wbp4 PE=1 SV=2;>tr|A0A0R4IRP0|A0A0R4IRP0_DANRE WW domain-binding protein 4 OS=Danio rerio OX=7955 GN=wbp4 PE=1 SV=1;>tr|A0A0R4IAF0|A0A0R4IAF0_DANRE WW domain-binding protein 4 OS
O57474	363	O57474	O57474	Gap junction alpha-1 protein	gja1	PGHELQPLALIDARPCSRASSRMSSRARPDD	25.8858	25.2426	26.0629	25.5926	18	26.3959	25.8764	25.9473	26.3959	18	25.3342	18	0.563081	1.27102	C	4	1	5.53e-19	130.36	103.52	102.07	0.89976	>sp|O57474|CXA1_DANRE Gap junction alpha-1 protein OS=Danio rerio OX=7955 GN=gja1 PE=1 SV=3
A0A140LH42;A0A2R8RSR9;A0A2R8Q170;A0A2R8Q021	18;18;35;22	A0A140LH42	A0A140LH42	Rabphilin 3A homolog (mouse), b	rph3ab	DAVMGTKGVHVQSGPCLGAELTDEEKEIINN	25.4266	26.8504	27.5969	25.3511	27.1015	26.7129	26.9869	26.5898	27.0914	18	26.6181	26.1449	0.418138	1.26807	C	4	1	2.01e-116	233.22	217.23	218.86	0.50771	>tr|A0A140LH42|A0A140LH42_DANRE Rabphilin 3A homolog (mouse), b OS=Danio rerio OX=7955 GN=rph3ab PE=4 SV=1;>tr|A0A2R8RSR9|A0A2R8RSR9_DANRE Rabphilin 3A homolog (mouse), b OS=Danio rerio OX=7955 GN=rph3ab PE=4 SV=1;>tr|A0A2R8Q170|A0A2R8Q170_DANRE Rabphilin
E7F4R9	199	E7F4R9	E7F4R9	Isocitrate dehydrogenase 2 (NADP+), mitochondrial	idh2	VMTKDLAGCIHGLANCKLNEHYVNTTDFLDA	24.6096	23.9316	24.5869	24.8336	24.6595	18	23.9672	23.9134	24.9495	18	18	24.2243	0.480716	1.26113	C	2	0.844041	0.000685882	93.649	72.099	83.137	2.1334	>tr|E7F4R9|E7F4R9_DANRE Isocitrate dehydrogenase 2 (NADP+), mitochondrial OS=Danio rerio OX=7955 GN=idh2 PE=1 SV=2
A0A0R4IKR3;F1R790;A0A2R8QLX3;F1QKF2	48;48;48;48	A0A0R4IKR3;F1QKF2	A0A0R4IKR3	Calcium-transporting ATPase	atp2b2	LMELRSGEAVSKIAECYGDVQGICRRLKTSP	26.0084	23.4676	26.1738	26.0254	25.3444	26.3511	25.7077	25.8118	26.4008	18	25.1757	24.918	0.387946	1.22612	C	2	1	4.95e-07	129.76	105.49	117.93	-2.7474	>tr|A0A0R4IKR3|A0A0R4IKR3_DANRE Calcium-transporting ATPase OS=Danio rerio OX=7955 GN=atp2b2 PE=1 SV=2;>tr|F1R790|F1R790_DANRE Calcium-transporting ATPase OS=Danio rerio OX=7955 GN=atp2b2 PE=1 SV=2;>tr|A0A2R8QLX3|A0A2R8QLX3_DANRE Calcium-transporting ATPas
F1R5T4;A0A2R8PY24;A0A2R8PY36	390;402;389	F1R5T4	F1R5T4	Fat mass and obesity-associated	fto	AGDTARFSSTHRVAQCCTGTLDYIQKRCSEA	24.7389	18	25.5783	18	24.5696	24.9716	18	24.4362	25.5955	24.6431	18	18	0.587978	1.19729	C	2	0.999999	0.000304032	85.837	72.419	73.296	1.9753	>tr|F1R5T4|F1R5T4_DANRE Fat mass and obesity-associated OS=Danio rerio OX=7955 GN=fto PE=4 SV=2;>tr|A0A2R8PY24|A0A2R8PY24_DANRE Fat mass and obesity associated OS=Danio rerio OX=7955 GN=fto PE=4 SV=1;>tr|A0A2R8PY36|A0A2R8PY36_DANRE Uncharacterized protein
F1RAN8	29	F1RAN8	F1RAN8	Rap1 GTPase-GDP dissociation stimulator 1		LSSAGASDSVEGCLDCLLKALAHNNVETSEK	24.4614	24.2535	25.2535	24.0359	25.2535	18	18	25.0233	25.1174	18	23.9406	24.1253	0.527086	1.1752	C	2	0.970236	1.47e-28	166.6	153.44	166.6	0.40849	>tr|F1RAN8|F1RAN8_DANRE Rap1 GTPase-GDP dissociation stimulator 1 OS=Danio rerio OX=7955 PE=1 SV=2
G1K2G0;Q6NW52	171;167	G1K2G0	G1K2G0	Methionine-R-sulfoxide reductase B2, mitochondrial	msrb2	GHVFEDGPDPTGQRFCINSVALNFKPREK__	23.9584	23.7077	24.8764	24.0526	23.8764	23.5983	24.1095	23.4425	24.0772	23.5522	18	23.867	0.265474	1.17023	C	3	1	4.66e-06	118.87	105.86	104.24	0.058651	>tr|G1K2G0|G1K2G0_DANRE Methionine-R-sulfoxide reductase B2, mitochondrial OS=Danio rerio OX=7955 GN=msrb2 PE=1 SV=1;>sp|Q6NW52|MSRB2_DANRE Methionine-R-sulfoxide reductase B2, mitochondrial OS=Danio rerio OX=7955 GN=msrb2 PE=2 SV=1
F1QGL7;Q6DGS3	415;415	F1QGL7;Q6DGS3	F1QGL7	Calcium/calmodulin-dependent protein kinase type II delta 2 chain	camk2d2	QNSEPKQAPNSSVQTCQVINKARKQEIIKVT	18	18	24.0526	23.6865	23.4923	24.0526	22.1301	18	24.4298	23.7286	18	18	0.521518	1.16591	C	2	0.999899	2.86e-05	95.57	74.02	87.447	-0.89844	>tr|F1QGL7|F1QGL7_DANRE Calcium/calmodulin-dependent protein kinase type II delta 2 chain OS=Danio rerio OX=7955 GN=camk2d2 PE=1 SV=2;>sp|Q6DGS3|KC2D2_DANRE Calcium/calmodulin-dependent protein kinase type II delta 2 chain OS=Danio rerio OX=7955 GN=camk2d2
Q6NUY0	138	Q6NUY0	Q6NUY0	Adenylate kinase 4, mitochondrial	ak4	RHRWIHPPSGRVYNMCFNPPRIQGLDDITGE	24.3444	24.3307	24.5045	24.0443	24.317	23.8858	24.3444	23.9495	18	24.0105	23.6865	24.4676	0.284067	1.16136	C	2	1	0.0123043	70.908	61.421	70.908	-2.4604	>tr|Q6NUY0|Q6NUY0_DANRE Adenylate kinase 4, mitochondrial OS=Danio rerio OX=7955 GN=ak4 PE=1 SV=1
F1QHC4;F1Q5F3;E9QCX6;E9QIC9	6;6;6;6	F1QHC4	F1QHC4	Lamin B1	lmnb1	__________MASAACTPAGQQSLSRGTSST	18	18	25.5045	23.0156	24.391	24.8191	24.8997	23.5165	24.5045	18	18	18	0.581608	1.13492	C	2	1	3.08e-08	115.1	102.18	49.595	0.46157	>tr|F1QHC4|F1QHC4_DANRE Lamin B1 OS=Danio rerio OX=7955 GN=lmnb1 PE=1 SV=1;>tr|F1Q5F3|F1Q5F3_DANRE Lamin B1 OS=Danio rerio OX=7955 GN=lmnb1 PE=1 SV=1;>tr|E9QCX6|E9QCX6_DANRE Lamin B1 (Fragment) OS=Danio rerio OX=7955 GN=lmnb1 PE=1 SV=1;>tr|E9QIC9|E9QIC9_DA
Q9DDT0	99	Q9DDT0	Q9DDT0	Ferritin	fth1a	KPEKDEWGSGVEALECALQLEKSVNHSLLEL	18	18	24.867	18	22.391	23.1612	23.5404	18	18	18	22.1734	18	0.510658	1.11757	C	4	0.996509	5.59e-05	57.802	44.194	57.802	-0.41521	>tr|Q9DDT0|Q9DDT0_DANRE Ferritin OS=Danio rerio OX=7955 GN=fth1a PE=1 SV=1
B3DI16;A0A2R8RHQ9;A0A0R4IEQ0;F6PAM1	285;328;326;285	B3DI16	B3DI16	Gna11 protein	gna11a	ILFLNKKDLLEEKILCSHLVDYFPEFDGPQN	24.7543	18	24.1642	25.0813	25.3545	18	24.8764	24.9043	24.8811	18	18	18	0.609554	1.11542	C	3	0.5	4.32e-16	118.51	106.29	61.437	-1.4602	>tr|B3DI16|B3DI16_DANRE Gna11 protein OS=Danio rerio OX=7955 GN=gna11a PE=1 SV=1;>tr|A0A2R8RHQ9|A0A2R8RHQ9_DANRE Uncharacterized protein OS=Danio rerio OX=7955 GN=gna11a PE=1 SV=1;>tr|A0A0R4IEQ0|A0A0R4IEQ0_DANRE Guanine nucleotide-binding protein (G protei
B3DI16;A0A2R8RHQ9;A0A0R4IEQ0;F6PAM1	287;330;328;287	B3DI16	B3DI16	Gna11 protein	gna11a	FLNKKDLLEEKILCSHLVDYFPEFDGPQNDA	24.7543	18	24.1642	25.0813	25.3545	18	24.8764	24.9043	24.8811	18	18	18	0.609554	1.11542	H	3	0.5	4.32e-16	118.51	106.29	61.437	-1.4602	>tr|B3DI16|B3DI16_DANRE Gna11 protein OS=Danio rerio OX=7955 GN=gna11a PE=1 SV=1;>tr|A0A2R8RHQ9|A0A2R8RHQ9_DANRE Uncharacterized protein OS=Danio rerio OX=7955 GN=gna11a PE=1 SV=1;>tr|A0A0R4IEQ0|A0A0R4IEQ0_DANRE Guanine nucleotide-binding protein (G protei
Q6NX86;X1WFI9;X1WDG2;X1WHQ3	22;22;22;38	Q6NX86;X1WFI9	Q6NX86	High mobility group box 1a	hmgb1a	KPRGKMSSYAYFVQTCREEHKKKHPEASVNF;KPRGKMSSYAYFVQTCREEHKKKHPEATVNF	23.2448	23.0658	24.3376	18	23.7895	22.9777	23.7182	18	18	23.3239	23.3239	22.4775	0.468505	1.09532	C	2	1	0.000978431	92.856	31.746	92.856	-1.4877	>tr|Q6NX86|Q6NX86_DANRE High mobility group box 1a OS=Danio rerio OX=7955 GN=hmgb1a PE=1 SV=1;>tr|X1WFI9|X1WFI9_DANRE High mobility group box 1b OS=Danio rerio OX=7955 GN=hmgb1b PE=1 SV=1;>tr|X1WDG2|X1WDG2_DANRE High mobility group box 1b OS=Danio rerio OX
A8KBR8	35	A8KBR8	A8KBR8	Glutathione S-transferase mu tandem duplicate 2	gstm.2	LLEYTGTKYEEKLYSCGEAPNYDRSCWLNDK	25.7155	24.5463	25.7389	23.8858	24.5926	24.3239	25.4769	24.0105	25.632	18	24.7895	24.4551	0.396973	1.07315	C	2	1	7.23e-07	136.27	127.86	67.997	-0.50421	>tr|A8KBR8|A8KBR8_DANRE Glutathione S-transferase mu tandem duplicate 2 OS=Danio rerio OX=7955 GN=gstm.2 PE=1 SV=1
A0A2R8QI45;F1RBS8;F1QTE3	592;631;655	A0A2R8QI45	A0A2R8QI45	Adducin 2 (beta)	add2	PSKSPSKKKKKFKAPCFLKKSKKQKEKAET_	22.538	18	23.0359	22.9513	23.5983	22.7077	23.2477	22.4676	22.5662	22.867	18	18	0.488917	0.94711	C	3	0.99929	0.00321159	79.713	46.197	75.738	0.33589	>tr|A0A2R8QI45|A0A2R8QI45_DANRE Adducin 2 (beta) OS=Danio rerio OX=7955 GN=add2 PE=4 SV=1;>tr|F1RBS8|F1RBS8_DANRE Adducin 2 (beta) OS=Danio rerio OX=7955 GN=add2 PE=4 SV=3;>tr|F1QTE3|F1QTE3_DANRE Adducin 2 (beta) OS=Danio rerio OX=7955 GN=add2 PE=4 SV=3
F1R3J9;F1QFJ1	203;237	F1R3J9	F1R3J9	Protein arginine methyltransferase 1	prmt1	YKIHWWENVYGFDMSCIKEVAITEPLVDVVD	23.7594	18	24.1253	18	22.0854	23.3376	18	18	23.4676	19.8921	21.6096	22.6693	0.543606	0.944844	C	3	0.903864	0.00146097	62.104	53.762	62.104	0.32828	>tr|F1R3J9|F1R3J9_DANRE Protein arginine methyltransferase 1 OS=Danio rerio OX=7955 GN=prmt1 PE=1 SV=1;>tr|F1QFJ1|F1QFJ1_DANRE Protein arginine methyltransferase 1 (Fragment) OS=Danio rerio OX=7955 GN=prmt1 PE=1 SV=6
B0R198	19	B0R198	B0R198	Voltage-dependent anion channel 3 (Fragment)	vdac3	KGHKQKGSSETCHHCKPKTCANMAVPPAYAD	23.5983	20.417	18	19.4736	23.0224	20.0951	18	18	23.8576	23.1871	18	18	0.539573	0.926959	K	4	0.864175	1.73e-06	116.19	90.076	46.88	-0.21993	>tr|B0R198|B0R198_DANRE Voltage-dependent anion channel 3 (Fragment) OS=Danio rerio OX=7955 GN=vdac3 PE=1 SV=1
F1R0L3;A0A0R4IXH3	237;237	F1R0L3	F1R0L3	Zgc:153240	zgc:153240	SLQGLVQEDTTTASLCKAISEDSHTNLIINC	18	23.4551	24.0526	23.0854	23.7594	18	23.6649	23.5165	23.9933	18	18	18	0.63177	0.862946	C	2	0.904271	1.05e-30	153.21	119.37	153.21	0.092821	>tr|F1R0L3|F1R0L3_DANRE Zgc:153240 OS=Danio rerio OX=7955 GN=zgc:153240 PE=4 SV=1;>tr|A0A0R4IXH3|A0A0R4IXH3_DANRE Zgc:153240 OS=Danio rerio OX=7955 GN=zgc:153240 PE=4 SV=2
A0A2R8RME9;E7FEG8;Q568I9	184;184;185	A0A2R8RME9;Q568I9	Q568I9	Uncharacterized protein	si:ch73-60h1.1	GLSKIIDEQVTMKTVCGTPGYCAPEILRGNA;GLSKIVDDQVTMKTVCGTPGYCAPEILRGCA	24.2961	18	23.48	23.6865	22.7307	23.7286	24.3511	23.6757	24.2243	22.8034	18	18	0.614465	0.811207	C	2	1	1.22e-05	89.911	59.974	85.006	1.0125	>tr|A0A2R8RME9|A0A2R8RME9_DANRE Uncharacterized protein OS=Danio rerio OX=7955 PE=4 SV=1;>tr|E7FEG8|E7FEG8_DANRE Si:ch73-60h1.1 OS=Danio rerio OX=7955 GN=si:ch73-60h1.1 PE=3 SV=1;>tr|Q568I9|Q568I9_DANRE Calcium/calmodulin-dependent protein kinase IV OS=Dan
F1QCR7	277	F1QCR7	F1QCR7	Neurofilament, medium polypeptide a	nefma	GHSTQNLQQVEDWFMCRYSKLTEAAEQNKSA	27.7517	28.2445	28.5862	29.1459	29.0813	28.1556	27.4785	28.2625	28.2625	27.673	27.8974	27.5463	0.0362902	0.640847	C	3	1	3.4e-137	263.31	251.3	85.737	1.4967	>tr|F1QCR7|F1QCR7_DANRE Neurofilament, medium polypeptide a OS=Danio rerio OX=7955 GN=nefma PE=1 SV=1
Q52PJ7;A0A2R8Q5K7;F1Q5V8	519;545;531	Q52PJ7	Q52PJ7	Collapsin response mediator protein 5.1	dpysl5a	KKDLGPADGDMNPRPCTRHGGVRDLHESSFS	28.6216	28.2714	28.9456	28.726	28.7031	28.9231	28.0813	27.7389	28.8974	27.8445	28.1937	27.8741	0.0138713	0.593486	C	3	1	3.21e-06	95.57	79.629	77.746	-0.7031	>tr|Q52PJ7|Q52PJ7_DANRE Collapsin response mediator protein 5.1 OS=Danio rerio OX=7955 GN=dpysl5a PE=1 SV=1;>tr|A0A2R8Q5K7|A0A2R8Q5K7_DANRE Dihydropyrimidinase-like 5a OS=Danio rerio OX=7955 GN=dpysl5a PE=1 SV=1;>tr|F1Q5V8|F1Q5V8_DANRE Dihydropyrimidinase-
A8E5F3	41	A8E5F3	A8E5F3	Glyoxalase domain-containing 4	glod4	VLGMKILRHEEFEEGCKATCNGPYDGKWSKT	25.6237	24.217	25.3545	25.1795	24.8904	24.7492	24.2607	23.7796	25.8741	25.1719	23.7995	23.7286	0.203842	0.566656	C	2	0.99546	1.87e-07	155.42	120.13	155.42	0.13224	>tr|A8E5F3|A8E5F3_DANRE Glyoxalase domain-containing 4 OS=Danio rerio OX=7955 GN=glod4 PE=1 SV=1
X1WH50	606	X1WH50	X1WH50	Si:ch211-137a8.4	si:ch211-137a8.4	KTCPKDGKILSQDGKCDTVNAVAQSEKKAGN	26.4008	25.7415	26.9869	26.3135	26.2481	26.0609	25.0732	25.1214	26.4041	26.4202	25.6891	25.6568	0.0838083	0.564484	C	2	1	1.14e-65	237.53	213.41	124.48	-0.087429	>tr|X1WH50|X1WH50_DANRE Si:ch211-137a8.4 OS=Danio rerio OX=7955 GN=si:ch211-137a8.4 PE=1 SV=1
Q6PBZ5;A2BHD5	97;71	Q6PBZ5	Q6PBZ5	Allograft inflammatory factor 1-like	aif1l	THLQMKKMISEVTGGCSDTINYRDFVKMMLG	23.848	24.2961	24.6153	18	24.4862	18	24.3645	23.4425	24.1565	22.0821	18	18	0.773008	0.533315	C	2	1	0.000918789	65.467	54.521	59.345	4.4383	>tr|Q6PBZ5|Q6PBZ5_DANRE Allograft inflammatory factor 1-like OS=Danio rerio OX=7955 GN=aif1l PE=1 SV=1;>tr|A2BHD5|A2BHD5_DANRE Allograft inflammatory factor 1-like OS=Danio rerio OX=7955 GN=aif1l PE=1 SV=1
F1QPB0;F1R2E4	349;176	F1QPB0	F1QPB0	5'-nucleotidase domain-containing 1	nt5dc1	IVEEMEGEGVPRADGCPSNSSSGGPSEGPVE	24.5225	24.2535	18	24.5045	24.2961	24.5463	23.7492	23.5522	18	24.3307	24.019	23.2821	0.721452	0.53162	C	2	1	2.29e-18	136.68	118.67	86.539	-0.67127	>tr|F1QPB0|F1QPB0_DANRE 5'-nucleotidase domain-containing 1 OS=Danio rerio OX=7955 GN=nt5dc1 PE=4 SV=1;>tr|F1R2E4|F1R2E4_DANRE 5'-nucleotidase domain-containing 1 (Fragment) OS=Danio rerio OX=7955 GN=nt5dc1 PE=4 SV=2
B0UXK7;Q5XJA8	40;40	B0UXK7	B0UXK7	Microtubule-associated protein 2 (Fragment)	map2	PGGHGENGFSSSYRTCQPGAGSATYAKENGF	26.2589	25.5983	26.5433	25.7286	25.9157	25.604	24.8576	24.9406	26.3629	25.7945	25.4831	25.0609	0.0960443	0.524899	C	2	1	6.58e-05	116.19	91.35	83.53	0.79472	>tr|B0UXK7|B0UXK7_DANRE Microtubule-associated protein 2 (Fragment) OS=Danio rerio OX=7955 GN=map2 PE=4 SV=1;>tr|Q5XJA8|Q5XJA8_DANRE Microtubule-associated protein 2 OS=Danio rerio OX=7955 GN=map2 PE=2 SV=1
Q5TZI1	23	Q5TZI1	Q5TZI1	Reticulon	rtn1b	AADSTKMEGFWSSWKCQAMELLYWRDLKKSG	27.1795	27.4862	27.4154	27.7771	26.6998	27.4629	27.3662	26.6865	27.6931	26.4645	26.8019	25.8694	0.116262	0.523201	C	2	1	0.000875911	112.83	79.745	112.83	-1.9169	>tr|Q5TZI1|Q5TZI1_DANRE Reticulon OS=Danio rerio OX=7955 GN=rtn1b PE=1 SV=1
B7ZD39	270	B7ZD39	B7ZD39	Pyrophosphatase (inorganic) 1b	ppa1b	FCCSADEAKAVVDGSCACGDASPIPTSVDKW	25.317	24.918	25.7619	24.9847	25.002	25.3307	24.6918	24.2961	25.3975	24.4234	24.7594	24.6209	0.0285547	0.520855	C	2	0.999997	2.89e-85	225.08	207.52	60.621	-2.9875	>tr|B7ZD39|B7ZD39_DANRE Pyrophosphatase (inorganic) 1b OS=Danio rerio OX=7955 GN=ppa1b PE=1 SV=1
F1QSQ6	55	F1QSQ6	F1QSQ6	DIRAS family, GTP-binding RAS-like 1a	diras1a	VEDTYRQVISCDKSVCTLEITDTTGSHQFPA	24.976	24.6757	25.2643	25.2096	25.3066	25.0062	24.8142	24.604	24.9803	24.1719	24.4234	24.417	0.00842072	0.50459	C	3	1	4.33e-10	108.71	92.694	108.71	-0.85853	>tr|F1QSQ6|F1QSQ6_DANRE DIRAS family, GTP-binding RAS-like 1a OS=Danio rerio OX=7955 GN=diras1a PE=1 SV=1
F6NQC4;F8W4I3	8;8	F6NQC4	F6NQC4	Neurogranin (protein kinase C substrate, RC3) a	nrgna	________MDCRNEGCSQPQDEDIMDIPLDD	26.1871	27.1015	26.8504	26.9869	26.4057	26.7389	26.3545	26.0233	26.5898	25.9672	26.1965	26.1253	0.0150857	0.502319	C	2	1	6.52e-52	172.2	166.54	139.47	0.4676	>tr|F6NQC4|F6NQC4_DANRE Neurogranin (protein kinase C substrate, RC3) a OS=Danio rerio OX=7955 GN=nrgna PE=4 SV=1;>tr|F8W4I3|F8W4I3_DANRE Neurogranin (protein kinase C substrate, RC3) a OS=Danio rerio OX=7955 GN=nrgna PE=4 SV=1
Q7ZUI4	75	Q7ZUI4	Q7ZUI4	Thioredoxin	zgc:56493	DVDDAQDVAQSCEIKCMPTFHFYKNGKKLDD	27.9146	27.7517	28.6898	27.726	27.9484	27.7958	27.6998	27.2535	28.6931	26.8385	27.5682	26.9539	0.163209	0.469877	C	3	1	0.00122428	85.676	78.702	85.676	-0.35345	>tr|Q7ZUI4|Q7ZUI4_DANRE Thioredoxin OS=Danio rerio OX=7955 GN=zgc:56493 PE=1 SV=1
A0A140LH51;A0A140LGY7	1393;1614	A0A140LH51	A0A140LH51	Microtubule-associated protein 1Aa	map1aa	EADRLISDYSAKSTSCSLGQSTFGTKEVMAG	25.7129	25.8288	26.3031	24.9088	25.9955	25.9428	25.341	25.0401	26.3695	25.8215	23.976	25.3745	0.253501	0.461571	C	2	1	3.23e-08	138.21	107.73	100.19	-2.2657	>tr|A0A140LH51|A0A140LH51_DANRE Microtubule-associated protein 1Aa OS=Danio rerio OX=7955 GN=map1aa PE=1 SV=2;>tr|A0A140LGY7|A0A140LGY7_DANRE Microtubule-associated protein 1Aa OS=Danio rerio OX=7955 GN=map1aa PE=1 SV=2
Q7ZSY6;P52722	32;32	Q7ZSY6	Q7ZSY6	Metallothionein-2	mt2	TCKCTNCQCTTCKKSCCSCCPSGCSKCASGC	18	24.6431	23.4676	24.1719	25.5638	22.5356	22.8858	23.1441	24.5983	24.604	22.5333	18	0.774101	0.436093	C	2	0.999204	1.34e-05	110.38	108.82	70.089	-1.3358	>sp|Q7ZSY6|MT2_DANRE Metallothionein-2 OS=Danio rerio OX=7955 GN=mt2 PE=2 SV=1;>sp|P52722|MT1_DANRE Metallothionein-1 OS=Danio rerio OX=7955 GN=mt PE=3 SV=1
E7F2G0;I3IT67	280;260	E7F2G0	E7F2G0	Calcium/calmodulin-dependent protein kinase II alpha	camk2a	ALKHPWISHRSTVASCMHRQETVECLKKFNA	25.8788	25.6125	25.867	25.4298	25.2856	25.6458	25.2856	25.2096	26.5696	25.3066	24.3031	24.5105	0.241374	0.422408	C	2	0.990563	0.00312367	109.29	92.377	109.29	-0.45109	>tr|E7F2G0|E7F2G0_DANRE Calcium/calmodulin-dependent protein kinase II alpha OS=Danio rerio OX=7955 GN=camk2a PE=1 SV=2;>tr|I3IT67|I3IT67_DANRE Calcium/calmodulin-dependent protein kinase II alpha (Fragment) OS=Danio rerio OX=7955 GN=camk2a PE=4 SV=1
F6NI63	187	F6NI63	F6NI63	Si:dkey-30j22.11	vsnl1a	KEAAKSDPSIVLLLQCDLQK___________	23.3239	23.3376	24.1565	23.6971	24.3778	23.2066	24.9271	25.5255	18	21.7223	24.317	25.0854	0.734477	0.420366	C	3	0.999957	3.17e-10	134.4	116.44	134.4	0.24234	>tr|F6NI63|F6NI63_DANRE Si:dkey-30j22.11 OS=Danio rerio OX=7955 GN=vsnl1a PE=1 SV=1
Q6P3J2	58	Q6P3J2	Q6P3J2	Rho GDP dissociation inhibitor (GDI) alpha	arhgdia	DDESLRKYKEALLGSCAVAADPNAPNVQVTR	25.7363	24.4923	25.1527	25.1095	25.317	24.3307	24.5926	24.3645	24.9977	24.5696	24.9043	24.2463	0.125723	0.410589	C	2	1	1.61e-67	197.85	172.27	151.89	-0.85025	>tr|Q6P3J2|Q6P3J2_DANRE Rho GDP dissociation inhibitor (GDI) alpha OS=Danio rerio OX=7955 GN=arhgdia PE=1 SV=1
A0A140LH51;A0A140LGY7	1761;1982	A0A140LH51	A0A140LH51	Microtubule-associated protein 1Aa	map1aa	SVPPATQKDTLPRDLCGASSTLEFEKQYYEE	25.5638	25.3943	25.7312	25.9316	25.9977	25.1795	25.228	24.4676	25.2499	25.3679	25.5492	25.5105	0.0789237	0.404148	C	2	1	0.000449324	102.9	84.7	92.65	-2.0099	>tr|A0A140LH51|A0A140LH51_DANRE Microtubule-associated protein 1Aa OS=Danio rerio OX=7955 GN=map1aa PE=1 SV=2;>tr|A0A140LGY7|A0A140LGY7_DANRE Microtubule-associated protein 1Aa OS=Danio rerio OX=7955 GN=map1aa PE=1 SV=2
E7FEH9	41	E7FEH9	E7FEH9	Proliferation and apoptosis adaptor protein 15	pea15	ACKEDIPEEQSNSIACSRDWFSYLEKNDKLA	27.5754	27.0609	27.7645	26.4122	26.1449	27.0914	26.7895	25.6811	27.5014	26.8741	25.9847	26.9203	0.332797	0.383026	C	3	1	5.61e-28	157.88	152.21	148.85	-0.87591	>tr|E7FEH9|E7FEH9_DANRE Proliferation and apoptosis adaptor protein 15 OS=Danio rerio OX=7955 GN=pea15 PE=1 SV=1
A0A140LG64	543	A0A140LG64	A0A140LG64	Transporter (Fragment)	slc6a11b	SADLRMRGHVASRGPCAINDADAKMRADGKI	27.5609	28.2308	27.9595	28.3536	27.5754	28.2262	27.0813	27.4314	28.8711	28.2399	27.2262	26.7645	0.306119	0.381998	C	2	1	1.17e-05	132.17	95.79	132.17	-1.2968	>tr|A0A140LG64|A0A140LG64_DANRE Transporter (Fragment) OS=Danio rerio OX=7955 GN=slc6a11b PE=1 SV=1
E7FBR8	105	E7FBR8	E7FBR8	Complexin 2	cplx2	AEGSLTRPKKAIPAGCGDDEEEEESIVDTVM	26.3031	26.9203	25.902	26.1095	26.7129	26.6458	26.3359	26.5507	26.4815	25.4425	25.989	25.7466	0.186682	0.341216	C	2	1	1.62e-69	205.9	198.34	108.96	-0.53819	>tr|E7FBR8|E7FBR8_DANRE Complexin 2 OS=Danio rerio OX=7955 GN=cplx2 PE=1 SV=3
F1QQQ6	16	F1QQQ6	F1QQQ6	Pyridoxamine 5'-phosphate oxidase	pnpo	MDLSNMRKTYKSDQECFEENQLASLDPIKQF	23.867	18	24.6649	24.0105	24.6595	18	24.417	18	23.848	18	23.7695	23.155	0.857261	0.335402	C	2	1	4.24e-13	119.38	108.76	119.38	-0.74361	>tr|F1QQQ6|F1QQQ6_DANRE Pyridoxamine 5'-phosphate oxidase OS=Danio rerio OX=7955 GN=pnpo PE=1 SV=1
Q8JH70	349	Q8JH70	Q8JH70	Fructose-bisphosphate aldolase C-B	aldocb	ANGLAAQGKYVSSGTCGAAGQSLYVANHAY_	29.4254	29.2239	29.6747	29.2376	29.3196	28.9174	29.1604	29.1361	29.2054	28.8234	28.8294	28.6492	0.0373514	0.33246	C	3	1	3.03e-254	342.02	320.21	160.82	0.16676	>sp|Q8JH70|ALDCB_DANRE Fructose-bisphosphate aldolase C-B OS=Danio rerio OX=7955 GN=aldocb PE=2 SV=1
F1QQQ6	41	F1QQQ6	F1QQQ6	Pyridoxamine 5'-phosphate oxidase	pnpo	DPIKQFGSWFDQATKCPEVGEANAMCLATAT	25.1214	25.1332	25.4645	25.558	25.2607	25.3342	25.1449	24.5754	25.5638	24.9316	25.0975	24.6153	0.0809906	0.323911	C	2	1	1.01e-13	135.38	99.756	92.897	-2.2833	>tr|F1QQQ6|F1QQQ6_DANRE Pyridoxamine 5'-phosphate oxidase OS=Danio rerio OX=7955 GN=pnpo PE=1 SV=1
A0A140LH51;A0A140LGY7	1106;1327	A0A140LH51	A0A140LH51	Microtubule-associated protein 1Aa	map1aa	TYKVCGKTKYKEERECTFLDEEYSQEAKPLK	24.9316	25.1371	25.3811	25.0691	18	25.0443	24.5285	24.3376	24.7796	25.1135	18	24.8717	0.847922	0.322055	C	4	0.999988	0.000736591	54.668	44.225	54.668	0.77076	>tr|A0A140LH51|A0A140LH51_DANRE Microtubule-associated protein 1Aa OS=Danio rerio OX=7955 GN=map1aa PE=1 SV=2;>tr|A0A140LGY7|A0A140LGY7_DANRE Microtubule-associated protein 1Aa OS=Danio rerio OX=7955 GN=map1aa PE=1 SV=2
A5PMG4	4	A5PMG4	A5PMG4	Adenosylhomocysteinase	ahcyl1	____________MTDCGEDAKLEATKQASKE	25.391	25.0894	25.8834	25.7389	25.5165	18	25.1527	24.9271	18	25.3877	25.0443	25.1871	0.857198	0.320088	C	2	0.999998	7.89e-05	111.07	99.364	98.253	1.0255	>tr|A5PMG4|A5PMG4_DANRE Adenosylhomocysteinase OS=Danio rerio OX=7955 GN=ahcyl1 PE=1 SV=1
Q5U386;A0A2R8RKS6	166;166	Q5U386	Q5U386	Protein phosphatase 1A, magnesium dependent, alpha isoform	ppm1bb	SRAGQVRFSTQDHKPCNPREKERIQNAGGSV	25.8457	24.4984	25.5869	25.1527	24.9495	25.6292	24.8142	24.217	25.5135	25.1908	25.1908	24.8288	0.275328	0.317859	C	3	0.94352	0.000299232	91.961	61.756	41.684	2.193	>tr|Q5U386|Q5U386_DANRE Protein phosphatase 1A, magnesium dependent, alpha isoform OS=Danio rerio OX=7955 GN=ppm1bb PE=1 SV=1;>tr|A0A2R8RKS6|A0A2R8RKS6_DANRE Uncharacterized protein OS=Danio rerio OX=7955 PE=3 SV=1
B0UXI4	155	B0UXI4	B0UXI4	Synapsin I	syn1	SVDIEAIRSGNKITKCIKPDFVLVRQHAFSM	26.4923	26.4186	27.1507	26.6998	26.53	26.4645	26.2909	26.1604	26.673	26.1681	26.452	26.1115	0.0508195	0.316675	C	3	0.999983	6.34e-06	125.97	103.84	121.6	-0.51203	>tr|B0UXI4|B0UXI4_DANRE Synapsin I OS=Danio rerio OX=7955 GN=syn1 PE=1 SV=1
A8E5J9;A2CEA5;F6NMS7;A2CEA4;Q7ZUN7	312;312;312;312;317	A8E5J9;Q7ZUN7	Q7ZUN7	Ckmt2 protein	ckmt2b	GWEFMWNERLGYILTCPSNLGTGLRAGVHVN;GWEFMWNERLGYILTCPSNLGTGLRAGVHVR	27.2077	27.0914	27.2077	27.1507	27.6251	26.9203	27.5315	26.8741	26.9428	26.8858	27.0813	26.1075	0.190034	0.296657	C	2	1	9.4e-05	89.484	45.937	73.726	-0.06868	>tr|A8E5J9|A8E5J9_DANRE Ckmt2 protein OS=Danio rerio OX=7955 GN=ckmt2b PE=1 SV=1;>tr|A2CEA5|A2CEA5_DANRE Creatine kinase, mitochondrial 2 (Sarcomeric) (Fragment) OS=Danio rerio OX=7955 GN=ckmt2b PE=1 SV=1;>tr|F6NMS7|F6NMS7_DANRE Creatine kinase, mitochondr
Q6YI49	153	Q6YI49	Q6YI49	Ubiquitin carboxyl-terminal hydrolase	uchl1	HDAVADEGQCRPEADKVNFHFITFVNVNGRL	18	22.895	18	25.1908	18	24.6918	24.0772	23.3645	18	18	18	23.5638	0.880572	0.295344	K	4	0.651962	1.03e-05	71.148	64.501	71.148	0.19965	>tr|Q6YI49|Q6YI49_DANRE Ubiquitin carboxyl-terminal hydrolase OS=Danio rerio OX=7955 GN=uchl1 PE=1 SV=1
A1L1T3	110	A1L1T3	A1L1T3	Solute carrier family 32 (GABA vesicular transporter), member 1	slc32a1	DGTGPPPSASKDGGLCSEIGNPDKPRITAWE	23.417	23.9495	23.48	24.141	18	18	23.5165	22.6562	18	23.9672	23.155	18	0.868808	0.282097	C	3	0.99999	0.000328976	77.068	66.715	77.068	0.71259	>tr|A1L1T3|A1L1T3_DANRE Solute carrier family 32 (GABA vesicular transporter), member 1 OS=Danio rerio OX=7955 GN=slc32a1 PE=1 SV=1
X1WDB0;A0A2R8QI85;A0A2R8QJ64	2277;2046;2046	X1WDB0	X1WDB0	Microtubule-associated protein 1Ab	map1ab	SEILTETKPTSITLLCSDSQTSGVDGQHETL	27.7645	27.1015	27.9814	27.8385	28.019	26.9869	27.673	27.4394	27.1604	27.3578	27.1604	27.3992	0.241747	0.250255	C	4	1	1.43e-162	252.78	243.74	252.78	1.0455	>tr|X1WDB0|X1WDB0_DANRE Microtubule-associated protein 1Ab OS=Danio rerio OX=7955 GN=map1ab PE=1 SV=1;>tr|A0A2R8QI85|A0A2R8QI85_DANRE Microtubule-associated protein 1Ab OS=Danio rerio OX=7955 GN=map1ab PE=1 SV=1;>tr|A0A2R8QJ64|A0A2R8QJ64_DANRE Microtubule-
F1R9E8	422	F1R9E8	F1R9E8	Glutamate decarboxylase 2	gad2	VREEGLMQSCNQMQACYLFQQDKHYDLQYDT	18	24.5165	24.0935	25.0275	24.3712	24.7695	24.8288	24.0854	24.3031	18	23.9316	24.2096	0.879614	0.236625	C	3	0.999911	1.11e-06	83.701	79.797	83.701	-1.5628	>tr|F1R9E8|F1R9E8_DANRE Glutamate decarboxylase 2 OS=Danio rerio OX=7955 GN=gad2 PE=1 SV=1
A0A2R8Q6T7	507	A0A2R8Q6T7	A0A2R8Q6T7	Dihydropyrimidinase like 2		AELRGVPRGLYDGPVCEVTVTPKVMTPVTSG	27.5315	27.1115	27.3745	27.1214	27.3239	27.0609	27.2714	26.8623	27.4785	27.0914	26.7771	26.673	0.153115	0.228313	C	2	1	3.19e-18	164.7	149.15	158.89	0.70235	>tr|A0A2R8Q6T7|A0A2R8Q6T7_DANRE Dihydropyrimidinase like 2 OS=Danio rerio OX=7955 PE=1 SV=1
Q6DHG4	91	Q6DHG4	Q6DHG4	Complexin 2	cplx2l	REVAEAEEAAAMEQACEGSMTRPKKAVPSGC	26.8504	27.4629	27.6595	27.7517	27.8974	27.4862	27.7453	27.1312	27.8858	26.8142	27.0609	27.1115	0.344882	0.226539	C	3	0.999959	3.47e-81	217.98	198.29	213.72	-0.55679	>tr|Q6DHG4|Q6DHG4_DANRE Complexin 2 OS=Danio rerio OX=7955 GN=cplx2l PE=2 SV=1
Q6P972	282	Q6P972	Q6P972	Tubulin alpha chain	tuba2	FPLATYAPVISAEKACHEQLSVSEITNACFE	25.7568	25.9157	25.8599	26.7517	25.5165	25.4008	25.7024	26.2874	25.848	25.1293	25.452	25.4234	0.394795	0.226513	C	3	0.5	1.11e-136	259.6	249.52	177.03	-0.21901	>tr|Q6P972|Q6P972_DANRE Tubulin alpha chain OS=Danio rerio OX=7955 GN=tuba2 PE=1 SV=1
Q6P972	283	Q6P972	Q6P972	Tubulin alpha chain	tuba2	PLATYAPVISAEKACHEQLSVSEITNACFEP	25.7568	25.9157	25.8599	26.7517	25.5165	25.4008	25.7024	26.2874	25.848	25.1293	25.452	25.4234	0.394795	0.226513	H	3	0.5	1.11e-136	259.6	249.52	177.03	-0.21901	>tr|Q6P972|Q6P972_DANRE Tubulin alpha chain OS=Danio rerio OX=7955 GN=tuba2 PE=1 SV=1
Q7ZU96;A0A0R4IJT8	248;248	Q7ZU96	Q7ZU96	Cct8 protein	cct8	SVKDAKIAVFSCPFDCTVTETKGTVLIKNAD	23.6649	24.3778	18	18	23.3101	23.1961	18	18	23.2679	23.3101	23.3376	23.2821	0.89348	0.225229	C	2	0.984403	0.00220249	61.265	52.538	61.265	0.036865	>tr|Q7ZU96|Q7ZU96_DANRE Cct8 protein OS=Danio rerio OX=7955 GN=cct8 PE=1 SV=1;>tr|A0A0R4IJT8|A0A0R4IJT8_DANRE Chaperonin-containing TCP1, subunit 8 (theta) OS=Danio rerio OX=7955 GN=cct8 PE=1 SV=1
E7F039	345	E7F039	E7F039	PHD finger protein 24	phf24	AQTSWFQKTNKESQSCNVSISHVGPISESSP	25.0105	24.4041	24.5638	24.6486	24.317	18	23.9043	18	24.8142	24.4041	24.3578	24.1332	0.887661	0.221735	C	3	0.999988	1.5e-21	130.57	124.48	130.57	0.21977	>tr|E7F039|E7F039_DANRE PHD finger protein 24 OS=Danio rerio OX=7955 GN=phf24 PE=4 SV=3
Q6PBW8	214	Q6PBW8	Q6PBW8	Lysophospholipase II	lypla2	ENITFRTYPGLMHSSCPQEMSAVKDFIEKQL	25.2643	25.5667	25.4298	25.5165	25.6757	18	25.8433	25.2426	25.7568	24.4984	24.8288	18	0.905125	0.213861	C	3	0.894983	0.00565159	53.554	40.714	45.916	0.1793	>tr|Q6PBW8|Q6PBW8_DANRE Lysophospholipase II OS=Danio rerio OX=7955 GN=lypla2 PE=1 SV=1
A0A0R4ICQ1;A6XCT1	334;321	A0A0R4ICQ1;A6XCT1	A6XCT1	NDRG family member 4	ndrg4	TSAGSVDGSRNRACTHSDSSEGVGQVSHTME	26.3135	26.8974	26.7645	26.6458	26.5359	26.8385	26.6181	25.9495	27.2625	26.2785	26.2732	26.3427	0.322938	0.211857	H	3	0.580581	5.76e-68	197.72	194.29	197.72	-0.47523	>tr|A0A0R4ICQ1|A0A0R4ICQ1_DANRE NDRG family member 4 OS=Danio rerio OX=7955 GN=ndrg4 PE=1 SV=1;>tr|A6XCT1|A6XCT1_DANRE NDRG family member 4 OS=Danio rerio OX=7955 GN=ndrg4 PE=1 SV=1
A4QNW7	17	A4QNW7	A4QNW7	Phytanoyl-CoA hydroxylase-interacting protein-like	phyhipl	EVPRVGHSISSPTSPCEDMMKNLSLDAIQLC	24.2821	24.6811	18	24.9803	18	24.4551	24.3031	24.3511	18	23.976	24.5345	18	0.917072	0.205663	C	3	0.997684	0.00055072	79.346	72.289	71.781	-0.21719	>sp|A4QNW7|PHIPL_DANRE Phytanoyl-CoA hydroxylase-interacting protein-like OS=Danio rerio OX=7955 GN=phyhipl PE=2 SV=1
B0V1F9	191	B0V1F9	B0V1F9	Carbonic anhydrase VIII	ca8	VLQDLQYKGKTKIIPCFNPNTLLPDPLLRDY	27.976	27.141	27.2262	26.8264	27.0401	27.3578	26.7895	27.6931	27.2262	27.1984	26.506	26.976	0.416192	0.19639	C	2	1	3.82e-13	130.27	113.74	70.944	-0.44832	>tr|B0V1F9|B0V1F9_DANRE Carbonic anhydrase VIII OS=Danio rerio OX=7955 GN=ca8 PE=1 SV=1
B0R198	23	B0R198	B0R198	Voltage-dependent anion channel 3 (Fragment)	vdac3	QKGSSETCHHCKPKTCANMAVPPAYADLGKS	27.4629	27.3494	27.4314	27.5682	27.6389	27.3153	27.6458	27.0711	27.5389	26.8741	27.391	27.1115	0.184525	0.188964	C	2	1	7.98e-13	133.28	120.75	124.68	1.0627	>tr|B0R198|B0R198_DANRE Voltage-dependent anion channel 3 (Fragment) OS=Danio rerio OX=7955 GN=vdac3 PE=1 SV=1
X1WDB0;A0A2R8QI85;A0A2R8QJ64	1876;1645;1645	X1WDB0	X1WDB0	Microtubule-associated protein 1Ab	map1ab	KAVEIPSKPDEESIECQIYEKKDELSISKSV	26.5419	26.2188	26.6865	27.0609	26.7895	26.5285	26.4908	26.4567	26.4536	26.3528	26.5898	26.3612	0.153694	0.186877	C	3	0.999682	5.58e-19	131.82	113.59	131.82	-0.18669	>tr|X1WDB0|X1WDB0_DANRE Microtubule-associated protein 1Ab OS=Danio rerio OX=7955 GN=map1ab PE=1 SV=1;>tr|A0A2R8QI85|A0A2R8QI85_DANRE Microtubule-associated protein 1Ab OS=Danio rerio OX=7955 GN=map1ab PE=1 SV=1;>tr|A0A2R8QJ64|A0A2R8QJ64_DANRE Microtubule-
Q6PBK9;A0A2R8QA71;A0A2R8Q8M1	95;105;105	Q6PBK9	Q6PBK9	Novel protein (Zgc:73360)	prdx6	KWSEDILAFNQDKACCPMPFPIIADDKRELS	26.1833	25.6458	27.4394	26.0443	26.5898	26.6865	26.6458	26.632	25.7441	25.848	26.4567	26.1738	0.559057	0.181425	C	3	1	1.67e-08	125.97	113.82	89.136	-0.091733	>tr|Q6PBK9|Q6PBK9_DANRE Novel protein (Zgc:73360) OS=Danio rerio OX=7955 GN=prdx6 PE=1 SV=1;>tr|A0A2R8QA71|A0A2R8QA71_DANRE Peroxiredoxin 6 OS=Danio rerio OX=7955 GN=prdx6 PE=1 SV=1;>tr|A0A2R8Q8M1|A0A2R8Q8M1_DANRE Uncharacterized protein OS=Danio rerio OX=
A0A286Y8X9;A2CE51	40;41	A0A286Y8X9	A0A286Y8X9	Eukaryotic translation elongation factor 2b	eef2b	AHVDHGKSTLTDSLVCKAGIIASARAGETRF	25.5315	24.9584	25.0772	25.0484	25.1871	25.0359	25.1449	24.9539	25.2785	25.0148	24.976	24.4234	0.259195	0.174493	C	2	0.889632	0.0028475	90.142	55.21	88.134	-1.08	>tr|A0A286Y8X9|A0A286Y8X9_DANRE Eukaryotic translation elongation factor 2b OS=Danio rerio OX=7955 GN=eef2b PE=4 SV=2;>tr|A2CE51|A2CE51_DANRE Eukaryotic translation elongation factor 2,-like 2 OS=Danio rerio OX=7955 GN=eef2l2 PE=4 SV=1
A0A2R8QMC2;F1QC70;Q4KMC8	352;346;346	A0A2R8QMC2;F1QC70	F1QC70	Fructose-bisphosphate aldolase	aldoca	RAEINSLASQGKYTVCGDSSGATGLSHYLSS;TNLINSLASQGKYTVCGDSSGATGLSHYLSS	27.019	27.7581	27.611	26.8504	26.5898	27.341	27.7517	27.8682	26.726	26.726	26.4202	26.726	0.621162	0.158542	C	2	1	1.24e-187	301.19	289.06	201.9	-0.14942	>tr|A0A2R8QMC2|A0A2R8QMC2_DANRE Fructose-bisphosphate aldolase OS=Danio rerio OX=7955 PE=3 SV=1;>tr|F1QC70|F1QC70_DANRE Fructose-bisphosphate aldolase OS=Danio rerio OX=7955 GN=aldoca PE=3 SV=1;>sp|Q4KMC8|ALDCA_DANRE Fructose-bisphosphate aldolase C-A OS=D
A3KPW8;Q5TZ35	187;187	A3KPW8;Q5TZ35	Q5TZ35	Hippocalcin-like 4 (Fragment)	hpcal4	KEAAKSDPSIVLLLQCDMQK___________	24.7895	25.1371	25.433	18	24.7846	25.3975	25.4923	25.6375	24.7024	24.48	18	24.317	0.929341	0.152092	C	2	0.999987	7.68e-25	176.56	134.94	174.24	-0.82953	>tr|A3KPW8|A3KPW8_DANRE Hippocalcin-like 4 (Fragment) OS=Danio rerio OX=7955 GN=hpcal4 PE=1 SV=1;>tr|Q5TZ35|Q5TZ35_DANRE Visinin-like 1a OS=Danio rerio OX=7955 GN=vsnl1a PE=1 SV=2
Q7ZVB2;A0A0R4IJU2;B0S7W5	336;336;336	Q7ZVB2	Q7ZVB2	Aldehyde dehydrogenase family 9 member A1-A	aldh9a1a	EVVKRTKAISVGDPLCEGTRMGALISKPHME	27.5165	27.3662	27.8682	27.3494	27.341	27.6527	27.524	27.0401	27.6458	27.4234	27.3494	27.217	0.255889	0.14904	C	2	1	0.00185954	88.075	77.129	71.933	0.15806	>sp|Q7ZVB2|A9A1A_DANRE Aldehyde dehydrogenase family 9 member A1-A OS=Danio rerio OX=7955 GN=aldh9a1a PE=2 SV=1;>tr|A0A0R4IJU2|A0A0R4IJU2_DANRE Aldehyde dehydrogenase 9 family, member A1a, tandem duplicate 1 OS=Danio rerio OX=7955 GN=aldh9a1a.1 PE=1 SV=1;>
D4P8S0;X1WDZ6;E7F578	413;532;306	D4P8S0;X1WDZ6	X1WDZ6	Synaptotagmin 7	syt7b	KDKRVEKKKTVTIKRCLNPVFNESFPFDVPA;KDKRVEKKKTVVMKRCLNPVFNESFPFDVPA	26.275	27.0401	27.726	27.5754	27.3066	27.2803	27.3324	27.0505	26.341	26.9869	27.2077	27.391	0.580775	0.148987	C	3	1	2.43e-34	156.08	145.93	104.38	0.25633	>tr|D4P8S0|D4P8S0_DANRE Synaptotagmin 7 OS=Danio rerio OX=7955 GN=syt7b PE=2 SV=1;>tr|X1WDZ6|X1WDZ6_DANRE Synaptotagmin VIIa (Fragment) OS=Danio rerio OX=7955 GN=syt7a PE=4 SV=1;>tr|E7F578|E7F578_DANRE Synaptotagmin VIIa OS=Danio rerio OX=7955 GN=syt7a PE=
A1L1U1	503	A1L1U1	A1L1U1	Striatin, calmodulin-binding protein	strn	TLKMWNLQKTAPTKKCAALDVEPIYTFRAHR	25.4457	25.4138	25.5075	24.9495	25.317	25.0894	25.275	25.4953	25.4707	24.1095	25.2961	25.2096	0.544293	0.144439	C	2	1	0.000549847	100.22	85.791	57.106	1.718	>tr|A1L1U1|A1L1U1_DANRE Striatin, calmodulin-binding protein OS=Danio rerio OX=7955 GN=strn PE=1 SV=1
X1WDB0;A0A2R8QI85;A0A2R8QJ64	2914;2683;2683	X1WDB0	X1WDB0	Microtubule-associated protein 1Ab	map1ab	SLKEEESPTMDLPCLKKDEYMEVSDRMTHAT	25.7645	25.5195	26.3273	27.1984	18	24.4105	26.0894	25.6971	25.6125	24.945	26.019	18	0.940748	0.14286	K	3	0.532725	1.3e-30	150.11	142.68	67.496	0.6221	>tr|X1WDB0|X1WDB0_DANRE Microtubule-associated protein 1Ab OS=Danio rerio OX=7955 GN=map1ab PE=1 SV=1;>tr|A0A2R8QI85|A0A2R8QI85_DANRE Microtubule-associated protein 1Ab OS=Danio rerio OX=7955 GN=map1ab PE=1 SV=1;>tr|A0A2R8QJ64|A0A2R8QJ64_DANRE Microtubule-
A0A2R8PV58;F1QPL7;B0S5E3;B0S5E2	76;104;84;101	A0A2R8PV58	A0A2R8PV58	Uncharacterized protein	pcca	VDSSAVHVKMADEAVCVGPAPTSKSYLNMDA	24.0443	24.1015	18	25.0443	24.6375	24.239	24.3975	24.1015	25.0275	18	23.867	23.8576	0.930105	0.135908	C	2	0.999991	1.98e-07	119.45	109.17	119.45	-0.53247	>tr|A0A2R8PV58|A0A2R8PV58_DANRE Uncharacterized protein OS=Danio rerio OX=7955 PE=4 SV=1;>tr|F1QPL7|F1QPL7_DANRE Propionyl-CoA carboxylase subunit alpha (Fragment) OS=Danio rerio OX=7955 GN=pcca PE=4 SV=1;>tr|B0S5E3|B0S5E3_DANRE Propionyl-CoA carboxylase s
A0A0R4IYF8;Q6NYP6;A0A286Y912;A0A2R8QDD8;B8A4G3	229;229;229;229;57	A0A0R4IYF8	A0A0R4IYF8	Protein phosphatase, Mg2+/Mn2+-dependent, 1Aa	ppm1aa	GKGPTEQLVSPEPEVCAIERSEAEDEFIVLA	18	24.1095	25.0526	24.6486	25.2058	24.9088	24.4425	24.5522	24.8385	18	24.6649	24.7492	0.944814	0.113008	C	2	1	1.74e-21	143.46	126.22	117.65	0.09538	>tr|A0A0R4IYF8|A0A0R4IYF8_DANRE Protein phosphatase, Mg2+/Mn2+-dependent, 1Aa OS=Danio rerio OX=7955 GN=ppm1aa PE=1 SV=2;>tr|Q6NYP6|Q6NYP6_DANRE Protein phosphatase type 2C alpha 2 OS=Danio rerio OX=7955 GN=ppm1aa PE=1 SV=1;>tr|A0A286Y912|A0A286Y912_DANRE
F1R9E8	86	F1R9E8	F1R9E8	Glutamate decarboxylase 2	gad2	SCGCNKPCNCSKATACFSDLYSTDLLPALDG	24.2317	26.1312	25.7517	26.3393	24.2679	24.3511	25.8264	25.5841	25.3511	22.8987	24.48	26.2607	0.865138	0.111986	C	2	1	5.84e-48	175.65	152.62	168.64	-0.62034	>tr|F1R9E8|F1R9E8_DANRE Glutamate decarboxylase 2 OS=Danio rerio OX=7955 GN=gad2 PE=1 SV=1
Q6PBW7;E9QHH0;A0A0R4IJ49	49;49;55	Q6PBW7	Q6PBW7	Ribosomal protein S19	rps19	WVDIVKLAKHKELAPCDENWFYIRAASTVRH	24.8623	24.7995	25.0359	24.8528	24.7182	24.976	24.9225	25.1527	24.5983	24.3101	24.9406	24.6865	0.438198	0.105667	C	2	1	2.84e-44	194.77	173.11	89.43	0.19201	>tr|Q6PBW7|Q6PBW7_DANRE Ribosomal protein S19 OS=Danio rerio OX=7955 GN=rps19 PE=1 SV=1;>tr|E9QHH0|E9QHH0_DANRE Ribosomal protein S19 OS=Danio rerio OX=7955 GN=rps19 PE=1 SV=1;>tr|A0A0R4IJ49|A0A0R4IJ49_DANRE Ribosomal protein S19 OS=Danio rerio OX=7955 GN=
X1WDB0;A0A2R8QI85;A0A2R8QJ64	2670;2439;2439	X1WDB0	X1WDB0	Microtubule-associated protein 1Ab	map1ab	SGQSVNVDDNVLAFECTAKTDLVSSKPLVVS	18	25.1565	25.1565	25.0609	24.7745	18	18	24.7695	24.9316	18	24.7182	25.1055	0.961058	0.103955	C	3	0.757655	4.75e-06	59.818	56.542	59.818	-1.7579	>tr|X1WDB0|X1WDB0_DANRE Microtubule-associated protein 1Ab OS=Danio rerio OX=7955 GN=map1ab PE=1 SV=1;>tr|A0A2R8QI85|A0A2R8QI85_DANRE Microtubule-associated protein 1Ab OS=Danio rerio OX=7955 GN=map1ab PE=1 SV=1;>tr|A0A2R8QJ64|A0A2R8QJ64_DANRE Microtubule-
Q9DDU5;Q50LC6	194;194	Q9DDU5	Q9DDU5	Glutathione S-transferase pi	gstp1	VDKISARPKVKALLECENFKKLPINGNGKQ_	24.3101	23.417	23.867	23.7995	23.7182	24.4298	23.9672	23.632	24.4425	23.7995	23.7594	23.3376	0.652025	0.100568	C	1	1	0.000237505	144.09	95.528	144.09	0.0033884	>tr|Q9DDU5|Q9DDU5_DANRE Glutathione S-transferase pi OS=Danio rerio OX=7955 GN=gstp1 PE=1 SV=1;>tr|Q50LC6|Q50LC6_DANRE Glutathione S-transferase pi 2 OS=Danio rerio OX=7955 GN=gstp2 PE=1 SV=1
F1QJX7	106	F1QJX7	F1QJX7	GNAS complex locus	gnas	IVTAMSVLVPPVQLACPANKFRIDYILNLAN	23.9134	26.2481	18	25.3645	18	18	18	25.8019	25.002	24.1488	18	18	0.967247	0.0955556	C	3	0.858187	4.83e-22	129.02	119.08	129.02	1.1977	>tr|F1QJX7|F1QJX7_DANRE GNAS complex locus OS=Danio rerio OX=7955 GN=gnas PE=1 SV=1
A0A2R8QFM8	28	A0A2R8QFM8	A0A2R8QFM8	Uncharacterized protein		LLIKGAKIVNDDQSFCADIYMEDGLIKQIGE	23.3239	24.2096	23.6971	18	23.4425	24.217	25.5285	25.5463	18	18	24.8385	24.4041	0.958555	0.0954577	C	2	1	9.01e-34	161.47	150.49	161.47	0.41205	>tr|A0A2R8QFM8|A0A2R8QFM8_DANRE Uncharacterized protein OS=Danio rerio OX=7955 PE=4 SV=1
Q6NYS4;E9QEY5	101;101	Q6NYS4	Q6NYS4	Phosphatidylethanolamine binding protein	pebp1	HFLVVNVKGNDVSSGCVMSDYVGAGPPKGTG	25.9606	26.4409	26.9539	26.4999	26.1194	25.1293	26.6181	26.1814	26.4024	25.1719	26.189	26.002	0.787773	0.0898946	C	3	1	9.71e-85	229.51	208.27	104.84	-0.34441	>tr|Q6NYS4|Q6NYS4_DANRE Phosphatidylethanolamine binding protein OS=Danio rerio OX=7955 GN=pebp1 PE=1 SV=1;>tr|E9QEY5|E9QEY5_DANRE Phosphatidylethanolamine-binding protein 1 OS=Danio rerio OX=7955 GN=pebp1 PE=1 SV=1
B0R198	16	B0R198	B0R198	Voltage-dependent anion channel 3 (Fragment)	vdac3	MSEKGHKQKGSSETCHHCKPKTCANMAVPPA	23.5983	20.417	18	19.4736	18	20.0951	18	18	23.8576	23.1871	18	18	0.951479	0.0898886	H	4	0.640173	0.00375676	56.936	42.756	48.467	0.051186	>tr|B0R198|B0R198_DANRE Voltage-dependent anion channel 3 (Fragment) OS=Danio rerio OX=7955 GN=vdac3 PE=1 SV=1
Q1LY10;G1K2S3	27;27	Q1LY10	Q1LY10	Fibronectin type III and SPRY domain-containing protein 1	fsd1	ITTLALKNEEIQNFICSLKQSLENLEANSNR	18	23.3645	23.848	18	22.8764	18	24.217	18	23.7895	21.5592	18	18	0.960405	0.0872176	C	2	0.96961	0.00110099	101.33	63.726	101.33	-0.80805	>sp|Q1LY10|FSD1_DANRE Fibronectin type III and SPRY domain-containing protein 1 OS=Danio rerio OX=7955 GN=fsd1 PE=3 SV=1;>tr|G1K2S3|G1K2S3_DANRE Fibronectin type III and SPRY domain-containing protein 1 OS=Danio rerio OX=7955 GN=fsd1 PE=4 SV=1
E7FC95;E9QF63	343;343	E7FC95;E9QF63	E7FC95	Dynamin 1b	dnm1b	ALLQMVQQFAVDFEKCIEGSGDQVDTVELSG	24.1174	23.9584	18	23.8191	24.4041	18	24.0935	23.9584	18	23.8858	24.0443	18	0.977172	0.0528491	C	2	1	3.54e-22	145.88	118.12	136.43	0.36491	>tr|E7FC95|E7FC95_DANRE Dynamin 1b OS=Danio rerio OX=7955 GN=dnm1b PE=1 SV=2;>tr|E9QF63|E9QF63_DANRE Dynamin 1b OS=Danio rerio OX=7955 GN=dnm1b PE=1 SV=1
A8KBR8	182	A8KBR8	A8KBR8	Glutathione S-transferase mu tandem duplicate 2	gstm.2	RMFEPACLDDFKNLRCFLDHFENLEKIAEYM	25.6622	25.1527	26.4346	23.9043	25.0772	18	25.673	24.3444	25.9694	18	25.2535	24.8904	0.992585	0.016717	C	3	1	3.73e-05	117.95	88.645	101.71	-0.16038	>tr|A8KBR8|A8KBR8_DANRE Glutathione S-transferase mu tandem duplicate 2 OS=Danio rerio OX=7955 GN=gstm.2 PE=1 SV=1
Q6DHG4	106	Q6DHG4	Q6DHG4	Complexin 2	cplx2l	CEGSMTRPKKAVPSGCGDDDEEENIMDTVMK	25.8312	26.0233	26.4394	26.7517	26.4394	25.9606	26.417	25.9473	26.6595	25.4073	26.4488	26.5754	0.994792	-0.00162824	C	2	1	1.79e-68	197.46	191.79	89.663	-1.7375	>tr|Q6DHG4|Q6DHG4_DANRE Complexin 2 OS=Danio rerio OX=7955 GN=cplx2l PE=2 SV=1
B8JIS8	182	B8JIS8	B8JIS8	Glutathione S-transferase mu, tandem duplicate 1	gstm.1	RMFEPACLDDFKNLRCFLDHFESLEKIAEYM	28.8203	28.1214	28.9088	27.7195	28.4629	28.7129	28.7988	28.2847	28.976	28.1507	28.5014	28.0505	0.991211	-0.00271606	C	2	1	1.06e-46	224.42	120.2	198.81	0.27827	>tr|B8JIS8|B8JIS8_DANRE Glutathione S-transferase mu, tandem duplicate 1 OS=Danio rerio OX=7955 GN=gstm.1 PE=4 SV=1
F1RDA6;A0A2R8RNT6	558;593	F1RDA6	F1RDA6	INO80 complex subunit D-B	ndufs1	KNPPKVLFLLGADAGCITRADLPKDSFIVYQ	25.8997	18	25.6096	18	25.7568	25.2499	25.9361	18	26.1908	24.6757	26.0711	18	0.979832	-0.0596215	C	2	1	0.0041362	67.136	9.3485	59.709	0.48747	>tr|F1RDA6|F1RDA6_DANRE INO80 complex subunit D-B OS=Danio rerio OX=7955 GN=ndufs1 PE=1 SV=1;>tr|A0A2R8RNT6|A0A2R8RNT6_DANRE INO80 complex subunit D-B OS=Danio rerio OX=7955 GN=ino80db PE=1 SV=1
Q6NX98	54	Q6NX98	Q6NX98	ST13, Hsp70-interacting protein	st13	GASIPSPTMNDSSSCKGSCPCDGGAKKAAPK	22.4701	23.5869	25.0317	24.3511	25.0317	18	25.5551	18	24.5696	21.2764	25.1488	24.6431	0.942652	-0.120241	K	2	0.835738	2.55e-15	121.35	108.2	94.384	0.40123	>tr|Q6NX98|Q6NX98_DANRE ST13, Hsp70-interacting protein OS=Danio rerio OX=7955 GN=st13 PE=1 SV=1
B0V0Y4;A0A2R8RTM3	141;142	B0V0Y4	B0V0Y4	Paralemmin 1b	palm1b	QNSKKQITGIEAKLQCTNPDAAIENASAEHP	26.5595	26.3844	27.1795	27.1115	26.7771	25.7415	27.341	26.8019	26.9203	25.1214	27.217	27.217	0.728089	-0.144176	C	3	1	1.24e-40	163.46	129.25	148.1	-1.0141	>tr|B0V0Y4|B0V0Y4_DANRE Paralemmin 1b OS=Danio rerio OX=7955 GN=palm1b PE=4 SV=1;>tr|A0A2R8RTM3|A0A2R8RTM3_DANRE Paralemmin 1b OS=Danio rerio OX=7955 GN=palm1b PE=4 SV=1
B0R068;A0A0R4IJ10	677;679	B0R068	B0R068	Sodium/potassium-transporting ATPase subunit alpha	atp1a1b	AKACVVHGGDLKDLSCEQLDDILKHHTEIVF	29.0057	27.7195	28.9259	29.4012	28.4938	28.9344	28.5463	29.4746	29.6881	28.2979	29.0813	28.5969	0.554412	-0.200768	C	2	1	1.75e-81	220.63	204.57	109.6	-0.61735	>tr|B0R068|B0R068_DANRE Sodium/potassium-transporting ATPase subunit alpha OS=Danio rerio OX=7955 GN=atp1a1b PE=1 SV=1;>tr|A0A0R4IJ10|A0A0R4IJ10_DANRE Sodium/potassium-transporting ATPase subunit alpha OS=Danio rerio OX=7955 GN=atp1a1a.1 PE=1 SV=2
Q90Z40	48	Q90Z40	Q90Z40	Guanine nucleotide-binding protein subunit gamma	gng3	KVSKAAADLMAYCDAHACEDPLITPVPTSEN	25.239	25.1332	18	18	18	25.8409	25.9606	25.4583	26.0338	18	18	18	0.933406	-0.206598	H	3	0.537611	4.53e-10	109.25	105.04	88.394	-0.16236	>tr|Q90Z40|Q90Z40_DANRE Guanine nucleotide-binding protein subunit gamma OS=Danio rerio OX=7955 GN=gng3 PE=2 SV=1
F1R3Q3;A0A0R4IPQ7	47;47	F1R3Q3	F1R3Q3	Septin 6	sept6	SMPDQLVNKSVNHGFCFNILCVGETGLGKST	23.7492	25.2463	26.0084	24.7895	25.8044	24.4551	25.7543	25.6891	24.848	23.7492	25.2714	26.0338	0.667259	-0.215495	C	3	0.988297	5.02e-09	100.28	89.421	100.28	-0.5745	>tr|F1R3Q3|F1R3Q3_DANRE Septin 6 OS=Danio rerio OX=7955 GN=sept6 PE=1 SV=1;>tr|A0A0R4IPQ7|A0A0R4IPQ7_DANRE Septin 6 OS=Danio rerio OX=7955 GN=sept6 PE=1 SV=2
X1WDB0;A0A2R8QI85;A0A2R8QJ64	2691;2460;2460	X1WDB0	X1WDB0	Microtubule-associated protein 1Ab	map1ab	LVSSKPLVVSTEEEECMVRSQKIFAEEEDDF	18	25.3645	18	25.7945	25.2243	18	26.6458	25.1015	18	18	26.0609	18	0.924555	-0.237461	C	3	1	6.17e-08	95.361	87.609	95.361	-0.35074	>tr|X1WDB0|X1WDB0_DANRE Microtubule-associated protein 1Ab OS=Danio rerio OX=7955 GN=map1ab PE=1 SV=1;>tr|A0A2R8QI85|A0A2R8QI85_DANRE Microtubule-associated protein 1Ab OS=Danio rerio OX=7955 GN=map1ab PE=1 SV=1;>tr|A0A2R8QJ64|A0A2R8QJ64_DANRE Microtubule-
F1QIL6	516	F1QIL6	F1QIL6	Acyl-CoA dehydrogenase family, member 9	acad9	PSLTESAKMFEQNAACFGSTVEGLLYRYGKT	18	22.1886	18	21.0292	18	22.8913	24.1174	18	21.0224	18	18	23.211	0.805634	-0.373634	C	2	1	2.18e-05	92.474	86.945	92.474	-1.5825	>tr|F1QIL6|F1QIL6_DANRE Acyl-CoA dehydrogenase family, member 9 OS=Danio rerio OX=7955 GN=acad9 PE=1 SV=1
Q92051	238	Q92051	Q92051	Carbonic anhydrase	cahz	AKFRSLLFSSEGETPCCMVDNYRPPQPLKGR	27.524	27.6527	24.604	27.8682	24.9406	18	27.9088	27.9428	24.0772	18	27.4707	27.8799	0.845262	-0.448351	C	3	0.999606	3.67e-79	203.71	177.59	69.704	-0.49644	>sp|Q92051|CAHZ_DANRE Carbonic anhydrase OS=Danio rerio OX=7955 GN=cahz PE=1 SV=2
Q1RLT1	249	Q1RLT1	Q1RLT1	GMP reductase	gmpr2	AGADFVMLGGMLAGHCESGGEVIEKNGKKYK	22.9441	18	25.6264	23.9584	24.4488	18	24.6918	25.8647	18	18	24.7077	24.6209	0.814661	-0.484533	C	3	0.781708	0.000140994	89.723	77.275	89.723	-1.4673	>tr|Q1RLT1|Q1RLT1_DANRE GMP reductase OS=Danio rerio OX=7955 GN=gmpr2 PE=1 SV=1
A0A2R8RPV5;E7FFM0	156;156	A0A2R8RPV5	A0A2R8RPV5	Microtubule-associated protein 6b	map6b	GDHPWIPKPTAAAAPCKAESKFSKHEQAAAE	18	18	18	26.3239	26.2133	26.1352	25.341	18	26.2188	23.417	18	25.3511	0.804609	-0.609261	C	4	0.928338	0.000120276	73.688	66.556	65.022	0.17959	>tr|A0A2R8RPV5|A0A2R8RPV5_DANRE Microtubule-associated protein 6b OS=Danio rerio OX=7955 GN=map6b PE=4 SV=1;>tr|E7FFM0|E7FFM0_DANRE Microtubule-associated protein 6b OS=Danio rerio OX=7955 GN=map6b PE=4 SV=1
E1AZA5;F1Q4T8;E1AZA4	176;176;176	E1AZA5	E1AZA5	Potassium voltage-gated channel, Shaw-related subfamily, member 3a	kcnc3a	DPALTGGADGDLKRLCLQEDGRNPSRWSTWQ	18	23.7995	18	24.6431	23.8858	18	23.1658	18	24.0772	24.3307	23.3645	18	0.684546	-0.768331	C	3	1	0.00148397	64.121	26.941	64.121	-0.18319	>tr|E1AZA5|E1AZA5_DANRE Potassium voltage-gated channel, Shaw-related subfamily, member 3a OS=Danio rerio OX=7955 GN=kcnc3a PE=2 SV=1;>tr|F1Q4T8|F1Q4T8_DANRE Potassium voltage-gated channel, Shaw-related subfamily, member 3a OS=Danio rerio OX=7955 GN=kcnc3
A0A0J9YJB9;F1QD11	175;175	A0A0J9YJB9	A0A0J9YJB9	Bromodomain adjacent to zinc finger domain, 1A (Fragment)	baz1a	IVISDSDDEPTVTSPKTPSNGKKKKAINPSS	18	25.6348	18	25.3135	26.2768	25.7286	18	24.8623	25.7619	24.7745	24.5812	25.8409	0.698845	-0.811194	K	3	0.999995	0.00613894	52.769	27.151	52.769	-1.4282	>tr|A0A0J9YJB9|A0A0J9YJB9_DANRE Bromodomain adjacent to zinc finger domain, 1A (Fragment) OS=Danio rerio OX=7955 GN=baz1a PE=1 SV=3;>tr|F1QD11|F1QD11_DANRE Bromodomain adjacent to zinc finger domain, 1A OS=Danio rerio OX=7955 GN=baz1a PE=1 SV=2
F6NX32;E7FDZ2	428;432	F6NX32	F6NX32	Glutamate decarboxylase 1a	gad1a	ILVREKGLLQGCNSMCAGYLFQPDKQYDVTY	18	18	18	24.2821	25.275	24.1642	24.4862	18	24.4676	18	24.2961	23.9134	0.657936	-0.907012	C	3	0.99479	1.91e-05	83.944	80.164	83.944	-0.14298	>tr|F6NX32|F6NX32_DANRE Glutamate decarboxylase 1a OS=Danio rerio OX=7955 GN=gad1a PE=3 SV=1;>tr|E7FDZ2|E7FDZ2_DANRE Glutamate decarboxylase 1a OS=Danio rerio OX=7955 GN=gad1a PE=3 SV=4
Q6YI49	147	Q6YI49	Q6YI49	Ubiquitin carboxyl-terminal hydrolase	uchl1	KAIQETHDAVADEGQCRPEADKVNFHFITFV	24.632	24.1253	18	24.6153	18	24.1488	24.239	24.1488	18	24.4614	24.4984	23.7995	0.594364	-0.937604	C	3	0.979628	4.14e-05	67.928	62.537	60.332	-0.05214	>tr|Q6YI49|Q6YI49_DANRE Ubiquitin carboxyl-terminal hydrolase OS=Danio rerio OX=7955 GN=uchl1 PE=1 SV=1
A0A0R4ITI5;A0A0R4IHZ5;A0A0R4ITR2;F6PBZ5;Q6NUZ3;F1QY96;Q6NYJ5	98;104;98;104;96;160;97	A0A0R4ITI5;Q6NUZ3;Q6NYJ5	Q6NUZ3	Heterogeneous nuclear ribonucleoprotein R	hnrnpr	KDSDLSHVQNKSAFLCGVMKTYRQREKQGTK;KESDLSHVQNKSAFLCGVMKTYRQREKQGNK;KESDLSHVQNKSAFLCGVMKTYRQREKQGTK	18	18	26.9539	26.1293	18	25.9225	25.7517	25.3745	18	18	25.7466	25.772	0.711637	-0.939864	C	2	0.999923	0.00651711	86.67	51.225	80.455	-0.60266	>tr|A0A0R4ITI5|A0A0R4ITI5_DANRE Heterogeneous nuclear ribonucleoprotein R OS=Danio rerio OX=7955 GN=hnrnpr PE=4 SV=1;>tr|A0A0R4IHZ5|A0A0R4IHZ5_DANRE Heterogeneous nuclear ribonucleoprotein R OS=Danio rerio OX=7955 GN=hnrnpr PE=1 SV=1;>tr|A0A0R4ITR2|A0A0R4I
A0A286Y8X9;A2CE51	41;42	A0A286Y8X9	A0A286Y8X9	Eukaryotic translation elongation factor 2b	eef2b	HVDHGKSTLTDSLVCKAGIIASARAGETRFT	25.5315	24.9584	18	25.0484	18	25.0359	25.1449	24.9539	18	25.0148	24.976	24.4234	0.613676	-0.989806	K	2	0.5	0.0028475	90.142	55.21	90.142	-2.243	>tr|A0A286Y8X9|A0A286Y8X9_DANRE Eukaryotic translation elongation factor 2b OS=Danio rerio OX=7955 GN=eef2b PE=4 SV=2;>tr|A2CE51|A2CE51_DANRE Eukaryotic translation elongation factor 2,-like 2 OS=Danio rerio OX=7955 GN=eef2l2 PE=4 SV=1
A0A0R4IRJ2	302	A0A0R4IRJ2	A0A0R4IRJ2	Pyrophosphatase (inorganic) 2	ppa2	KKMKDDEIVCQNSSLCDSPFKCSDEEASAVV	18	24.1015	24.5638	24.604	24.4676	18	24.8142	24.1174	24.3975	18	24.1871	24.5983	0.553272	-1.06294	C	3	0.99665	1.17e-08	106.75	100.47	75.608	0.64411	>tr|A0A0R4IRJ2|A0A0R4IRJ2_DANRE Pyrophosphatase (inorganic) 2 OS=Danio rerio OX=7955 GN=ppa2 PE=1 SV=1
F1QXV8	54	F1QXV8	F1QXV8	Phosphoglycerate kinase	pgk1	RIKAAVPSIQHCLDNCAKAVVLMSHLGRPDG	18	24.5754	18	25.2996	25.1833	18	25.2243	18	24.9539	18	25.3844	24.7024	0.591802	-1.20113	C	2	0.955663	7.96e-15	144.18	121.63	128.74	-1.2447	>tr|F1QXV8|F1QXV8_DANRE Phosphoglycerate kinase OS=Danio rerio OX=7955 GN=pgk1 PE=1 SV=1
F1QCS0	217	F1QCS0	F1QCS0	Discs, large homolog 4a (Drosophila)	dlg4a	GRLQIGDKILAVNNVCLEDVMHEDAVGALKN	18	24.2317	24.1871	23.7995	18	18	26.0955	18	23.6865	21.8113	25.8599	18	0.562589	-1.20582	C	3	0.999729	7.05e-12	101.6	89.22	101.6	0.022739	>tr|F1QCS0|F1QCS0_DANRE Discs, large homolog 4a (Drosophila) OS=Danio rerio OX=7955 GN=dlg4a PE=3 SV=3
X1WDB0;A0A2R8QI85;A0A2R8QJ64	2912;2681;2681	X1WDB0	X1WDB0	Microtubule-associated protein 1Ab	map1ab	YSSLKEEESPTMDLPCLKKDEYMEVSDRMTH	25.7645	25.5195	26.3273	27.1984	18	24.4105	26.0894	25.6971	25.6125	24.945	26.019	26.2517	0.390738	-1.23242	C	3	0.549148	1.3e-30	150.11	142.68	123.65	-0.141	>tr|X1WDB0|X1WDB0_DANRE Microtubule-associated protein 1Ab OS=Danio rerio OX=7955 GN=map1ab PE=1 SV=1;>tr|A0A2R8QI85|A0A2R8QI85_DANRE Microtubule-associated protein 1Ab OS=Danio rerio OX=7955 GN=map1ab PE=1 SV=1;>tr|A0A2R8QJ64|A0A2R8QJ64_DANRE Microtubule-
F1QGL7;Q6DGS3	6;6	F1QGL7;Q6DGS3	F1QGL7	Calcium/calmodulin-dependent protein kinase type II delta 2 chain	camk2d2	__________MALTICTRFTDEYQLFEELGK	25.6431	25.8997	18	25.6375	25.8019	18	25.9738	26.0711	18	25.2426	25.5841	25.5433	0.564545	-1.23879	C	2	1	0.00889821	89.142	60.244	80.229	0.71532	>tr|F1QGL7|F1QGL7_DANRE Calcium/calmodulin-dependent protein kinase type II delta 2 chain OS=Danio rerio OX=7955 GN=camk2d2 PE=1 SV=2;>sp|Q6DGS3|KC2D2_DANRE Calcium/calmodulin-dependent protein kinase type II delta 2 chain OS=Danio rerio OX=7955 GN=camk2d2
Q6NSN3;F1QUE3;A0A2R8Q5U6	216;245;245	Q6NSN3	Q6NSN3	Ubiquinol-cytochrome c reductase core protein 1	uqcrc1	NIRTLTRNDLLEYINCHFKAPRMVLATAGGV	20.2764	24.317	24.8717	24.1795	25.0732	24.2607	25.9225	25.6649	24.1095	24.6865	25.4614	24.7129	0.136214	-1.2632	C	3	0.872664	2.53e-05	113.61	101.45	108.56	-1.1475	>tr|Q6NSN3|Q6NSN3_DANRE Ubiquinol-cytochrome c reductase core protein 1 OS=Danio rerio OX=7955 GN=uqcrc1 PE=2 SV=1;>tr|F1QUE3|F1QUE3_DANRE Ubiquinol-cytochrome c reductase core protein 1 OS=Danio rerio OX=7955 GN=uqcrc1 PE=4 SV=1;>tr|A0A2R8Q5U6|A0A2R8Q5U6_
F1QW17;A0A0R4IQT3;A0A2R8PWY6;A0A2R8QIR1;A0A286YAD2	7;7;7;7;7	F1QW17	F1QW17	Calcium/calmodulin-dependent protein kinase (CaM kinase) II gamma 2	camk2g2	_________MATIVTCTRFTDEYQLYEELGK	25.976	25.7129	18	25.9088	26.0629	25.9473	25.8881	26.0233	26.1332	25.6237	25.7517	25.8167	0.359286	-1.27145	C	2	1	0.00195642	99.7	52.619	44.98	0.20314	>tr|F1QW17|F1QW17_DANRE Calcium/calmodulin-dependent protein kinase (CaM kinase) II gamma 2 OS=Danio rerio OX=7955 GN=camk2g2 PE=1 SV=3;>tr|A0A0R4IQT3|A0A0R4IQT3_DANRE Calcium/calmodulin-dependent protein kinase (CaM kinase) II gamma 2 OS=Danio rerio OX=79
A9JRE2	81	A9JRE2	A9JRE2	Methylthioribose-1-phosphate isomerase	mri1	GAGAEDLVSFVRDSLCHLTSARPTAVNMGRA	24.7846	18	24.9672	24.6703	18	23.9847	24.7286	23.5754	23.7895	22.2961	23.8093	23.9672	0.388743	-1.29324	C	4	0.938647	0.000925093	60.764	46.162	56.424	-0.24287	>sp|A9JRE2|MTNA_DANRE Methylthioribose-1-phosphate isomerase OS=Danio rerio OX=7955 GN=mri1 PE=2 SV=1
X1WDB0;A0A2R8QI85;A0A2R8QJ64	1558;1327;1327	X1WDB0	X1WDB0	Microtubule-associated protein 1Ab	map1ab	KLDKDAKEKDVTGASCQFLESPDIKAETSTS	25.5522	18	26.0041	25.9933	18	18	26.3612	25.6622	18	25.6181	25.7871	18	0.598798	-1.31315	C	3	0.999775	6.13e-13	124.84	112.95	84.208	0.26808	>tr|X1WDB0|X1WDB0_DANRE Microtubule-associated protein 1Ab OS=Danio rerio OX=7955 GN=map1ab PE=1 SV=1;>tr|A0A2R8QI85|A0A2R8QI85_DANRE Microtubule-associated protein 1Ab OS=Danio rerio OX=7955 GN=map1ab PE=1 SV=1;>tr|A0A2R8QJ64|A0A2R8QJ64_DANRE Microtubule-
Q6JIZ2	269	Q6JIZ2	Q6JIZ2	Pur-alpha	puraa	DEMKKIQEKQREKRACELQQQQQEEMHGDDG	22.6518	23.4676	24.217	18	22.9477	18	23.3101	22.5093	22.8404	22.8307	23.3511	22.9812	0.244159	-1.42311	C	2	1	8.63e-19	138.66	135.21	138.66	-1.223	>tr|Q6JIZ2|Q6JIZ2_DANRE Pur-alpha OS=Danio rerio OX=7955 GN=puraa PE=1 SV=1
A0A0R4IG45;E7FC95;E9QF63;F8W429	86;86;86;86	A0A0R4IG45;E7FC95;E9QF63;F8W429	F8W429	Dynamin 1a	dnm1a	LQLINCPTEYAEFLHCKGKKFTDFDEVRQEI	18	24.0359	18	18	24.4738	23.7492	18	22.8404	25.3778	26.1757	24.5754	18	0.489024	-1.45173	C	4	0.515985	1.71e-34	155.49	138.34	134.29	-0.85167	>tr|A0A0R4IG45|A0A0R4IG45_DANRE Dynamin 1a OS=Danio rerio OX=7955 GN=dnm1a PE=1 SV=1;>tr|E7FC95|E7FC95_DANRE Dynamin 1b OS=Danio rerio OX=7955 GN=dnm1b PE=1 SV=2;>tr|E9QF63|E9QF63_DANRE Dynamin 1b OS=Danio rerio OX=7955 GN=dnm1b PE=1 SV=1;>tr|F8W429|F8W429
A0A2R8QFE5;E7F5R2	171;177	A0A2R8QFE5	A0A2R8QFE5	Uncharacterized protein	si:dkey-183j2.10	FVTAVCICIVGRLSPCEWSQPETEPNHFTLL	28.7292	18	29.1842	29.9259	28.7802	29.391	28.7581	28.4668	29.2979	29.5664	28.4862	28.4938	0.441918	-1.50977	C	4	1	6.68e-45	162.87	154.63	162.87	-0.72805	>tr|A0A2R8QFE5|A0A2R8QFE5_DANRE Uncharacterized protein OS=Danio rerio OX=7955 PE=3 SV=1;>tr|E7F5R2|E7F5R2_DANRE Si:dkey-183j2.10 OS=Danio rerio OX=7955 GN=si:dkey-183j2.10 PE=3 SV=1
A3QK31	508	A3QK31	A3QK31	MGC163045 protein	slc17a7a	EKQPWADAENTSEEKCGILGEDELANETEEL	24.7645	24.1795	18	25.0317	18	25.7745	24.895	26.038	25.726	25.48	18	24.9495	0.439884	-1.55639	C	2	1	7.3e-150	281.49	267.23	74.732	-1.6658	>tr|A3QK31|A3QK31_DANRE MGC163045 protein OS=Danio rerio OX=7955 GN=slc17a7a PE=1 SV=1
Q4G5V7	152	Q4G5V7	Q4G5V7	Reticulon	rtn1a	HKSDHYSYMDMGGDLCDFGSMGNAKNKQQPP	18	24.8528	24.4551	24.3444	18	18	24.2891	24.5165	24.3444	23.1627	18	24.0443	0.343018	-1.78411	C	3	0.999977	3.65e-12	104.18	101.54	92.913	-0.97789	>tr|Q4G5V7|Q4G5V7_DANRE Reticulon OS=Danio rerio OX=7955 GN=rtn1a PE=1 SV=1
Q6YBS2;B8JMD0	92;92	Q6YBS2	Q6YBS2	Adenylyl cyclase-associated protein	cap1	FTSQRQLLATASCSQKPSDPVLNALLAPVSK	24.4234	18	18	24.945	25.7441	18	24.9584	24.918	24.4488	24.1642	18	24.3645	0.33431	-1.95691	K	3	0.571791	0.000196432	81.974	63.429	76.161	0.95468	>tr|Q6YBS2|Q6YBS2_DANRE Adenylyl cyclase-associated protein OS=Danio rerio OX=7955 GN=cap1 PE=1 SV=1;>tr|B8JMD0|B8JMD0_DANRE CAP, adenylate cyclase-associated protein 1 (yeast) (Fragment) OS=Danio rerio OX=7955 GN=cap1 PE=1 SV=1
A0A2R8QUA5;F1R282	184;186	A0A2R8QUA5	A0A2R8QUA5	Uncharacterized protein	plekhm3	GPWGRWTACHVELTPCELRLYSLDSSGNQQL	24.7995	18	18	22.6649	25.5955	18	25.7821	25.9955	18	18	25.2821	26.0711	0.383688	-2.01181	C	2	0.999998	0.0076398	61.11	11.022	61.11	1.2693	>tr|A0A2R8QUA5|A0A2R8QUA5_DANRE Uncharacterized protein OS=Danio rerio OX=7955 PE=4 SV=1;>tr|F1R282|F1R282_DANRE Pleckstrin homology domain-containing, family M, member 3 OS=Danio rerio OX=7955 GN=plekhm3 PE=4 SV=1
E7F192	331	E7F192	E7F192	Drebrin 1	dbn1	DDFDEGILERSMTTGCTPIPRIAIQEEKDDF	25.558	18	26.2463	18	18	26.3222	25.7846	25.4862	25.6891	18	25.8093	25.6486	0.306617	-2.38188	C	2	1	0.00590904	78.342	49.18	77.062	-1.9183	>tr|E7F192|E7F192_DANRE Drebrin 1 OS=Danio rerio OX=7955 GN=dbn1 PE=1 SV=1
F1QPP6;Q5W8I7	517;517	F1QPP6	F1QPP6	Vesicular glutamate transporter 2.2	slc17a6a	EKQPWADPEETSDEKCGFIDEDELAEETGDI	26.1527	26.7517	24.5225	18	25.8623	18	26.4186	27.5315	25.6209	24.6918	25.4831	26.4105	0.133812	-2.81119	C	3	1	1.77e-184	266.69	246.19	130.25	0.33283	>tr|F1QPP6|F1QPP6_DANRE Vesicular glutamate transporter 2.2 OS=Danio rerio OX=7955 GN=slc17a6a PE=1 SV=1;>sp|Q5W8I7|VGL2B_DANRE Vesicular glutamate transporter 2.2 OS=Danio rerio OX=7955 GN=slc17a6a PE=2 SV=1
